# Supplementary material for: Magnetite drives microbial community restructuring and stimulates aceticlastic methanogenesis of type II Methanosarcina in mangrove sediments
Source: Microbiome. 2025 Jul 26;13:174. doi: 10.1186/s40168-025-02157-z (PMC12297640; doi:10.1186/s40168-025-02157-z)
Supplement: Supplementary file 3 — Supplementary Material 2. [file 40168_2025_2157_MOESM2_ESM.xlsx]

## Sheet: Table S1
Supplementary Table S1. Characteristics of 102 bacterial and 15 archaeal MAGs reconstructed in this study
MAG_ID	Reads from*	Assembler	Scaffolds	GC content (%)	Completeness (%)	Contamination (%)	N50 (bp)	Size (bp)	Strain heterogeneity (%)	Lineage-GTDB (r220 database)
Mec	CCM	Megahit	218	51.0429	93.55	1.05	9863	1780902	0	d__Archaea;p__Halobacteriota;c__Methanomicrobia;o__Methanomicrobiales;f__Methanocorpusculaceae;g__Methanocalculus;s__Methanocalculus taiwanensis
Mem1	CL	MetaSPAdes	162	48.8707	84.68	1.96	13888	1420284	100	d__Archaea;p__Halobacteriota;c__Methanomicrobia;o__Methanomicrobiales;f__Methanomicrobiaceae;g__DAOVRB01;s__
Mem2	CME	MetaSPAdes	84	57.0456	96.41	0	42537	1905775	0	d__Archaea;p__Halobacteriota;c__Methanomicrobia;o__Methanomicrobiales;f__Methanomicrobiaceae;g__;s__
Meg	CL	MetaSPAdes	257	52.5061	94.44	1.96	13916	2061378	33.33	d__Archaea;p__Halobacteriota;c__Methanomicrobia;o__Methanomicrobiales;f__Methanomicrobiaceae;g__Methanogenium;s__
Mep	CCM	Megahit	202	41.589	97.71	1.66	17587	2389008	75	d__Archaea;p__Halobacteriota;c__Methanomicrobia;o__Methanomicrobiales;f__Methanomicrobiaceae;g__Methanoplanus;s__
Mgu	CMECML	Megahit	243	50.5217	86.93	1.31	9577	1840365	50	d__Archaea;p__Halobacteriota;c__Methanomicrobia;o__Methanomicrobiales;f__Methanospirillaceae;g__UBA467;s__
Mes1	CMECML	Megahit	620	48.2696	67.67	17.27	4391	2511048	73.68	d__Archaea;p__Halobacteriota;c__Methanosarcinia;o__Methanosarcinales;f__Methanosarcinaceae;g__Methanosarcina;s__
Mes2	CML	IDBAUD	1222	42.3643	57.01	12.15	5627	5888211	74.07	d__Archaea;p__Halobacteriota;c__Methanosarcinia;o__Methanosarcinales;f__Methanosarcinaceae;g__Methanosarcina;s__
Mes3	CCM	IDBAHybrid	1028	43.9932	51.86	12.09	3589	3467540	100	d__Archaea;p__Halobacteriota;c__Methanosarcinia;o__Methanosarcinales;f__Methanosarcinaceae;g__Methanosarcina;s__
Mes5	CML	MetaSPAdes	887	45.5406	76.93	17.65	3315	2759639	93.55	d__Archaea;p__Halobacteriota;c__Methanosarcinia;o__Methanosarcinales;f__Methanosarcinaceae;g__Methanosarcina;s__
Mes4	CL	IDBAHybrid	1045	46.2633	80.94	16.94	2474	2328063	91.84	d__Archaea;p__Halobacteriota;c__Methanosarcinia;o__Methanosarcinales;f__Methanosarcinaceae;g__Methanosarcina;s__
Mtr	CCM	MetaSPAdes	241	51.888	95.1	0.65	18957	2739458	0	d__Archaea;p__Halobacteriota;c__Methanosarcinia;o__Methanotrichales;f__Methanotrichaceae;g__JABLXE01;s__
Mex	CE	MetaSPAdes	231	55.9698	87.83	1.32	11701	1971512	75	d__Archaea;p__Halobacteriota;c__Methanosarcinia;o__Methanotrichales;f__Methanotrichaceae;g__Methanocrinis;s__
Mef1	CMECML	MetaSPAdes	236	52.898	89.45	2.65	11363	1678464	9.09	d__Archaea;p__Methanobacteriota_B;c__Thermococci;o__Methanofastidiosales;f__NM3;g__JAHKLV01;s__
Mef2	CL	MetaSPAdes	29	52.5803	88.85	2.16	117271	1843375	0	d__Archaea;p__Methanobacteriota_B;c__Thermococci;o__Methanofastidiosales;f__NM3;g__JAHKLV01;s__
Ami	CML	MetaSPAdes	183	53.6048	92.56	2.56	50289	3897858	0	d__Bacteria;p__Acidobacteriota;c__Aminicenantia;o__UBA2199;f__;g__;s__
Cor1	CML	MetaSPAdes	73	65.0363	94.51	3.26	119294	2180200	33.33	d__Bacteria;p__Actinomycetota;c__Coriobacteriia;o__Anaerosomatales;f__Anaerosomataceae;g__;s__
Cor2	CML	IDBAHybrid	189	65.626	82.05	6.81	16617	2033299	45.45	d__Bacteria;p__Actinomycetota;c__Coriobacteriia;o__Anaerosomatales;f__Anaerosomataceae;g__UBA2279;s__
Bact3	CCM	Megahit	61	44.3511	94.35	6.27	200119	3786490	0	d__Bacteria;p__Bacteroidota;c__Bacteroidia;o__Bacteroidales;f__DTU049;g__GWF2-43-63;s__
Synp3	CMECML	Megahit	672	41.4581	53.49	0	3081	1890900	0	d__Bacteria;p__Bacteroidota;c__Bacteroidia;o__Bacteroidales;f__GCA-2711565;g__GCA-2711565;s__
Bact4	CL	Megahit	323	41.3717	93.55	2.44	14743	3185210	71.43	d__Bacteria;p__Bacteroidota;c__Bacteroidia;o__Bacteroidales;f__Paludibacteraceae;g__Paludibacter;s__
Bact5	CML	IDBAUD	399	41.0123	93.77	0.59	10317	3123735	50	d__Bacteria;p__Bacteroidota;c__Bacteroidia;o__Bacteroidales;f__Paludibacteraceae;g__Paludibacter;s__
Bact1	CCM	Megahit	275	40.5831	93.81	2.78	16610	3304156	0	d__Bacteria;p__Bacteroidota;c__Bacteroidia;o__Bacteroidales;f__Tenuifilaceae;g__;s__
Bact2	CCM	Megahit	303	42.6561	95.32	2.14	16688	3750660	0	d__Bacteria;p__Bacteroidota;c__Bacteroidia;o__Bacteroidales;f__Tenuifilaceae;g__UBA5206;s__UBA5206 sp002412705
Bact7	CML	MetaSPAdes	21	39.3933	96.43	1.9	191645	2239428	40	d__Bacteria;p__Bacteroidota;c__Bacteroidia;o__Bacteroidales;f__UBA932;g__Bact-08;s__
Bact6	CE	MetaSPAdes	25	38.3168	97.14	0.71	216516	2349408	50	d__Bacteria;p__Bacteroidota;c__Bacteroidia;o__Bacteroidales;f__UBA932;g__JAFIHK01;s__
Lgn	CCM	MetaSPAdes	20	37.828	100	1.68	336604	4157722	33.33	d__Bacteria;p__Bacteroidota;c__Ignavibacteria;o__Ignavibacteriales;f__Melioribacteraceae;g__;s__
Cam	CE	MetaSPAdes	27	33.2189	99.59	0	110798	2238672	0	d__Bacteria;p__Campylobacterota;c__Campylobacteria;o__Campylobacterales;f__Arcobacteraceae;g__UBA6211;s__
Ana	CCM	Megahit	231	48.2651	78.45	2.73	10608	1995763	66.67	d__Bacteria;p__Chloroflexota;c__Anaerolineae;o__Anaerolineales;f__Anaerolineaceae;g__UBA4781;s__
Cloa1	CCM	MetaSPAdes	151	34.1855	80.59	0	25847	2569944	0	d__Bacteria;p__Cloacimonadota;c__Cloacimonadia;o__Cloacimonadales;f__TCS61;g__;s__
Cloa4	CCM	Megahit	73	44.3577	85.71	1.1	41593	2346795	100	d__Bacteria;p__Cloacimonadota;c__Cloacimonadia;o__Cloacimonadales;f__Cloacimonadaceae;g__Cloacimonas;s__Cloacimonas sp938009275
Cloa3	CE	MetaSPAdes	23	48.3252	100	1.1	164489	2436425	0	d__Bacteria;p__Cloacimonadota;c__Cloacimonadia;o__Cloacimonadales;f__Cloacimonadaceae;g__UBA5456;s__UBA5456 sp018433885
Cloa2	CCM	MetaSPAdes	141	33.7549	72.53	0	25472	2565977	0	d__Bacteria;p__Cloacimonadota;c__Cloacimonadia;o__Cloacimonadales;f__TCS61;g__;s__
Dea1	CL	MetaSPAdes	384	50.2203	94.79	0.65	13260	3260097	0	d__Bacteria;p__Desulfobacterota;c__Desulfobacteria;o__Desulfobacterales;f__JAQWFD01;g__JAQWFD01;s__
Dea2	CMECML	MetaSPAdes	440	50.9488	93.85	0.65	11063	3338535	0	d__Bacteria;p__Desulfobacterota;c__Desulfobacteria;o__Desulfobacterales;f__JAQWFD01;g__JAQWFD01;s__
Dea3	CML	MetaSPAdes	177	52.2501	95.48	0.65	36159	3286626	0	d__Bacteria;p__Desulfobacterota;c__Desulfobacteria;o__Desulfobacterales;f__UBA2245;g__UBA2245;s__
Dea4	CCM	Megahit	277	51.8487	83.53	2.8	13625	2794582	80	d__Bacteria;p__Desulfobacterota;c__Desulfobacteria;o__Desulfobacterales;f__UBA2245;g__UBA2245;s__
Deu	CME	MetaSPAdes	119	54.4089	98.81	0.3	64274	3891644	100	d__Bacteria;p__Desulfobacterota;c__Desulfobulbia;o__Desulfobulbales;f__Desulfobulbaceae;g__Desulfobulbus;s__
Dem2	CME	MetaSPAdes	236	54.3572	98.71	0.97	37007	4298290	0	d__Bacteria;p__Desulfobacterota;c__Desulfuromonadia;o__Desulfuromonadales;f__SZUA-540;g__;s__
Dem1	CE	MetaSPAdes	159	54.8637	83.87	1.29	35396	2830416	0	d__Bacteria;p__Desulfobacterota;c__Desulfuromonadia;o__Desulfuromonadales;f__Syntrophotaleaceae;g__Syntrophotalea;s__
Dem3	CML	MetaSPAdes	182	59.7435	96.11	0.68	47516	3761410	50	d__Bacteria;p__Desulfobacterota;c__Desulfuromonadia;o__Desulfuromonadales;f__Trichloromonadaceae;g__Trichloromonas;s__
Synt1	CE	MetaSPAdes	192	45.2073	95.81	2.62	26644	2999953	33.33	d__Bacteria;p__Desulfobacterota;c__Syntrophia;o__Syntrophales;f__Smithellaceae;g__MVRV01;s__
Synt2	CCM	MetaSPAdes	194	44.1319	90.32	1.94	24411	3012482	0	d__Bacteria;p__Desulfobacterota;c__Syntrophia;o__Syntrophales;f__Smithellaceae;g__MVRV01;s__
Synt3	CML	IDBAUD	232	45.3063	89.68	3.23	21545	3397017	20	d__Bacteria;p__Desulfobacterota;c__Syntrophia;o__Syntrophales;f__Smithellaceae;g__MVRV01;s__
Dev1	CE	MetaSPAdes	205	59.8479	97.6	0.6	33003	3823502	100	d__Bacteria;p__Desulfobacterota;c__Desulfovibrionia;o__Desulfovibrionales;f__Desulfomicrobiaceae;g__Desulfomicrobium;s__
Dev2	CE	MetaSPAdes	106	64.0427	70.69	0	90765	3651430	0	d__Bacteria;p__Desulfobacterota;c__Desulfovibrionia;o__Desulfovibrionales;f__Desulfomicrobiaceae;g__Desulfomicrobium;s__Desulfomicrobium sp937872685
Dev3	CMECML	Megahit	334	66.3778	97.81	1.78	18288	3938168	0	d__Bacteria;p__Desulfobacterota;c__Desulfovibrionia;o__Desulfovibrionales;f__Desulfovibrionaceae;g__;s__
Dev4	CCM	MetaSPAdes	84	66.7094	94.08	1.18	79354	3621535	0	d__Bacteria;p__Desulfobacterota;c__Desulfovibrionia;o__Desulfovibrionales;f__Desulfovibrionaceae;g__;s__
Dev5	CCM	Megahit	138	66.3935	95.98	1.8	49286	4013057	16.67	d__Bacteria;p__Desulfobacterota;c__Desulfovibrionia;o__Desulfovibrionales;f__Desulfovibrionaceae;g__;s__
Dev6	CCM	Megahit	147	68.7371	94.47	2.37	35241	3856851	40	d__Bacteria;p__Desulfobacterota;c__Desulfovibrionia;o__Desulfovibrionales;f__Desulfovibrionaceae;g__UBA6814;s__
Xen	CCM	MetaSPAdes	141	67.7458	90.74	2.78	70406	4598760	0	d__Bacteria;p__Eremiobacterota;c__Xenobia;o__Xenobiales;f__Xenobiaceae;g__Xenobium;s__Xenobium purgamenti
Ach	CE	MetaSPAdes	922	35.4526	80.67	3.68	2207	1953559	50	d__Bacteria;p__Bacillota_I;c__Bacilli_A;o__Acholeplasmatales;f__Acholeplasmataceae;g__UBA2284;s__
Lze	CCM	MetaSPAdes	36	31.0172	97.33	0	172969	2384506	0	d__Bacteria;p__Bacillota_I;c__Bacilli_A;o__Izemoplasmatales;f__UBA5603;g__;s__
Lac	CCM	Megahit	32	39.5931	75.92	2.03	42690	927723	16.67	d__Bacteria;p__Bacillota;c__Bacilli;o__Lactobacillales;f__Lactobacillaceae;g__Acetilactobacillus;s__Acetilactobacillus jinshanensis
Chr1	CCM	Megahit	376	54.567	87.92	3.09	7709	2391890	60	d__Bacteria;p__Bacillota_A;c__Clostridia;o__Christensenellales;f__CAG-138;g__;s__
Chr2	CML	IDBAHybrid	119	56.8765	91.87	3.36	41529	2625391	33.33	d__Bacteria;p__Bacillota_A;c__Clostridia;o__Christensenellales;f__CAG-138;g__UBA7703;s__
Chr3	CMECML	Megahit	175	56.1729	98.79	1.08	37658	3662435	50	d__Bacteria;p__Bacillota_A;c__Clostridia;o__Christensenellales;f__Aristaeellaceae;g__Limiplasma;s__
Chr4	CE	Megahit	364	56.7928	88.1	2.02	11086	3058311	100	d__Bacteria;p__Bacillota_A;c__Clostridia;o__Christensenellales;f__Aristaeellaceae;g__Limiplasma;s__
Chr5	CML	IDBAUD	588	52.5454	92.74	5.51	8042	3641001	75	d__Bacteria;p__Bacillota_A;c__Clostridia;o__Christensenellales;f__Aristaeellaceae;g__Limiplasma;s__
Chr6	CML	IDBAUD	6	38.6083	99.19	0.81	466604	1584365	0	d__Bacteria;p__Bacillota_A;c__Clostridia;o__Christensenellales;f__UBA6094;g__UBA6094;s__
Clos	CE	MetaSPAdes	88	29.5309	98.28	1.49	101931	3303954	0	d__Bacteria;p__Bacillota_A;c__Clostridia;o__Clostridiales;f__Clostridiaceae;g__Clostridium_H;s__
Eub1	CCM	Megahit	105	44.143	76.78	1.29	49663	2834811	33.33	d__Bacteria;p__Bacillota_A;c__Clostridia;o__Eubacteriales;f__Eubacteriaceae;g__Acetobacterium;s__
Eub2	CCM	Megahit	24	36.8367	77.93	0	166366	1570654	0	d__Bacteria;p__Bacillota_A;c__Clostridia;o__Eubacteriales;f__UBA1433;g__UBA1433;s__
Lach	CE	Megahit	63	35.801	98.66	1.01	165966	2640648	0	d__Bacteria;p__Bacillota_A;c__Clostridia;o__Lachnospirales;f__Anaerotignaceae;g__Metalachnospira;s__
Osc3	CCM	MetaSPAdes	60	56.0072	74.72	0.34	46707	1562765	0	d__Bacteria;p__Bacillota_A;c__Clostridia;o__Oscillospirales;f__UMGS1384;g__JAAZKA01;s__
Osc4	CMECML	Megahit	145	41.591	94.83	2.24	21635	2466619	75	d__Bacteria;p__Bacillota_A;c__Clostridia;o__Oscillospirales;f__SIG627;g__SIG704;s__
Osc5	CE	Megahit	267	41.821	93.72	3.58	19592	3072837	28.57	d__Bacteria;p__Bacillota_A;c__Clostridia;o__Oscillospirales;f__SIG627;g__SIG704;s__
Osc7	CCM	Megahit	134	40.8907	85.57	0	22065	1855651	0	d__Bacteria;p__Bacillota_A;c__Clostridia;o__Oscillospirales;f__JAAYXM01;g__RGIG7332;s__
Osc6	CL	MetaSPAdes	42	56.1288	88.26	0.67	78217	1944877	100	d__Bacteria;p__Bacillota_A;c__Clostridia;o__Oscillospirales;f__Oscillospiraceae;g__JAEWRY01;s__
Osc1	CME	MetaSPAdes	5	48.692	98.66	0.67	1117236	2097158	0	d__Bacteria;p__Bacillota_A;c__Clostridia;o__Oscillospirales;f__RGIG577;g__;s__
Osc2	CE	MetaSPAdes	34	49.0335	98.66	0.67	176148	2209315	0	d__Bacteria;p__Bacillota_A;c__Clostridia;o__Oscillospirales;f__RGIG577;g__;s__
Osc8	CE	MetaSPAdes	155	48.0073	97.99	1.05	50420	3472707	50	d__Bacteria;p__Bacillota_A;c__Clostridia;o__Oscillospirales;f__Ruminococcaceae;g__Fimivivens;s__
Osc9	CME	MetaSPAdes	164	48.7068	88.99	0.67	23901	2413182	100	d__Bacteria;p__Bacillota_A;c__Clostridia;o__Oscillospirales;f__Ruminococcaceae;g__Fimivivens;s__
Pept1	CE	Megahit	159	51.7418	91.49	1.42	48552	3064191	0	d__Bacteria;p__Bacillota_A;c__Clostridia;o__Peptostreptococcales;f__Acidaminobacteraceae;g__;s__
Pept2	CCM	Megahit	149	42.5934	77.07	4.31	55746	4182490	33.33	d__Bacteria;p__Bacillota_A;c__Clostridia;o__Peptostreptococcales;f__Acidaminobacteraceae;g__Fusibacter_A;s__
Pept3	CCM	Megahit	205	37.3425	88.89	3.19	22561	3129454	40	d__Bacteria;p__Bacillota_A;c__Clostridia;o__Peptostreptococcales;f__Acidaminobacteraceae;g__Fusibacter_C;s__
Pept4	CCM	Megahit	238	43.0812	86.74	0.07	9473	1723878	0	d__Bacteria;p__Bacillota_A;c__Clostridia;o__Peptostreptococcales;f__Anaerovoracaceae;g__;s__
Pept5	CE	Megahit	200	47.1986	93.26	2.69	12533	1851909	75	d__Bacteria;p__Bacillota_A;c__Clostridia;o__Peptostreptococcales;f__Anaerovoracaceae;g__STD2-154;s__
Pept6	CME	MetaSPAdes	27	47.7548	99.29	0	191224	2286857	0	d__Bacteria;p__Bacillota_A;c__Clostridia;o__Peptostreptococcales;f__Anaerovoracaceae;g__UBA5559;s__
Pept7	CE	MetaSPAdes	29	46.4597	99.29	1.06	150261	2326620	0	d__Bacteria;p__Bacillota_A;c__Clostridia;o__Peptostreptococcales;f__Anaerovoracaceae;g__UBA5559;s__
Pept8	CCM	MetaSPAdes	79	49.3676	97.16	1.06	50782	2164040	0	d__Bacteria;p__Bacillota_A;c__Clostridia;o__Peptostreptococcales;f__BM714;g__;s__
Pept10	CE	MetaSPAdes	57	41.8332	99.3	2.1	103739	3039463	0	d__Bacteria;p__Bacillota_A;c__Clostridia;o__Peptostreptococcales;f__Peptostreptococcaceae;g__Peptoclostridium;s__
Pept9	CMECML	MetaSPAdes	84	41.6812	99.3	2.1	101994	3127497	25	d__Bacteria;p__Bacillota_A;c__Clostridia;o__Peptostreptococcales;f__Peptostreptococcaceae;g__Peptoclostridium;s__
Tis1	CMECML	MetaSPAdes	38	49.5947	98.89	1.4	195299	3340779	0	d__Bacteria;p__Bacillota_A;c__Clostridia;o__Tissierellales;f__GPF-1;g__GPF-1;s__
Tis2	CE	MetaSPAdes	131	44.8885	95.33	1.75	40647	3295932	33.33	d__Bacteria;p__Bacillota_A;c__Clostridia;o__Tissierellales;f__GPF-1;g__GPF-1;s__
Pepc	CML	IDBAUD	145	51.7882	86.27	2.46	27465	2145008	30	d__Bacteria;p__Bacillota_B;c__Peptococcia;o__DRI-13;f__UBA5745;g__UBA5745;s__
Synp1	CCM	MetaSPAdes	14	50.5014	91.35	1.05	432822	3318800	0	d__Bacteria;p__Bacillota_B;c__Syntrophomonadia;o__Syntrophomonadales;f__;g__;s__
Synp4	CML	IDBAhybrid	21	44.9838	97.96	2.64	299397	3563652	0	d__Bacteria;p__Bacillota_B;c__Syntrophomonadia;o__Syntrophomonadales;f__Syntrophomonadaceae;g__;s__
Synp5	CCM	Megahit	119	40.7066	92.18	2.38	27333	2153136	0	d__Bacteria;p__Bacillota_B;c__Syntrophomonadia;o__Syntrophomonadales;f__Syntrophomonadaceae;g__PHAA01;s__
Synp2	CL	MetaSPAdes	205	43.2975	92.98	4.03	25225	2901784	6.67	d__Bacteria;p__Bacillota_B;c__Syntrophomonadia;o__Syntrophomonadales;f__Syntrophomonadaceae;g__JAQUBU01;s__
Lat	CMECML	Megahit	439	60.4695	93.96	1.1	15397	4556558	100	d__Bacteria;p__Latescibacterota;c__Latescibacteria;o__Latescibacterales;f__Latescibacteraceae;g__;s__
Mar	CCM	MetaSPAdes	426	54.2971	97.8	3.4	15281	3972707	25	d__Bacteria;p__Marinisomatota;c__UBA2242;o__UBA2242;f__UBA2242;g__;s__
Pat1	CMECML	MetaSPAdes	27	46.1085	72.77	0	49778	1054647	0	d__Bacteria;p__Patescibacteria;c__ABY1;o__BM507;f__GWC2-42-12;g__CG2-30-45-37;s__
Pat2	CE	MetaSPAdes	12	30.7875	81.32	0.16	93494	634029	0	d__Bacteria;p__Patescibacteria;c__Paceibacteria;o__Paceibacterales;f__UBA5633;g__JAAZMU01;s__
Mic1	CCM	MetaSPAdes	44	56.4314	89.96	1.97	102333	2278968	16.67	d__Bacteria;p__Pseudomonadota;c__Alphaproteobacteria;o__UBA9219;f__UBA9219;g__CAIXLI01;s__
Mic2	CCM	MetaSPAdes	82	55.4648	87.99	1.75	45479	2059662	0	d__Bacteria;p__Pseudomonadota;c__Alphaproteobacteria;o__UBA9219;f__UBA9219;g__CAIXLI01;s__
Thi	CE	Megahit	693	68.5529	85.47	7.15	5453	3290036	52.94	d__Bacteria;p__Pseudomonadota;c__Gammaproteobacteria;o__DSM-26407;f__DSM-26407;g__Thioalbus;s__
Oze1	CML	MetaSPAdes	28	43.6636	97.21	0	670562	5259405	0	d__Bacteria;p__Riflebacteria;c__Ozemobacteria;o__Ozemobacterales;f__Ozemobacteraceae;g__Rifleibacterium;s__
Oze2	CME	MetaSPAdes	94	46.0077	81.46	0	111710	5306840	0	d__Bacteria;p__Riflebacteria;c__Ozemobacteria;o__Ozemobacterales;f__Ozemobacteraceae;g__Rifleibacterium;s__
Sph5	CL	MetaSPAdes	235	51.5065	95.45	0.57	20149	2543477	100	d__Bacteria;p__Spirochaetota;c__Spirochaetia;o__Sphaerochaetales;f__Sphaerochaetaceae;g__;s__
Sph1	CMECML	MetaSPAdes	240	52.0622	83.14	2.69	40394	3482443	57.14	d__Bacteria;p__Spirochaetota;c__Spirochaetia;o__Sphaerochaetales;f__Sphaerochaetaceae;g__Sphaerochaeta;s__
Sph2	CE	MetaSPAdes	142	52.1696	75.93	0	47931	3603261	0	d__Bacteria;p__Spirochaetota;c__Spirochaetia;o__Sphaerochaetales;f__Sphaerochaetaceae;g__Sphaerochaeta;s__
Sph3	CCM	Megahit	156	51.4178	94.32	1.14	30857	3013543	0	d__Bacteria;p__Spirochaetota;c__Spirochaetia;o__Sphaerochaetales;f__Sphaerochaetaceae;g__Sphaerochaeta;s__Sphaerochaeta associata
Sph4	CCM	Megahit	230	45.7516	94.04	1.14	32992	4418466	0	d__Bacteria;p__Spirochaetota;c__Spirochaetia;o__Sphaerochaetales;f__Sphaerochaetaceae;g__UBA6084;s__
Sph6	CCM	Megahit	202	50.4964	87.5	0	19778	2648483	0	d__Bacteria;p__Spirochaetota;c__Spirochaetia;o__Sphaerochaetales;f__Sphaerochaetaceae;g__UBA8525;s__
Tre1	CL	MetaSPAdes	80	67.0558	98.85	6.9	71414	3390380	85.71	d__Bacteria;p__Spirochaetota;c__Spirochaetia;o__Treponematales;f__UBA12059;g__SZUA-370;s__SZUA-370 sp003247225
Tre2	CCM	MetaSPAdes	57	55.7389	98.85	0	182065	2875661	0	d__Bacteria;p__Spirochaetota;c__Spirochaetia;o__Treponematales;f__Rectinemataceae;g__UBA2256;s__UBA2256 sp001603165
Syne2	CML	IDBAUD	418	60.4088	98.31	0.34	12106	2943592	100	d__Bacteria;p__Synergistota;c__Synergistia;o__Synergistales;f__Aminobacteriaceae;g__Aminivibrio;s__Aminivibrio sp009929115
Syne3	CCM	MetaSPAdes	76	58.8199	94.92	0	48813	2459055	0	d__Bacteria;p__Synergistota;c__Synergistia;o__Synergistales;f__Dethiosulfovibrionaceae;g__Dethiosulfovibrio;s__
Syne1	CCM	Megahit	359	44.0612	79.49	0	7225	2233355	0	d__Bacteria;p__Synergistota;c__Synergistia;o__Synergistales;f__JAFGMB01;g__JAENYO01;s__
Syne4	CMECML	MetaSPAdes	155	52.6645	100	0	34202	1765829	0	d__Bacteria;p__Synergistota;c__Synergistia;o__Synergistales;f__Thermovirgaceae;g__;s__
T1SE	CCM	Megahit	371	44.0501	82.48	2.25	10368	3007928	0	d__Bacteria;p__T1SED10-198M;c__T1SED10-198M;o__T1SED10-198M;f__T1SED10-198M;g__;s__
The1	CCM	MetaSPAdes	209	42.8561	98.31	0.85	43114	3259581	0	d__Bacteria;p__Thermotogota;c__Thermotogae;o__MWEM01;f__MWEM01;g__;s__
The2	CCM	Megahit	235	40.36	96.61	0.85	18816	2919618	0	d__Bacteria;p__Thermotogota;c__Thermotogae;o__MWEM01;f__MWEM01;g__;s__
Vic1	CCM	MetaSPAdes	114	45.5294	95.95	2.84	67547	4716708	0	d__Bacteria;p__Verrucomicrobiota;c__Lentisphaeria;o__Victivallales;f__Victivallaceae;g__;s__
Vic2	CCM	Megahit	108	45.0867	91.55	1.49	72854	4682262	0	d__Bacteria;p__Verrucomicrobiota;c__Lentisphaeria;o__Victivallales;f__SZUA-371;g__;s__
Vic3	CCM	Megahit	405	54.848	86.41	2.03	12747	3944744	0	d__Bacteria;p__Verrucomicrobiota;c__Lentisphaeria;o__Victivallales;f__Victivallaceae;g__UBA5239;s__
*CE and CL: data from stage E and L for the control group; CME and CML, data from stage E and L for the magnetite-amended group; CMECML: combining data from CME and CML; CCM: combining data from CE, CL, CME, and CML

## Sheet: Table S2
Supplementary Table S2. Genomes information of Methanosarcina isolates
Strain	Species	# Contigs	Length (bp)	Completeness (%)	Contamination (%)	GC (%)	N50 (bp)	Comparision with genome of Methanosarcina siciliae T4/M (CP009506)
								16S rRNA1	ANI2	AAI3	dDDH4
T3	Methanosarcina sp.	154	5006626	99.84	0	43.32	75521	99.66	88.6718	89.34	35.6
T4	Methanosarcina sp.	157	5008081	99.84	0	43.32	75453	99.66	88.7207	89.33	35.6
T13	Methanosarcina sp.	154	5007307	99.84	0	43.32	70734	99.66	88.7242	89.33	35.6
MeOH	Methanosarcina sp.	152	5100460	99.84	0	43.25	74891	99.59	88.7564	89.62	35.7
1. https://www.ezbiocloud.net
2. FastANI (v. 1.32) . Ref: Jain C, Rodriguez-­R LM, Phillippy AM, Konstantinidis KT, Aluru S. High throughput ANI analysis of 90K prokaryotic genomes reveals clear species boundaries. Nat Commun 2018;9:5114.
3. http://enve-omics.ce.gatech.edu/aai/ ref: Rodriguez-R LM, Konstantinidis KT. The enveomics collection: a toolbox for specialized analyses of microbial genomes and metagenomes. PeerJ Preprints 2016. DOI: 10.7287/peerj.preprints.1900v1.
4. Genome-­to-­Genome Distance Calculator (GGDC) 3.0 using Formula 2. ref: Meier-­Kolthoff JP, Auch AF, Klenk H-­P, Göker M. Genome sequence-­based species delimitation with confidence intervals and improved distance functions. BMC Bioinformatics. 2013;14:1–14.

## Sheet: Table S3
Supplementary TableS3. Distribution of genes encoding Ech and Rnf complexes, and MmcA in genomes of Methanosarcina obtained from metagenome assembly and isolates
Genome	Ech	Rnf	MmcA
Mes1	NA	Mes1_1972-1975	NA
Mes2	NA	Mes2_2828-2831	NA
Mes3	NA	Mes3_2442-2445	NA
Mes4	NA	Mes4_1210	Mes4_1209
Mes5	NA	Mes5_2707-2711	Mes5_2712
T3	NA	T3_428-433	T3_434
T4	NA	T4_507-512	T4_506
T13	NA	T13_413-418	T13_419
MeOH	NA	MeOH_89-94	MeOH_95
NA: Not applicable

## Sheet: Table S5
Supplementary Table S5. Genes encoding lactate and propionate metabolism in the Clos, Cor1, Cor2, Cloa3, Dem3, Dea1, Dea2, Dea3, Synt1, and Synt2 MAGs.
Reaction	Gene	Annotation	EC	KEGG pathway	Clos					Cor1							Cor2				Cloa3			Dem3				Dea1			Dea2				Dea3					Synt1						Synt2
Lactate permease	lctP	L-lactate permease	-	K03303	Clos_261	Clos_271				NA							NA				NA			Dem3_2726				NA			Dea2_117				NA					NA						NA
Lactate → Pyruvate	LDH	Lactate dehydrogenase	1.1.1.27	K00016	Clos_2095	Clos_3210				NA							NA				NA			NA				NA			NA				NA					NA						NA
	lctD	lactate dehydrogenase (NAD+,ferredoxin)	1.1.1.436	K26113	Clos_265					NA							NA				NA			NA				NA			NA				NA					NA						NA
	lctC	lactate dehydrogenase (NAD+,ferredoxin) subunit LctC	1.1.1.436	K26114	NA					NA							NA				NA			NA				NA			NA				NA					NA						NA
	lctB	lactate dehydrogenase (NAD+,ferredoxin) subunit LctB	-	K26115	NA					NA							NA				NA			NA				NA			NA				NA					NA						NA
		Malate/lactate/ureidoglycolate dehydrogenase, LDH2 family, AllD(COG2055)	-	-	NA					NA							NA				Cloa3_1772			NA				Dea1_274			Dea2_709				NA					Synt1_566						Synt2_2530
		Belonging to the LDH MDH superfamily	1.1.1.27,1.1.1.37	K00016, K00024	NA					Cor1_723							Cor2_1171				NA			NA				NA			NA				NA					NA						NA
Lactate → lactoyl-CoA	pet	propionate CoA-transferase	2.8.3.1	K01026	Clos_795	Clos_2312	Clos_2344	Clos_2990	Clos_2995	NA							NA				NA			NA				NA			NA				NA					Synt1_2625						Synt2_309
Lactolyl-CoA → Acryloyl-CoA	lcdA	lactoyl-CoA dehydratase subunit alpha	4.2.1.54	K20626	Clos_2988	Clos_2992				NA							NA				NA			NA				NA			NA				NA					NA						NA
	lcdB	lactoyl-CoA dehydratase subunit beta	4.2.1.54	K20627	Clos_2987	Clos_2991				NA							NA				NA			NA				NA			NA				NA					NA						NA
Acryloyl-CoA → Propanoyl-CoA	bcd	butyryl-CoA dehydrogenase	1.3.8.1	K00248	Clos_266	Clos_267	Clos_443	Clos_1012	Clos_1713	NA							NA				Cloa3_475			Dem3_138	Dem3_145			NA			NA				Dea3_2178					NA						NA
	acuI	acrylyl-CoA reductase (NADPH)	1.3.1._	K19745	NA					NA							NA				NA			Dem3_3404				NA			Dea2_2062				Dea3_1205					Synt1_2081						Synt2_1700
Propionate/propionyl-phosphate → Propionyl-CoA	pct	propionate CoA-transferase	2.8.3.1	K01026	Clos_795	Clos_2312	Clos_2344	Clos_2990	Clos_2995	NA							NA				NA			NA				NA			NA				NA					Synt1_2625	Synt1_2719					Synt2_309	Synt2_1997
	acs	acetyl-CoA synthetase	6.2.1.1	K01895	NA					Cor1_79							NA				NA			NA				Dea1_2648	Dea1_568		Dea2_314	Dea2_1032			Dea3_1229	Dea3_2321				Synt1_670	Synt1_2619					Synt2_2695	Synt2_574
	ACSS3, prpE	propionyl-CoA synthetase	6.2.1.17	K01908	NA					NA							NA				NA			NA				NA			NA				Dea3_1118					NA						NA
	acdA	acetate---CoA ligase (ADP-forming) subunit alpha	6.2.1.13	K01905	NA					NA							NA				NA			NA				Dea1_2834			NA				NA					NA						NA
	acdAB	acetate---CoA ligase (ADP-forming)	6.2.1.13	K24012	NA					NA							NA				NA			NA				Dea1_94			Dea2_615	Dea2_1258			Dea3_826	Dea3_1165	Dea3_2185			Synt1_1843	Synt1_2195	Synt1_192				Synt2_518	Synt2_2328	Synt2_2690
Propionyl-CoA → (S)-2-Methyl-malonyl-CoA	mcc	methylmalonyl-CoA carboxyltransferase 5S subunit	2.1.3.1	K03416	NA					NA							NA				NA			NA				NA			Dea2_2093				Dea3_2136					Synt1_501						NA
	pccA	propionyl-CoA carboxylase alpha subunit	6.4.1.3	K01965	NA					NA							NA				NA			NA				NA			NA				Dea3_1968					NA						NA
	pccB	propionyl-CoA carboxylase beta subunit	6.4.1.3	K01966	NA					NA							NA				Cloa3_665			NA				NA			NA				Dea3_1967					NA						NA
(S)-2-methylmalonyl-CoA → (R)-methylmalonyl-CoA	MCEE	methylmalonyl-CoA/ethylmalonyl-CoA epimerase	5.1.99.1	K05606	Clos_2994					NA							NA				Cloa3_603			Dem3_2483				NA			Dea2_2099				Dea3_2131					Synt1_430	Synt1_1935					Synt2_1715	Synt2_2211
(R)-methylmalonyl-CoA → succinyl-CoA	MUT	methylmalonyl-CoA mutase	5.4.99.2	K01847	NA					NA							NA				Cloa3_1344			Dem3_2485				NA			Dea2_2097				Dea3_2132					NA						NA
	mcmA2	methylmalonyl-CoA mutase, C-terminal domain	5.4.99.2	K01849	NA					NA							NA				NA			NA				Dea1_755			Dea2_413				Dea3_2195					Synt1_280	Synt1_281	Synt1_431				Synt2_640	Synt2_2212
	mcmA1	methylmalonyl-CoA mutase, N-terminal domain	5.4.99.2	K01848	NA					NA							NA				NA			NA				Dea1_756			Dea2_412				Dea3_2196					Synt1_279		Synt1_432				Synt2_641	Synt2_2213
Succinyl-CoA → Succinate	sucD	succinyl-CoA synthetase alpha subunit	6.2.1.5	K01902	NA					NA							NA				NA			Dem3_207	Dem3_209			Dea1_422			Dea2_2091				Dea3_2138					NA						NA
	sucC	succinyl-CoA synthetase beta subunit	6.2.1.5	K01903	NA					NA							NA				NA			Dem3_208	Dem3_210			NA			Dea2_2092				Dea3_2137					NA						NA
Succinate → Fumarate	frdA	succinate dehydrogenase / fumarate reductase, flavoprotein subunit	1.3.2.4	K00239	NA					NA							NA				NA			Dem3_1607				Dea1_1154			Dea2_2920				Dea3_755					NA						NA
	frdB	succinate dehydrogenase / fumarate reductase, iron-sulfur subunit	1.3.2.4	K00240	NA					NA							NA				NA			Dem3_1608				Dea1_1155			Dea2_2919				Dea3_756					NA						NA
	frdC	succinate dehydrogenase cytochrome b subunit	1.3.2.4	K00241	NA					Cor1_175							Cor2_1720				NA			Dem3_1606				Dea1_1153			Dea2_2921				Dea3_754					NA						NA
fumarate → malate	fumB	fumarate hydratase, class I	4.2.1.2	K01676	NA					Cor1_720							NA				Cloa3_1888	Cloa3_1889		Dem3_1621				Dea1_1201			Dea2_1178				NA					NA						NA
	fumA	fumarate hydratase subunit alpha	4.2.1.2	K01677	Clos_124					Cor1_722							Cor2_1172				NA			NA				NA			NA				NA					Synt1_2067						Synt2_237
	fumB	fumarate hydratase subunit beta	4.2.1.2	K01678	Clos_123					NA							Cor2_1174				NA			NA				NA			NA				NA					Synt1_2066						Synt2_238
	fumC	fumarate hydratase, class II	4.2.1.2	K01679	NA					NA							NA				NA			Dem3_2497				NA			NA				NA					NA						NA
Malate → Oxaloacetate	mdh	malate dehydrogenase	1.1.1.37	K00024	NA					Cor1_723							Cor2_1171				NA			Dem3_1586				Dea1_560			Dea2_969				Dea3_1239					NA						NA
Malate → Pyruvate	maeB	malate dehydrogenase (oxaloacetate-decarboxylating)(NADP+)	1.1.1.40	K00029	NA					NA							NA				Cloa3_170			Dem3_1354				Dea1_2781			Dea2_1266				Dea3_2186					NA						Synt2_1088
Oxaloacetate → Pyruvate	pyc	pyruvate carboxylase	6.4.1.1	K01958	Clos_912					NA							NA				NA			Dem3_2818				Dea1_11			Dea2_2495				Dea3_657					Synt1_468						Synt2_1238
	pycA	pyruvate carboxylase subunit A	6.4.1.1	K01959	NA					NA							NA				NA			NA				NA			NA				NA					Synt1_467	Synt1_2544					Synt2_1239	Synt2_1903
	pycB	pyruvate carboxylase subunit B	6.4.1.1	K01960	NA					NA							NA				NA			NA				NA			Dea2_2093				Dea3_2136					Synt1_501						NA
	oadA	oxaloacetate decarboxylase (Na+ extruding) subunit alpha	7.2.4.2	K01571	NA					Cor1_1781							NA				Cloa3_213			NA				NA			NA				NA					NA						NA
	madB, oadB, gcdB, mmdB	carboxybiotin decarboxylase	7.2.4.2	K20509	NA					NA							NA				Cloa3_668			Dem3_2598				Dea1_2751			Dea2_2205				Dea3_519					NA						Synt2_2151
Oxaloacetate → Phosphoenolpyruvate	pckA	phosphoenolpyruvate carboxykinase (ATP)	4.1.1.49	K01610	NA					NA							NA				Cloa3_1419			Dem3_358				Dea1_519			Dea2_723				Dea3_441					Synt1_2753						NA
Phosphoenolpyruvate → Pyruvate	PK, pyk	pyruvate kinase	2.7.1.40	K00873	Clos_2218	Clos_2629				Cor1_1167							Cor2_160				NA			Dem3_2538				Dea1_1683			Dea2_1999				Dea3_2621					NA						NA
Pyruvate → Phosphoenolpyruvate	ppdK	pyruvate, orthophosphate dikinase	2.7.9.1	K01006	Clos_1512					Cor1_1550							NA				Cloa3_759	Cloa3_1667		Dem3_2930				Dea1_1519	Dea1_2074		Dea2_10	Dea2_635	Dea2_1076		Dea3_428	Dea3_1682	Dea3_2060			NA						NA
	pps, ppsA	pyruvate, water dikinase	2.7.9.2	K01007	NA					NA							NA				NA			Dem3_873				NA			NA				NA					Synt1_317						Synt2_614
Pyruvate → Acetyl-CoA	por, nifJ	pyruvate-ferredoxin/flavodoxin oxidoreductase	1.2.7.-	K03737	Clos_2664					NA							NA				NA			NA				Dea1_1202			Dea2_1177				Dea3_1336					NA						NA
	porA	pyruvate ferredoxin oxidoreductase alpha subunit	1.2.7.1	K00169	Clos_3150					Cor1_1104	Cor1_1870						Cor2_759	Cor2_1357			NA			NA				Dea1_131	Dea1_1001		Dea2_204	Dea2_1567			Dea3_2022					Synt1_2063						Synt2_241
	porB	pyruvate ferredoxin oxidoreductase beta subunit	1.2.7.1	K00170	Clos_3151					Cor1_1105							Cor2_758				NA			NA				Dea1_1002			Dea2_205				NA					Synt1_2062						Synt2_242
	porD	pyruvate ferredoxin oxidoreductase delta subunit	1.2.7.1	K00171	Clos_3149					NA							NA				NA			NA				Dea1_1000			Dea2_203				NA					Synt1_2064						Synt2_240
	porC, porG	pyruvate ferredoxin oxidoreductase gamma subunit	1.2.7.1	K00172	Clos_3148					Cor1_1102	Cor1_1872						Cor2_761	Cor2_1355			NA			NA				Dea1_133	Dea1_999		Dea2_202	Dea2_1565			Dea3_2020					Synt1_2065						Synt2_239
	korA	2-oxoglutarate/2-oxoacid ferredoxin oxidoreductase subunit alpha	1.2.7.11	K00174	Clos_101					Cor1_828							Cor2_272				Cloa3_606	Cloa3_948	Cloa3_1403	Dem3_1584				Dea1_53	Dea1_736	Dea1_1168	Dea2_734	Dea2_1279	Dea2_2269	Dea2_2873	Dea3_644	Dea3_862	Dea3_945	Dea3_2949	Dea3_2712	Synt1_434	Synt1_677					Synt2_946	Synt2_2215
	korB	2-oxoglutarate/2-oxoacid ferredoxin oxidoreductase subunit beta	1.2.7.11	K00175	Clos_100					Cor1_827							Cor2_273				Cloa3_605	Cloa3_947	Cloa3_1402	Dem3_1583				Dea1_52	Dea1_735	Dea1_1169	Dea2_733	Dea2_1280	Dea2_2268	Dea2_2872	Dea3_645	Dea3_861	Dea3_944	Dea3_2950		Synt1_435	Synt1_678					Synt2_945	Synt2_2216
Acetyl-CoA ⟶ Acetate	acs	acetyl-CoA synthetase	6.2.1.1	K01895	NA					Cor1_79	Cor1_139						Cor2_1046	Cor2_1445			Cloa3_1159			NA				Dea1_568	Dea1_2648		Dea2_314	Dea2_1032			Dea3_2321					Synt1_670						Synt2_574
	acdA	acetate---CoA ligase (ADP-forming) subunit alpha	6.2.1.13	K01905	NA					NA							NA				NA			NA				Dea1_2834			NA				NA					NA						NA
	acdAB	acetate---CoA ligase (ADP-forming)	6.2.1.13	K24012	NA					NA							NA				NA			NA				Dea1_94			Dea2_615	Dea2_1258			Dea3_826	Dea3_1165	Dea3_2185			Synt1_192	Synt1_1843	Synt1_2195				Synt2_518	Synt2_2328	Synt2_2690
	ACH1	acetyl-CoA hydrolase	3.1.2.1	K01067	NA					NA							NA				NA			Dem3_125	Dem3_1329	Dem3_1330	Dem3_2232	NA			NA				NA					NA						NA
Acetyl-CoA → Acetyl-P	pta	phosphate acetyltransferase	2.3.1.8	K00625	Clos_1113					NA							NA				NA			Dem3_2772				NA			NA				NA					NA						NA
	pta	phosphate acetyltransferase	2.3.1.8	K13788	NA					Cor1_1728							Cor2_713				Cloa3_1208			NA				NA			NA				NA					NA						NA
Acetyl-P → Acetate	ackA	acetate kinase	2.7.2.1	K00925	Clos_1114					NA							NA				Cloa3_184	Cloa3_1938		Dem3_2774				NA			NA				NA					Synt1_160						NA
Energy conservation	hdrA2	heterodisulfide reductase subunit A2	1.8.7.3; 1.8.98.4; 1.8.98.5; 1.8.98.6	K03388	NA					NA							NA				NA			Dem3_2021				Dea1_730			Dea2_382				Dea3_684					Synt1_322						Synt2_1643
	hdrB2	heterodisulfide reductase subunit B2	1.8.7.3; 1.8.98.4; 1.8.98.5; 1.8.98.6	K03389	NA					NA							NA				NA			NA				Dea1_1260			Dea2_381				Dea3_683					Synt1_326						Synt2_1978
	hdrC2	heterodisulfide reductase subunit C2	1.8.7.3; 1.8.98.4; 1.8.98.5; 1.8.98.6	K03390	NA					NA							NA				NA			NA				Dea1_1261			Dea2_380				Dea3_682					Synt1_325						Synt2_1979
	hdrD	heterodisulfide reductase subunit D	1.8.98.1	K08264	NA					NA							NA				NA			NA				NA			NA				NA					Synt1_832						NA
	mvhA, vhuA, vhcA	F420-non-reducing hydrogenase large subunit	1.12.99.-; 1.8.98.5	K14126	NA					NA							NA				NA			Dem3_2024				NA			NA				NA					NA						NA
	mvhD, vhuD, vhcD	F420-non-reducing hydrogenase iron-sulfur subunit	1.12.99.- 1.8.98.5 1.8.98.6	K14127	NA					NA							NA				NA			Dem3_2022				Dea1_1030			Dea2_383				Dea3_685					Synt1_50						Synt2_808
	mvhG, vhuG, vhcG	F420-non-reducing hydrogenase small subunit	1.12.99.- 1.8.98.5 1.8.98.6	K14128	NA					NA							NA				NA			Dem3_2023				NA			NA				NA					NA						NA
	ATPF1A, atpA	F-type H+/Na+-transporting ATPase subunit alpha	7.1.2.27.2.2.1	K02111	Clos_1670					Cor1_674							NA				NA			Dem3_638	Dem3_1966			Dea1_884	Dea1_940		Dea2_1388				Dea3_1869	Dea3_1984				Synt1_2361						Synt2_1194	Synt2_2494
	ATPF1B, atpD	F-type H+/Na+-transporting ATPase subunit beta	7.1.2.27.2.2.1	K02112	Clos_1672					Cor1_672							NA				NA			Dem3_631	Dem3_1968			Dea1_886	Dea1_933		Dea2_1386	Dea2_2607			Dea3_1867	Dea3_1991				Synt1_2359						Synt2_1196
	ATPF1D, atpH	F-type H+-transporting ATPase subunit delta	7.1.2.27.2.2.1	K02113	Clos_1669					Cor1_675							NA				NA				Dem3_1965			Dea1_883			Dea2_1389				Dea3_1870					Synt1_2362						Synt2_1193	Synt2_2493
	ATPF1E, atpC	F-type H+-transporting ATPase subunit epsilon	-	K02114	Clos_1673					Cor1_671							NA				NA			Dem3_632	Dem3_1969			Dea1_887	Dea1_934		Dea2_1385	Dea2_2606			Dea3_1866	Dea3_1990				Synt1_2358						Synt2_1197	Synt2_2498
	ATPF1G, atpG	F-type H+-transporting ATPase subunit gamma	-	K02115	Clos_1671					Cor1_673							NA				NA			Dem3_639	Dem3_1967			Dea1_885	Dea1_941		Dea2_1387	Dea2_2471			Dea3_1868					Synt1_2360						Synt2_1195	Synt2_2495
	ATPF0A, atpB	F-type H+-transporting ATPase subunit a	-	K02108	Clos_1666					NA							NA				NA			Dem3_635			Dem3_2634		Dea1_937	Dea1_2065	Dea2_2835				Dea3_1807	Dea3_1987				Synt1_701						Synt2_1075
	ATPF0B, atpF	F-type H+-transporting ATPase subunit b	-	K02109	Clos_1668					Cor1_676							NA				NA			Dem3_637	Dem3_1963	Dem3_1964		Dea1_881			Dea2_1390	Dea2_1391			Dea3_1871	Dea3_1872	Dea3_1985			Synt1_2363	Synt1_2364					Synt2_1191	Synt2_2491	Synt2_2492
	ATPF0C, atpE	F-type H+-transporting ATPase subunit c	-	K02110	Clos_1667					Cor1_677							NA				NA			Dem3_636			Dem3_2633		Dea1_938		Dea2_2834				Dea3_1808	Dea3_1986				Synt1_318						Synt2_613
	ATPVA, ntpA, atpA	V/A-type H+/Na+-transporting ATPase subunit A	7.1.2.2; 7.2.2.1	K02117	Clos_311					Cor1_284							NA				Cloa3_989			NA				NA			NA				NA					Synt1_2105						Synt2_2256
	ATPVB, ntpB, atpB	V/A-type H+/Na+-transporting ATPase subunit B	-	K02118	Clos_312					Cor1_285	Cor1_1597						Cor2_1777				Cloa3_988			NA				NA			NA				NA					Synt1_2104						NA
	ATPVC, ntpC, atpC	V/A-type H+/Na+-transporting ATPase subunit C	-	K02119	Clos_309					NA							NA				NA			NA				NA			NA				NA					NA						NA
	ATPVD, ntpD, atpD	V/A-type H+/Na+-transporting ATPase subunit D	-	K02120	Clos_313					NA							NA				Cloa3_987			NA				NA			NA				NA					NA						NA
	ATPVE, ntpE, atpE	V/A-type H+/Na+-transporting ATPase subunit E	-	K02121	Clos_308					NA							NA				NA			NA				NA			NA				NA					NA						NA
	ATPVF, ntpF, atpF	V/A-type H+/Na+-transporting ATPase subunit F	-	K02122	Clos_310					NA							NA				NA			NA				NA			NA				NA					NA						NA
	ATPVG, ahaH, atpH	V/A-type H+/Na+-transporting ATPase subunit G/H	-	K02107	Clos_305					NA							NA				NA			NA				NA			NA				NA					NA						NA
	ATPVI, ntpI, atpI;	V/A-type H+/Na+-transporting ATPase subunit I	-	K02123	Clos_306					NA							NA				Cloa3_986			NA				NA			NA				NA					Synt1_2109						Synt2_2252
	ATPVK, ntpK	atpK; V/A-type H+/Na+-transporting ATPase subunit K	-	K02124	Clos_307					NA							NA				Cloa3_985			NA				NA			NA				NA					Synt1_2108						NA
	rnfG	H+/Na+-translocating ferredoxin:NAD+ oxidoreductase subunit G	-	K03612	Clos_233					NA							NA				Cloa3_468			Dem3_3136				Dea1_1020			Dea2_1057				Dea3_590					NA						NA
	rnfE	H+/Na+-translocating ferredoxin:NAD+ oxidoreductase subunit E		K03613	Clos_234					Cor1_44							Cor2_854				Cloa3_467			Dem3_3135				Dea1_1021			Dea2_1058				Dea3_591					NA						NA
	rnfD	H+/Na+-translocating ferredoxin:NAD+ oxidoreductase subunit D	7.1.1.11; 7.2.1.2	K03614	Clos_232					Cor1_46							NA				Cloa3_469			Dem3_3137				Dea1_1019			Dea2_1056				Dea3_589					NA						NA
	rnfC	H+/Na+-translocating ferredoxin:NAD+ oxidoreductase subunit C	7.1.1.11; 7.2.1.2	K03615	Clos_231					Cor1_47							Cor2_1477				Cloa3_470			Dem3_3138				Dea1_1018			Dea2_1055				Dea3_588					NA						NA
	rnfB	H+/Na+-translocating ferredoxin:NAD+ oxidoreductase subunit B	7.1.1.11; 7.2.1.2	K03616	Clos_236					NA							Cor2_852				Cloa3_465			Dem3_3139				NA			NA				NA					NA						NA
	rnfA	H+/Na+-translocating ferredoxin:NAD+ oxidoreductase subunit A	-	K03617	Clos_235					Cor1_43							Cor2_853				Cloa3_466			Dem3_3140				Dea1_1022			Dea2_1059				Dea3_592					NA						NA
	nfnA	ferredoxin-dependent transhydrogenase	-	K00265	Clos_31					Cor1_173							NA				NA			Dem3_161	Dem3_2522			Dea1_314			Dea2_751				Dea3_1564					NA						NA
	nfnA	ferredoxin-dependent transhydrogenase	-	K00266	Clos_30	Clos_2934				Cor1_1614							Cor2_1360				NA			Dem3_242	Dem3_2521			Dea1_678			Dea2_1680				Dea3_549					NA						NA
	nuoE	NADH-quinone oxidoreductase subunit E	7.1.1.2	K00334	Clos_74	Clos_423				NA							NA				Cloa3_112	Cloa3_942	Cloa3_1703	Dem3_1841				Dea1_1588			Dea2_1620				Dea3_2253					Synt1_457						Synt2_1248
	nuoF	NADH-quinone oxidoreductase subunit F	7.1.1.2	K00335		Clos_422				NA							Cor2_140					Cloa3_943	Cloa3_1704	Dem3_1842				Dea1_1589			Dea2_2264				Dea3_2254					Synt1_455						Synt2_1250
Hydrogenase	hndB	NADP-reducing hydrogenase subunit HndB	1.12.1.3	K17992	Clos_73					NA							NA				NA			NA				NA			NA				NA					Synt1_456						Synt2_1249
	hndC	NADP-reducing hydrogenase subunit HndC	1.12.1.3	K18331	Clos_72					NA							NA				Cloa3_113	Cloa3_941		NA				NA			Dea2_1619				NA					NA						NA
	hndD	NADP-reducing hydrogenase subunit HndD	1.12.1.3	K18332	Clos_71					Cor1_1113							Cor2_750				NA			NA				Dea1_1693			Dea2_2265				NA					Synt1_443						Synt2_534
	hydA	ferredoxin hydrogenase large subunit	1.12.7.2	K00533	NA					NA							NA				NA			NA				Dea1_454			Dea2_552				NA					Synt1_1105						NA
	hydB	ferredoxin hydrogenase small subunit	1.12.7.2	K00534	NA					NA							NA				NA			NA				Dea1_453			Dea2_553				NA					Synt1_1106						NA
Formate dehydrogenase	fdoG, fdhF, fdwA	formate dehydrogenase major subunit	1.17.1.9	K00123	NA					Cor1_940	Cor1_941						NA				Cloa3_114			Dem3_3245	Dem3_3246			Dea1_690			Dea2_659				Dea3_836					Synt1_2	Synt1_4	Synt1_21	Synt1_22	Synt1_607	Synt1_608	Synt2_1034	Synt2_1047	Synt2_1048	Synt2_2685
	fdoH, fdsB	formate dehydrogenase iron-sulfur subunit	-	K00124	NA					Cor1_939							Cor2_1810				NA			Dem3_1246	Dem3_3196			Dea1_692			Dea2_102				Dea3_2688					Synt1_1						Synt2_996
	fdhB	formate dehydrogenase (coenzyme F420) beta subunit	1.17.98.3; 1.8.98.6	K00125	NA					NA							NA				NA			NA				Dea1_1257			Dea2_384				Dea3_686					Synt1_324						Synt2_1639
	fdoI, fdsG	formate dehydrogenase subunit gamma		K00127	NA					Cor1_938	Cor1_1241	Cor1_1246	Cor1_1513	Cor1_1520	Cor1_2041	Cor1_2121	Cor2_898	Cor2_1282	Cor2_1324	Cor2_1809	NA			NA				NA			NA				NA					Synt1_19	Synt1_610	Synt1_1107				Synt2_997	Synt2_2017
	fdhB	formate dehydrogenase (NADP+) beta subunit	1.17.1.10	K15022	NA					NA							NA				NA			Dem3_3402				Dea1_1023			Dea2_1060				Dea3_593					Synt1_2061						Synt2_243
NA: Not applicable
[truncated: 1 more columns]

## Sheet: Table S6A
Supplementary Table S6A. Genes that were significantly up-regulated for Methanosarcina sp. T3 grown in pure culture amended with magneitite compared to those without magnetite addition.
Gene_ID	Annotation	Gene	TPM-C	TPM-CM	logFC	FDR
T3_4262	hypothetical protein	-	0	2571.2	16.6883	0.00862309
T3_1707	Peptidase family C69	pepD	3.10755	377.065	7.56273	1.36394e-156
T3_631	DNAhypothetical proteinbinding transcription factor activity	-	1.36548	160.932	7.4978	1.22069e-31
T3_4300	PFAM PKD domain containing protein	-	1.19362	112.605	7.13725	4.10658e-34
T3_3948	hypothetical protein	-	304.547	26470.3	7.09648	1.33253e-154
T3_3003	KaiC	-	4.14728	343.382	7.01466	1.20883e-140
T3_4037	Repeats in polycystic kidney disease 1 (PKD1) and other proteins	-	18.6675	1508.85	6.99203	5.96957e-121
T3_3004	Archaeal flagellar protein F	-	7.00546	513.5	6.84209	2.0797e-119
T3_3005	Archaebacterial flagellin	-	10.5573	720.127	6.74678	2.19004e-164
T3_3950	hypothetical protein	-	444.466	30376.3	6.74603	5.49986e-108
T3_3994	Family of unknown function (DUF5305)	-	2.92571	199.973	6.71897	3.67133e-61
T3_3006	hypothetical protein	-	15.2763	1028.05	6.71087	5.96957e-121
T3_3951	hypothetical protein	-	492.824	25834.7	6.36727	8.80618e-98
T3_3702	Acts as a methyl group carrier between MtbB and MtbA	-	0.0553879	3.91193	6.32418	1.41708e-20
T3_3002	PFAM type II secretion system protein E	-	3.12894	157.156	6.29577	2.06447e-100
T3_3833	hypothetical protein	-	2.25754	111.8	6.24837	1.4107e-62
T3_2961	Disaggregatase related	-	38.2181	1793.29	6.23069	1.25088e-32
T3_3952	hypothetical protein	-	447.535	21243	6.22255	1.13043e-92
T3_4000	IMG reference gene	-	6.50069	288.968	6.10653	7.9266e-63
T3_3949	hypothetical protein	-	874.273	35168.9	5.98821	2.2327e-97
T3_3007	Flagellin is the subunit protein which polymerizes to form the filaments of archaeal flagella	-	33.2756	1322.49	5.9539	3.10127e-107
T3_1708	Orn/Lys/Arg decarboxylase, Chypothetical proteinterminal domain	-	6.27921	240.484	5.90045	1.57074e-104
T3_2017	hypothetical protein	-	5.00621	182.414	5.84431	1.52538e-41
T3_2020	ATPases associated with a variety of cellular activities	-	4.08968	142.958	5.80521	2.25787e-50
T3_549	Parallel betahypothetical proteinhelix	-	4.39162	145.723	5.69768	7.90701e-80
T3_3001	type II secretion system protein	-	2.12609	67.3092	5.62701	8.37626e-94
T3_3245	Disaggregatase related	-	17.9262	551.918	5.58943	1.00342e-73
T3_3878	Domain of unknown function (DUF1724)	-	0.877298	27.2315	5.54385	7.18651e-28
T3_2286	Protein of unknown function (DUF1699)	-	9.01533	263.03	5.49563	2.12048e-76
T3_2298	hypothetical protein	-	13.9357	378.535	5.40737	1.96092e-99
T3_509	hypothetical protein	-	2.42024	61.186	5.27693	4.81687e-76
T3_4142	Disaggregatase related	-	9.4391	215.331	5.17821	5.00497e-117
T3_2737	hypothetical protein	-	3.81086	91.6361	5.17399	1.0021e-32
T3_3999	hypothetical protein	-	4.22782	96.6204	5.11184	9.47722e-22
T3_2296	hypothetical protein	-	91.1398	1952.81	5.05909	3.25145e-48
T3_3243	hypothetical protein	-	1.95409	42.2557	5.0458	2.05973e-19
T3_3000	pathogenesis	-	1.55329	31.3151	4.98826	4.80085e-14
T3_2019	COG1361 Shypothetical proteinlayer domain	-	12.7833	240.579	4.91519	7.00984e-63
T3_2297	Ironhypothetical proteinsulfur clusterhypothetical proteinbinding domain	-	31.4465	584.967	4.86224	6.24951e-96
T3_3998	hypothetical protein	-	10.2204	163.935	4.6402	2.68865e-50
T3_2299	PFAM Prenyltransferase squalene oxidase	-	8.23884	128.777	4.61201	8.80618e-98
T3_1576	hypothetical protein	-	14.0876	212.649	4.55071	2.60261e-75
T3_2849	hypothetical protein	-	12.6884	185.149	4.48776	1.48926e-20
T3_2682	hypothetical protein	-	77.1627	1084.5	4.43463	7.94183e-42
T3_795	hypothetical protein	-	2.33712	32.1019	4.38256	6.62331e-20
T3_2016	hypothetical protein	-	7.8464	102.14	4.38114	4.32043e-50
T3_1080	extracellular matrix structural constituent	-	31.6136	403.724	4.37292	4.04983e-09
T3_721	hypothetical protein	-	14.9566	192.729	4.33603	1.22003e-98
T3_2018	MacBhypothetical proteinlike periplasmic core domain	-	15.9629	201.043	4.33469	1.28568e-48
T3_2134	hypothetical protein	-	431.272	5554.62	4.33271	5.11628e-21
T3_1840	His Kinase A (phosphohypothetical proteinacceptor) domain	-	12.1872	154.378	4.30196	1.6323e-68
T3_2200	PFAM NADhypothetical proteindependent epimerase dehydratase	-	63.4286	776.528	4.26561	2.5891e-44
T3_286	hypothetical protein	-	14.7719	177.875	4.19692	2.56205e-16
T3_1487	hypothetical protein	-	0.520448	6.21567	4.18102	1.43069e-13
T3_2681	hypothetical protein	-	69.9605	821.606	4.16517	2.12649e-27
T3_4289	hypothetical protein	-	0.264681	3.39504	4.15763	2.96525e-09
T3_2868	hypothetical protein	-	8.9917	99.4552	4.08493	7.17726e-41
T3_1079	MacBhypothetical proteinlike periplasmic core domain	-	34.4642	359.069	4.08171	7.89615e-08
T3_2201	UDP binding domain	-	85.1784	903.625	4.06658	2.79693e-59
T3_2604	PAS fold domain protein	-	10.5434	112.018	4.05064	6.57994e-80
T3_740	PFAM ABC transporter	-	25.5631	267.201	4.02913	2.05617e-35
T3_893	Dihypothetical proteinhaem cytochrome c peroxidase	-	87.2691	886.867	4.00946	1.28173e-62
T3_3387	Heat shock 70 kDa protein	dnaK	22.8412	221.217	3.92375	6.49273e-78
T3_2197	TIGRFAM CDPhypothetical proteinglucose 4,6hypothetical proteindehydratase	-	83.45	794.258	3.90642	6.3562e-49
T3_4102	PFAM PKD domain containing protein	-	18.616	172.45	3.89322	8.48083e-26
T3_3327	Type I phosphodiesterase / nucleotide pyrophosphatase	-	43.734	393.852	3.81585	8.15368e-64
T3_2196	Catalyzes the epimerization of the C3' and C5'positions of dTDPhypothetical protein6hypothetical proteindeoxyhypothetical proteinDhypothetical proteinxylohypothetical protein4hypothetical proteinhexulose, forming dTDPhypothetical protein6hypothetical proteindeoxyhypothetical proteinLhypothetical proteinlyxohypothetical protein4hypothetical protein hexulose	-	108.253	946.184	3.784	5.11456e-44
T3_1560	Subtilase family	-	26.7879	229.559	3.75623	4.08279e-54
T3_2198	TIGRFAM glucosehypothetical protein1hypothetical proteinphosphate cytidylyltransferase	-	60.3762	509.808	3.73067	3.26606e-43
T3_1603	hypothetical protein	-	11.7991	101.625	3.71192	1.42736e-14
T3_738	hypothetical protein	-	6.58336	54.8378	3.69449	5.12884e-61
T3_4165	hypothetical protein	-	5.00567	40.3128	3.65417	1.19207e-42
T3_739	hypothetical protein	-	19.1378	154.837	3.64704	1.99425e-40
T3_4006	Phosphopantetheine attachment site	-	353.558	2797.46	3.64022	3.58719e-41
T3_4009	Catalyzes the ATPhypothetical proteindependent amidation of deamidohypothetical proteinNAD to form NAD. Uses ammonia as a nitrogen source	nadE-2	137.489	1081.95	3.63074	3.76478e-70
T3_4052	hypothetical protein	-	19.5332	155.352	3.62724	1.77634e-52
T3_2679	hypothetical protein	-	110.35	866.464	3.62215	1.35547e-44
T3_3794	hypothetical protein	-	4.41187	33.3998	3.61744	1.96416e-05
T3_2195	Belongs to the DegT DnrJ EryC1 family	-	70.3982	547.86	3.61499	4.93238e-55
T3_3913	Domain of unknown function DUF11	-	10.4299	80.6284	3.59782	1.24201e-81
T3_1807	hypothetical protein	-	83.3304	634.584	3.57337	7.60965e-36
T3_648	hypothetical protein	-	361.908	2756.79	3.55433	1.94766e-21
T3_2026	hypothetical protein	-	17.6684	127.619	3.53389	1.54836e-43
T3_4245	PFAM PKD domain containing protein	-	33.3935	237.047	3.50257	8.7931e-20
T3_3729	KaiC	-	47.7414	343.85	3.49294	1.63612e-43
T3_2199	PFAM polysaccharide biosynthesis protein	-	24.8492	177.437	3.48507	2.25787e-50
T3_4008	TIGRFAM Nhypothetical proteinacetyl sugar amidotransferase	-	104.111	735.583	3.47528	1.23329e-70
T3_3997	signal peptidase I	-	6.70977	48.1915	3.47373	3.73737e-26
T3_1914	hypothetical protein	-	34.4689	240.179	3.46597	6.2199e-50
T3_4146	Disaggregatase related	-	30.4096	204.756	3.44322	3.26776e-11
T3_4119	hypothetical protein	-	70.8672	496.305	3.44136	1.95314e-41
T3_2507	hypothetical protein	-	8.1245	57.1806	3.42552	5.11911e-17
T3_4049	Aerotolerance regulator Nhypothetical proteinterminal	-	13.4891	92.2325	3.40942	1.20993e-42
T3_2188	Glycosyl transferase 4hypothetical proteinlike domain	-	237.493	1552.32	3.36952	4.56048e-44
T3_3503	Catalase	-	1.27385	8.72468	3.36211	9.05692e-18
T3_2678	PASTA domain	-	74.4087	482.715	3.34684	2.91463e-53
T3_2505	hypothetical protein	-	0.713883	5.11671	3.32615	6.10313e-10
T3_1193	Type II/IV secretion system protein	-	4.79285	29.6934	3.32434	3.21716e-07
T3_2864	Nonhypothetical proteinhistone chromosomal protein MC1	-	92.9468	599.722	3.32135	3.86486e-12
T3_228	type II secretion system protein	-	14.3509	90.6417	3.30764	7.36846e-72
T3_706	His Kinase A (phosphohypothetical proteinacceptor) domain	-	38.4909	242.045	3.30033	2.00615e-40
T3_1081	ATPases associated with a variety of cellular activities	-	45.9858	277.526	3.29488	1.61945e-06
T3_596	Belongs to the LDH MDH superfamily	mdh	11.8448	74.2666	3.2883	1.71448e-42
T3_4007	AMPhypothetical proteinbinding enzyme Chypothetical proteinterminal domain	-	172.235	1069.47	3.288	3.12063e-60
T3_2021	hypothetical protein	-	33.4583	203.969	3.28364	2.21375e-23
T3_2492	Master enzyme that delivers sulfur to a number of partners involved in Fehypothetical proteinS cluster assembly, tRNA modification or cofactor biosynthesis. Catalyzes the removal of elemental sulfur atoms from cysteine to produce alanine. Functions as a sulfur delivery protein for Fehypothetical proteinS cluster synthesis onto IscU, an Fehypothetical proteinS scaffold assembly protein, as well as…	iscS	5.14002	31.1353	3.26201	7.12735e-51
T3_4051	PFAM ATPase associated with various cellular activities, AAA_3	-	33.1708	201.418	3.24509	1.16383e-44
T3_3015	Methylhypothetical proteinaccepting chemotaxishypothetical proteinlike domains (chemotaxis sensory transducer).	tlpC	2.16967	13.1764	3.24092	1.56637e-37
T3_3037	amino acid activation for nonribosomal peptide biosynthetic process	-	6.0455	36.5035	3.22719	9.48505e-47
T3_229	Pfam:DUF1628	-	25.8341	153.629	3.22147	2.23166e-65
T3_3996	hypothetical protein	-	9.401	56.4064	3.21914	6.24498e-18
T3_2194	Bacterial transferase hexapeptide (six repeats)	-	56.6285	328.002	3.18986	9.44665e-37
T3_3730	cheYhypothetical proteinhomologous receiver domain	-	27.1469	157.997	3.18391	1.35568e-49
T3_3505	Catalase	-	4.38487	25.2718	3.18227	8.20084e-23
T3_3993	hypothetical protein	-	3.28592	19.0047	3.15045	5.81658e-12
T3_2189	COG1541 Coenzyme F390 synthetase	-	392.418	2168.66	3.13021	2.69037e-41
T3_1064	PFAM type II secretion system protein E	-	19.3319	104.169	3.09081	5.61288e-42
T3_1897	hypothetical protein	-	1.81668	10.4159	3.07745	4.21373e-11
T3_2677	hypothetical protein	-	44.7781	243.596	3.07559	6.66629e-39
T3_1913	Part of a heterotetrameric complex that catalyzes the twohypothetical proteinstep biosynthesis of anthranilate, an intermediate in the biosynthesis of Lhypothetical proteintryptophan. In the first step, the glutaminehypothetical protein binding beta subunit (TrpG) of anthranilate synthase (AS) provides the glutamine amidotransferase activity which generates ammonia as a substrate that, along with…	trpE	42.6457	224.713	3.06366	2.34926e-45
T3_761	Domain present in carbohydrate binding proteins and sugar hydrolses	-	6.67408	34.1849	3.05656	2.24483e-05
T3_1745	PQQhypothetical proteinlike domain	-	24.031	127.487	3.05431	1.23832e-32
T3_3560	ATPase, Phypothetical proteintype (transporting), HAD superfamily, subfamily IC	-	3.39561	17.6005	3.04878	4.19727e-14
T3_4047	hypothetical protein	-	6.06414	32.6232	3.02215	3.82487e-10
T3_2506	hypothetical protein	-	2.28708	12.3227	3.01877	2.65755e-05
T3_652	PFAM Peptidoglycanhypothetical proteinbinding domain 1 protein	-	152.445	780.215	3.0166	1.76071e-44
T3_2680	hypothetical protein	-	142.986	737.359	3.00864	4.03288e-37
T3_4050	protein (some members contain a von Willebrand factor type A (vWA) domain)	-	26.8201	138.478	3.0065	4.4312e-42
T3_1912	Belongs to the TrpF family	trpF	59.345	300.606	3.00528	8.96231e-53
T3_2794	Catalyzes the ATPhypothetical proteindependent amidation of deamidohypothetical proteinNAD to form NAD. Uses ammonia as a nitrogen source	nadE-2	60.2082	309.619	3.00266	4.86356e-39
T3_1801	Subtilase family	-	9.08841	43.6625	2.98623	0.0015188
T3_2190	Glycosyl transferases group 1	-	285.4	1391.46	2.94858	2.19925e-36
T3_1787	hypothetical protein	-	6.6115	34.2897	2.94546	1.14683e-07
T3_3936	hypothetical protein	-	3.5642	18.596	2.93665	5.91763e-06
T3_1192	hypothetical protein	-	1.36013	6.46014	2.92782	2.26177e-14
T3_47	hypothetical protein	-	3.38455	16.5325	2.92777	3.41555e-13
T3_1662	His Kinase A (phosphohypothetical proteinacceptor) domain	-	85.3251	410.098	2.91574	9.65976e-33
T3_1876	Papain family cysteine protease	-	29.2254	140.328	2.90528	9.03143e-42
T3_4048	von Willebrand factor, type A	-	13.6163	65.2698	2.89963	1.23832e-32
T3_2027	hypothetical protein	-	8.36235	38.6491	2.89684	1.81967e-20
T3_3499	Alpha/beta hydrolase of unknown function (DUF1400)	-	10.0929	48.0861	2.89109	3.72066e-41
T3_230	Pfam:DUF1628	-	25.1798	117.524	2.87137	4.46766e-53
T3_1194	Type II/IV secretion system protein	-	9.16669	41.249	2.86624	3.49593e-07
T3_3916	Tetratricopeptide repeat	-	144.401	660.629	2.85644	3.44514e-41
T3_2605	hypothetical protein	-	20.302	95.2679	2.85571	1.30508e-21
T3_2599	hypothetical protein	-	10.6497	48.3317	2.83704	9.99156e-51
T3_2177	Protein of unknown function (DUF1616)	-	34.3911	156.619	2.83156	8.58182e-47
T3_2176	CAAX protease selfhypothetical proteinimmunity	-	19.2883	87.1344	2.81822	3.29503e-38
T3_6	40hypothetical proteinresidue YVTN family betahypothetical proteinpropeller	-	19.1981	86.1483	2.81467	2.68784e-21
T3_2669	Belongs to the universal ribosomal protein uL29 family	rpl29	833.77	3681.91	2.81383	1.58454e-29
T3_179	extracellular matrix structural constituent	-	95.4581	422.66	2.80798	7.60965e-36
T3_2187	Glycosyl transferase family 2	-	269.43	1187.51	2.80284	2.9455e-35
T3_3386	ATP binding to DnaK triggers the release of the substrate protein, thus completing the reaction cycle. Several rounds of ATPhypothetical proteindependent interactions between DnaJ, DnaK and GrpE are required for fully efficient folding. Also involved, together with DnaK and GrpE, in the DNA replication of plasmids through activation of initiation proteins	-	22.9599	100.969	2.78636	1.1152e-43
T3_1688	membrane protein of uknown function UCP014873	-	1.55712	6.88087	2.76781	2.18403e-09
T3_722	hypothetical protein	-	6.9558	30.2152	2.76137	9.58361e-38
T3_4292	hypothetical protein	-	5.06432	21.2438	2.74901	2.44245e-13
T3_1839	Pfam:DUF258	-	11.0187	47.8452	2.74472	1.92283e-30
T3_2954	4hypothetical proteinaminohypothetical protein4hypothetical proteindeoxyhypothetical proteinalphahypothetical proteinLhypothetical proteinarabinopyranosyl undecaprenyl phosphate biosynthetic process	-	11.136	45.8924	2.7302	6.39178e-09
T3_2795	4Fehypothetical protein4S ferredoxin, ironhypothetical proteinsulfur binding	-	41.5048	174.808	2.72983	3.49859e-51
T3_2668	Part of ribonuclease P, a protein complex that generates mature tRNA molecules by cleaving their 5'hypothetical proteinends	rnp1	577.861	2394	2.71861	5.49387e-25
T3_227	PFAM type II secretion system protein E	-	29.7344	124.867	2.71672	4.93833e-36
T3_1061	Acetyltransferase (GNAT) family	-	44.5162	185.389	2.71296	2.40533e-51
T3_3603	coenzyme F420hypothetical proteinreducing hydrogenase, delta subunit	frhD	13.4616	54.9971	2.70526	1.46553e-18
T3_2953	Glycosyl transferase family 2	-	13.8821	54.9318	2.67512	2.3359e-07
T3_4154	Acts as a methyl group carrier between MtbB and MtbA	-	7.4197	30.4391	2.67483	1.50277e-35
T3_1712	hypothetical protein	-	0.685481	2.85948	2.65918	5.89798e-06
T3_1152	The key enzymatic reactions in nitrogen fixation are catalyzed by the nitrogenase complex, which has 2 components the iron protein and the molybdenumhypothetical proteiniron protein	-	0.674036	2.58064	2.65447	1.69943e-06
T3_2949	hypothetical protein	-	32.7642	130.437	2.63492	5.36694e-41
T3_2193	PFAM Glycosyl transferase family 2	-	37.2576	145.934	2.61589	8.67958e-45
T3_3703	Catalyzes the transfer of a methyl group from dimethylamine to the corrinoid cofactor of MtbC	mtbB3	0.524623	2.21159	2.60523	1.83202e-07
T3_3383	RNAhypothetical proteinbinding protein of the translin family	-	37.9342	145.87	2.59681	1.50612e-48
T3_3638	hypothetical protein	-	20.6369	75.3059	2.58221	0.00384415
T3_2456	hypothetical protein	-	26.932	103.544	2.58218	8.42146e-36
T3_840	hypothetical protein	-	11.5325	45.8259	2.56374	3.38304e-06
T3_3885	hypothetical protein	-	6.74991	25.2183	2.56295	2.53313e-17
T3_1060	TIGRFAM lysine 2,3hypothetical proteinaminomutase YodO family protein	-	58.1386	215.452	2.5487	2.52722e-46
T3_2518	Flavodoxinhypothetical proteinlike fold	-	9.64258	35.3265	2.52154	5.54441e-36
T3_2667	One of the primary rRNA binding proteins, it binds specifically to the 5'hypothetical proteinend of 16S ribosomal RNA	rps17	576.382	2081.72	2.52113	3.92367e-24
T3_1488	His Kinase A (phosphohypothetical proteinacceptor) domain	-	1.79026	6.6715	2.52066	1.33358e-12
T3_3172	Acyltransferase	-	3.24896	11.8111	2.51976	1.04724e-31
T3_4118	hypothetical protein	-	17.8816	63.186	2.51086	1.29168e-05
T3_1815	Transcriptional regulator	-	93.0549	337.915	2.50804	9.33859e-23
T3_2955	Protein of unknown function (DUF354)	-	10.6493	37.6578	2.49978	2.33666e-10
T3_178	hydrophobe amphiphile effluxhypothetical protein3 (HAE3) family	-	101.258	362.495	2.49932	3.67599e-28
T3_3246	Glycosyltransferase Family 4	-	1.46518	5.34414	2.49647	1.13519e-21
T3_3795	hypothetical protein	-	40.0976	137.952	2.48549	0.00251877
T3_3995	Peptidase S24hypothetical proteinlike	-	13.2372	47.7043	2.4797	6.09213e-16
T3_4291	hypothetical protein	-	4.09732	14.6996	2.47344	1.40468e-21
T3_3093	hypothetical protein	-	0.482005	1.77215	2.46131	3.5538e-07
T3_122	FAD dependent oxidoreductase	-	1.95306	6.86842	2.44483	2.24165e-25
T3_103	Flavodoxinhypothetical proteinlike fold	-	168.469	584.74	2.43237	2.57631e-30
T3_51	CobN/Magnesium Chelatase	-	1.32025	4.57267	2.43127	1.45021e-33
T3_1911	Catalyzes the transfer of the phosphoribosyl group of 5hypothetical protein phosphorylribosehypothetical protein1hypothetical proteinpyrophosphate (PRPP) to anthranilate to yield Nhypothetical protein(5'hypothetical proteinphosphoribosyl)hypothetical proteinanthranilate (PRA)	trpD	106.509	361.585	2.428	1.54972e-30
T3_4153	Catalyzes the transfer of a methyl group from trimethylamine to the corrinoid cofactor of MttC	mttB2	9.67788	33.3195	2.42076	9.6409e-30
T3_3806	PFAM PKD domain containing protein	-	68.4051	231.832	2.41997	5.81223e-36
T3_4290	hypothetical protein	-	3.12561	10.808	2.41216	4.64451e-13
T3_2670	Binds the lower part of the 30S subunit head	rps3	740.889	2457.83	2.40065	1.26263e-20
T3_2948	4hypothetical proteinaminohypothetical protein4hypothetical proteindeoxyhypothetical proteinalphahypothetical proteinLhypothetical proteinarabinopyranosyl undecaprenyl phosphate biosynthetic process	-	9.66079	31.7864	2.39591	6.01774e-09
T3_2673	One of the primary rRNA binding proteins. Required for association of the 30S and 50S subunits to form the 70S ribosome, for tRNA binding and peptide bond formation. It has been suggested to have peptidyltransferase activity	rpl2	822.094	2719.77	2.39426	1.39899e-23
T3_153	hypothetical protein	-	21.6057	71.8393	2.39137	1.05506e-28
T3_2186	Glycosyl transferase family 2	-	559.747	1855.16	2.38631	7.47016e-30
T3_3136	PFAM Yip1 domain	-	4.63827	15.8084	2.37229	3.76913e-16
T3_3373	AAA domain	-	51.6261	169.968	2.36535	4.01081e-32
T3_707	response regulator, receiver	rre-1	57.0519	187.957	2.35702	1.98484e-20
T3_1151	Nitrogen regulatory protein Phypothetical proteinII	-	2.71389	8.59798	2.35338	1.13946e-11
T3_1090	Cytochrome C biogenesis protein transmembrane region	-	13.5173	44.8216	2.35145	3.50336e-20
T3_4319	Catalyzes the ATPhypothetical proteindependent amidation of deamidohypothetical proteinNAD to form NAD. Uses ammonia as a nitrogen source	nadE-2	191.534	623.014	2.34976	1.35881e-33
T3_2305	hypothetical protein	-	1.6677	5.50864	2.34681	1.40953e-07
T3_1653	plastoquinone (Complex I)	-	4.74339	15.3913	2.34157	6.1617e-24
T3_3307	Short repeat of unknown function (DUF308)	-	2.03997	6.98823	2.33496	1.66934e-05
T3_2758	Tetratricopeptide repeat	-	71.7075	232.158	2.33376	1.35411e-16
T3_4218	cobalamin binding	-	2.14518	7.00832	2.32698	0.000156761
T3_718	hypothetical protein	-	59.9916	191.962	2.31684	2.03838e-27
T3_2662	Binds 16S rRNA, required for the assembly of 30S particles	rps14	1317	4099.55	2.31146	9.71506e-21
T3_121	FAD dependent oxidoreductase	-	1.91228	6.07137	2.30088	3.90128e-18
T3_1063	type II secretion system protein	-	14.8349	45.8973	2.29499	5.07326e-20
T3_737	Ion channel	-	1.71307	5.88205	2.29151	9.58043e-05
T3_2672	Protein S19 forms a complex with S13 that binds strongly to the 16S ribosomal RNA	rps19p	1045.5	3219.14	2.29006	9.82962e-24
T3_255	AAAhypothetical proteinlike domain	-	16.6073	51.7803	2.28833	1.7637e-29
T3_253	Domain of unknown function (DUF1724)	-	6.28552	19.3203	2.28517	2.6958e-30
T3_2191	Glycosyl transferases group 1	-	132.904	410.061	2.28495	1.01951e-28
T3_3796	hypothetical protein	-	72.9146	216.371	2.27634	0.00242965
T3_3504	Catalase	-	4.4828	13.7211	2.27405	1.23962e-10
T3_1150	Belongs to the P(II) protein family	-	2.58333	7.54638	2.27243	1.57905e-08
T3_769	hypothetical protein	-	1.63244	5.37196	2.26593	6.43999e-06
T3_3937	Protein of unknown function (DUF2795)	-	5.05352	16.1268	2.25837	4.33532e-05
T3_2659	PFAM Ribosomal protein	rpl32e	851.929	2520.31	2.23349	2.38227e-19
T3_3793	hypothetical protein	-	8.47993	24.5054	2.23315	0.001993
T3_2778	Domain present in carbohydrate binding proteins and sugar hydrolses	-	6.89678	20.6591	2.23196	5.19081e-25
T3_2674	Binds to 23S rRNA. One of the proteins that surrounds the polypeptide exit tunnel on the outside of the ribosome	rpl23	696.931	2053.85	2.22993	4.62618e-20
T3_3899	delta endotoxin, Nhypothetical proteinterminal domain	-	11.0485	32.9546	2.22981	3.13257e-31
T3_1654	NADH dehydrogenase	-	4.95249	14.4867	2.21228	1.13789e-20
T3_4117	hypothetical protein	-	21.7304	60.908	2.20632	0.0166767
T3_1536	TIGRFAM daunorubicin resistance ABC transporter	-	83.5499	234.042	2.19625	0.00466981
T3_1306	DEAD DEAH box helicase domain protein	-	23.0284	67.0218	2.18199	5.12501e-25
T3_2676	One of the primary rRNA binding proteins, it binds directly near the 3'hypothetical proteinend of the 23S rRNA, where it nucleates assembly of the 50S subunit	rpl3	656.479	1864.92	2.17684	2.97362e-19
T3_1266	cheYhypothetical proteinhomologous receiver domain	-	525.458	1514.77	2.17664	2.76287e-14
T3_931	PFAM PEGA domain	-	9.07982	25.4696	2.17584	9.58138e-08
T3_2865	hypothetical protein	-	0.714576	2.05855	2.17519	4.74311e-07
T3_2950	Polysaccharide biosynthesis protein	-	19.7459	56.1495	2.15292	5.44177e-35
T3_2664	Belongs to the eukaryotic ribosomal protein eS4 family	rps4e	1190.04	3320.58	2.15127	1.58706e-19
T3_2661	One of the primary rRNA binding proteins, it binds directly to 16S rRNA central domain where it helps coordinate assembly of the platform of the 30S subunit	rps8	759.856	2121.77	2.15103	4.58325e-18
T3_4129	Sodium:neurotransmitter symporter family	-	10.1112	29.424	2.1509	2.8235e-15
T3_3067	Catalyzes the first step in hexosamine metabolism, converting fructosehypothetical protein6P into glucosaminehypothetical protein6P using glutamine as a nitrogen source	glmS	278.834	784.678	2.14592	2.10601e-29
T3_852	Participates actively in the response to hyperosmotic and heat shock by preventing the aggregation of stresshypothetical proteindenatured proteins, in association with DnaK and GrpE. It is the nucleotide exchange factor for DnaK and may function as a thermosensor. Unfolded proteins bind initially to DnaJ	grpE	288.891	812.424	2.14329	5.577e-30
T3_2671	The globular domain of the protein is located near the polypeptide exit tunnel on the outside of the subunit, while an extended betahypothetical proteinhairpin is found that lines the wall of the exit tunnel in the center of the 70S ribosome	rpl22	1007.87	2795.6	2.13848	6.00799e-20
T3_3068	2hypothetical proteinChypothetical proteinmethylhypothetical proteinDhypothetical proteinerythritol 4hypothetical proteinphosphate cytidylyltransferase	-	251.545	703.826	2.1351	1.94006e-29
T3_1089	Thioredoxin	-	24.8958	70.1879	2.1298	1.86643e-13
T3_2663	This is 1 of the proteins that binds and probably mediates the attachment of the 5S RNA into the large ribosomal subunit, where it forms part of the central protuberance. In the 70S ribosome it contacts protein S13 of the 30S subunit (bridge B1b), connecting the 2 subunits	rpl5	936.53	2563.43	2.12215	1.73289e-17
T3_4235	hypothetical protein	-	1.50564	4.49717	2.11902	0.000293983
T3_3628	Nucleotidyl transferase	-	42.5798	118.21	2.11783	1.54458e-28
T3_696	Motif Chypothetical proteinterminal to PAS motifs (likely to contribute to PAS structural domain)	-	2.65416	7.16484	2.11585	4.37023e-08
T3_4151	Acts probably as a methyl group carrier between MttB and either MtbA or MtaA	-	9.16446	24.7825	2.09264	3.36352e-18
T3_932	Protein of unknown function (DUF1722)	-	20.271	53.5545	2.08724	1.33502e-08
T3_4247	Chypothetical protein5 cytosinehypothetical proteinspecific DNA methylase	-	1.20176	3.09988	2.08689	0.000202049
T3_4188	hypothetical protein	-	0.673532	1.69904	2.08459	3.66259e-05
T3_994	Domain of unknown function DUF83	-	33.3313	90.3541	2.07239	9.53106e-21
T3_50	PFAM CobN magnesium chelatase	-	4.22587	11.2381	2.07188	1.01246e-28
T3_867	hypothetical protein	-	1.88322	5.13315	2.06953	1.48238e-08
T3_2271	Papain family cysteine protease	-	4.59337	12.1081	2.06385	1.50001e-20
T3_231	PFAM PKD domain containing protein	-	21.8675	57.8217	2.05742	8.0928e-24
T3_1682	SEChypothetical proteinC motif	-	1.96991	5.1595	2.05508	3.06351e-16
T3_2440	Nitrogen regulatory protein Phypothetical proteinII	-	1.99142	5.56613	2.04907	4.69637e-06
T3_2658	binds to the 23S rRNA	rpl19e	538.826	1399.14	2.04484	3.34394e-13
T3_3139	PFAM Yip1 domain	-	16.1037	43.5792	2.04455	1.48714e-06
T3_2675	One of the primary rRNA binding proteins, this protein initially binds near the 5'hypothetical proteinend of the 23S rRNA. It is important during the early stages of 50S assembly. It makes multiple contacts with different domains of the 23S rRNA in the assembled 50S subunit and ribosome	rpl4	689.137	1782.8	2.04334	1.99366e-16
T3_1254	Seems to be required for maximal rate of protein biosynthesis. Enhances ribosome dissociation into subunits and stabilizes the binding of the initiator Methypothetical proteintRNA(I) to 40 S ribosomal subunits	eif1a	33.9182	89.1607	2.03807	2.657e-16
T3_233	Pfam:DUF1628	-	8.00332	21.0289	2.03616	3.32119e-19
T3_2508	MatE	-	0.606653	1.70257	2.03185	0.000393728
T3_2152	Protein of unknown function (DUF1673)	-	23.8864	62.7521	2.02362	2.72095e-17
T3_2493	NifUhypothetical proteinlike N terminal domain	-	12.9601	33.6603	2.01978	3.7312e-18
T3_3902	hypothetical protein	-	8.42702	21.7445	2.01272	2.87466e-22
T3_1697	Sodium Bile acid symporter family	-	7.89887	19.3494	2.01051	0.000189788
T3_2947	Oxidoreductase domain protein	-	20.1099	50.2679	2.00419	2.42378e-07
T3_3020	PFAM response regulator receiver	-	2.95663	7.7964	2.0039	4.00249e-07
T3_4152	Trimethylamine methyltransferase (MTTB)	-	10.1255	26.0497	1.9972	7.70419e-18
T3_2136	amino acid	-	3.27972	8.19124	1.98866	3.90793e-20
T3_2660	This protein binds to the 23S rRNA, and is important in its secondary structure. It is located near the subunit interface in the base of the L7 L12 stalk, and near the tRNA binding site of the peptidyltransferase center	rpl6	1066.71	2660.78	1.98677	8.27591e-18
T3_3066	phosphoglucomutase phosphomannomutase alpha beta alpha domain I	glmM	264.712	661.855	1.97859	2.07322e-25
T3_19	PFAM FecR protein	-	7.45842	18.9994	1.9709	3.11288e-11
T3_3810	hypothetical protein	-	3.04555	7.39727	1.96867	2.76541e-05
T3_3929	PFAM Aldehyde dehydrogenase	-	3.28761	8.06633	1.96392	3.91351e-18
T3_3424	Directs the termination of nascent peptide synthesis (translation) in response to the termination codons UAA, UAG and UGA	prf1	53.7087	131.709	1.95887	8.74246e-23
T3_2952	COG0438 Glycosyltransferase	-	16.7143	40.1648	1.95752	6.60019e-05
T3_2181	hypothetical protein	-	826.682	2024.24	1.95542	1.08961e-20
T3_802	hypothetical protein	-	26.0036	64.4529	1.95283	5.3364e-21
T3_781	Carbamoylhypothetical proteinphosphate synthase, small chain	carA	122.206	300.058	1.95106	5.8864e-26
T3_717	GyrIhypothetical proteinlike small molecule binding domain	-	23.8196	59.7799	1.95082	8.75073e-15
T3_1907	Catalyzes the reversible phosphatidyl group transfer from one phosphatidylglycerol molecule to another to form cardiolipin (CL) (diphosphatidylglycerol) and glycerol	-	11.9819	29.5819	1.94803	2.38179e-23
T3_656	hypothetical protein	-	71.532	178.096	1.94446	1.3723e-05
T3_180	extracellular matrix structural constituent	-	105.251	252.195	1.93078	3.9308e-18
T3_2333	hypothetical protein	-	66.122	161.307	1.92967	3.53986e-15
T3_3890	hypothetical protein	-	2.70242	6.53756	1.92705	7.1215e-07
T3_235	PFAM PKD domain containing protein	-	9.48647	22.9976	1.92637	2.84056e-19
T3_3604	Belongs to the NiFe NiFeSe hydrogenase large subunit family	frhA-1	16.217	38.6389	1.92575	3.02113e-13
T3_2336	Aerotolerance regulator Nhypothetical proteinterminal	-	100.198	243.607	1.92564	1.3515e-18
T3_2490	Cysteine synthase A	-	2.3445	5.70919	1.92342	5.18121e-13
T3_1656	plastoquinone (Complex I)	-	5.42143	13.0168	1.9163	6.76557e-16
T3_2666	Binds to 23S rRNA. Forms part of two intersubunit bridges in the 70S ribosome	rpl14	1072.08	2538.63	1.91541	1.17873e-15
T3_2156	Protein of unknown function (DUF1673)	-	38.0502	91.8146	1.911	5.51165e-23
T3_2657	This is one of the proteins that binds and probably mediates the attachment of the 5S RNA into the large ribosomal subunit, where it forms part of the central protuberance	rpl18	510.942	1202.91	1.90611	1.37428e-16
T3_1655	Hydrogenase 4 membrane	-	5.17903	12.498	1.89889	1.34523e-15
T3_4287	hypothetical protein	-	1.24662	3.02397	1.89817	6.0634e-05
T3_1354	Belongs to the Pirin family	-	3.56637	8.33132	1.8896	3.50953e-05
T3_3886	hypothetical protein	-	13.1138	31.6106	1.88874	2.23077e-10
T3_2335	Protein of unknown function DUF58	-	47.9757	113.281	1.87748	4.01142e-21
T3_587	DsrE/DsrFhypothetical proteinlike family	-	26.0327	60.5725	1.87488	4.92436e-14
T3_520	Sodium hydrogen exchanger	-	3.52806	8.2883	1.87206	2.1919e-13
T3_3849	Involved in protein export	secF	117.207	267.998	1.85621	1.60334e-22
T3_2437	Vanadium/alternative nitrogenase delta subunit	-	5.03181	11.7757	1.85021	4.51053e-09
T3_2804	TPR repeathypothetical proteincontaining protein	-	16.5648	36.9621	1.84966	0.000864112
T3_2562	hypothetical protein	-	1.74975	4.2189	1.84458	1.00459e-06
T3_3303	Polyphosphate kinase 2 (PPK2)	-	2.46239	5.56599	1.83628	3.58181e-11
T3_2157	Protein of unknown function (DUF1673)	-	32.8906	75.0658	1.83526	5.52245e-19
T3_2137	hypothetical protein	-	3.64056	8.44899	1.8322	1.23254e-07
T3_2598	hypothetical protein	-	25.8479	58.4801	1.83206	2.6873e-17
T3_3887	hypothetical protein	-	15.2903	35.0082	1.82733	4.59069e-13
T3_1535	PFAM ABChypothetical protein2 type transporter	-	77.7059	168.299	1.82399	0.0215232
T3_3304	Transmembrane secretion effector	-	2.06282	4.75352	1.8194	1.41258e-10
T3_3063	hypothetical protein	-	2.56715	6.01782	1.81771	9.24971e-06
T3_1374	parallel betahypothetical proteinhelix repeat	-	7.09024	15.867	1.8135	1.48308e-17
T3_4286	hypothetical protein	-	1.27869	3.07242	1.81281	0.0165327
T3_779	Bindinghypothetical proteinproteinhypothetical proteindependent transport system inner membrane component	-	37.7358	84.1739	1.81275	4.94225e-24
T3_1528	Domain of unknown function (DUF366)	-	83.4584	184.804	1.81129	5.98555e-11
T3_2097	Methylhypothetical proteincoenzyme M reductase operon protein D	mcrD	19204.7	42264.2	1.80379	8.05971e-18
T3_1026	PFAM UbiA prenyltransferase	-	28.9681	64.8363	1.79849	4.92254e-08
T3_3627	3hypothetical proteinbeta hydroxysteroid dehydrogenase/isomerase family	-	42.2329	94.0241	1.79551	3.0243e-19
T3_2273	hypothetical protein	-	10.8156	23.3788	1.78905	1.36073e-08
T3_2879	Protein of unknown function (DUF1579)	-	57.8982	125.054	1.78136	3.14581e-13
T3_3930	Aminotransferase classhypothetical proteinIII	-	2.9451	6.2758	1.78107	7.13051e-09
T3_2221	Archaeal Type IV pilin, Nhypothetical proteinterminal	-	27.572	61.0392	1.77596	1.12901e-12
T3_3882	LamG domain protein jellyroll fold domain protein	-	63.2381	136.426	1.77292	9.87648e-18
T3_2337	von Willebrand factor (vWF) type A domain	-	84.1827	183.539	1.76985	1.48732e-16
T3_2154	Protein of unknown function (DUF1673)	-	32.0632	69.5821	1.7688	2.53685e-19
T3_170	Pfam:DUF1628	-	15.4965	32.76	1.7666	0.00129007
T3_104	Flavodoxinhypothetical proteinlike fold	-	39.4429	85.0954	1.76272	4.14522e-13
T3_1584	HMGLhypothetical proteinlike	-	157.38	337.607	1.75059	6.60048e-21
T3_3926	SnoaLhypothetical proteinlike domain	-	36.7075	79.9753	1.74681	3.46472e-09
T3_1950	hypothetical protein	-	220.805	486.972	1.74309	0.000213562
T3_1526	6hypothetical proteinpyruvoyl tetrahydropterin synthase	-	35.8174	75.7963	1.74119	5.27691e-12
T3_905	PFAM Cupin 2 conserved barrel domain protein	-	8.58709	18.5487	1.7399	1.2502e-09
T3_1253	hypothetical protein	-	315.484	680.305	1.73721	2.04e-09
T3_3022	ATPhypothetical proteinbinding region, ATPase domain protein	-	4.53313	9.66281	1.73627	2.88209e-19
T3_2513	PFAM response regulator receiver	-	17.264	37.1716	1.73047	7.31501e-06
T3_3883	hypothetical protein	-	80.5673	168.33	1.72928	2.35742e-17
T3_3395	Has ATPase and nonhypothetical proteinspecific DNAhypothetical proteinbinding activities	mutS2	32.3187	67.7593	1.72701	7.3612e-20
T3_2566	Peptidase family M20/M25/M40	-	50.8526	106.545	1.72655	1.30465e-23
T3_968	Domain of unknown function (DUF378)	-	3.84134	8.79635	1.72548	0.00163903
T3_1657	Respiratoryhypothetical proteinchain NADH dehydrogenase, 30 Kd subunit	-	9.88411	20.643	1.7226	1.07137e-17
T3_2098	PFAM Methylhypothetical proteincoenzyme M reductase operon protein C	mcrC	38205	79272.8	1.71671	9.86332e-18
T3_2565	COG0494 NTP pyrophosphohydrolases including oxidative damage repair enzymes	-	36.7464	76.1925	1.7135	8.48522e-19
T3_3629	TIGRFAM mannosehypothetical protein1hypothetical proteinphosphate guanylyltransferase mannosehypothetical protein6hypothetical proteinphosphate isomerase	-	73.9567	155.196	1.71286	1.61509e-16
T3_1910	The alpha subunit is responsible for the aldol cleavage of indoleglycerol phosphate to indole and glyceraldehyde 3hypothetical protein phosphate	trpA	123.329	254.754	1.71096	2.97471e-19
T3_1698	LURPhypothetical proteinonehypothetical proteinrelated	-	12.2881	24.9556	1.7075	7.89495e-06
T3_1493	hypothetical protein	-	2.88689	6.10264	1.69108	0.000272389
T3_2088	hypothetical protein	-	75.0467	154.876	1.68395	0.0429747
T3_1130	Belongs to the P(II) protein family	glnK	2.15353	4.64472	1.68263	0.000160231
T3_3118	hypothetical protein	-	10.8707	23.62	1.67924	0.00124655
T3_712	Myohypothetical proteininositolhypothetical protein1hypothetical proteinphosphate synthase	-	12.1565	24.5067	1.67906	2.12286e-09
T3_2272	aminopeptidase activity	-	6.32321	12.6577	1.67789	5.40668e-09
T3_1327	Phosphatidylethanolaminehypothetical proteinbinding protein	-	295.677	599.675	1.66924	3.25238e-15
T3_1393	Domain of unknown function (DUF389)	-	1.61463	3.34142	1.66851	1.83202e-07
T3_4236	hypothetical protein	-	2.81441	5.77135	1.66413	2.22489e-10
T3_1713	betahypothetical protein1,4hypothetical proteinmannooligosaccharide phosphorylase	-	2.07235	4.4588	1.6626	0.000221159
T3_2772	hypothetical protein	-	19.3262	38.8285	1.65872	1.47997e-13
T3_2869	hypothetical protein	-	7.99673	16.6176	1.64864	3.6639e-06
T3_232	Archaeal Type IV pilin, Nhypothetical proteinterminal	-	313.133	637.356	1.64626	2.65936e-07
T3_1814	PFAM aminotransferase class V	-	231.051	460.584	1.64574	4.99662e-17
T3_823	hypothetical protein	-	15.9659	31.6565	1.64155	2.83566e-17
T3_2665	One of two assembly initiator proteins, it binds directly to the 5'hypothetical proteinend of the 23S rRNA, where it nucleates assembly of the 50S subunit	rpl24	827.025	1620.37	1.64127	4.69743e-10
T3_759	Transcriptional regulator, TrmB	-	3.55634	7.52636	1.63853	0.0024567
T3_2439	Belongs to the P(II) protein family	-	1.91617	4.01683	1.63802	0.00387212
T3_1705	Protein of unknown function (DUF2795)	-	1.87706	4.15055	1.63416	0.00986409
T3_2178	hypothetical protein	-	99.5978	195.949	1.63239	1.40342e-12
T3_3186	Serine dehydrogenase proteinase	-	13.796	26.4692	1.62946	9.67232e-06
T3_782	Carbamoylhypothetical proteinphosphate synthetase large chain, oligomerisation	carB	95.0059	185.113	1.62625	4.35711e-15
T3_21	Pectate lyase superfamily protein	-	18.6692	36.4157	1.62454	1.59564e-14
T3_3853	hypothetical protein	-	9.00378	18.1705	1.62435	5.31971e-08
T3_3315	hypothetical protein	-	13.1789	24.7615	1.62303	0.0422322
T3_2570	Protein of unknown function (DUF1269)	-	2.28679	4.49283	1.61937	0.000418647
T3_2160	helix_turn_helix, Arsenical Resistance Operon Repressor	-	16.0682	31.2585	1.61898	1.28586e-08
T3_2334	PFAM ATPase associated with various cellular activities, AAA_3	-	84.384	166.159	1.61609	5.79581e-14
T3_2151	Protein of unknown function (DUF1673)	-	23.9109	46.9914	1.61249	5.90233e-16
T3_780	Domain in cystathionine betahypothetical proteinsynthase and other proteins.	-	69.9762	135.774	1.61191	3.56328e-17
T3_3019	Chemotaxis signal transduction system protein F from archaea	-	3.7111	7.18706	1.61046	1.11059e-10
T3_4	Protein of unknown function (DUF2683)	-	4.62373	8.87575	1.60965	8.5494e-06
T3_2400	With S4 and S5 plays an important role in translational accuracy. Located at the interface of the 30S and 50S subunits	rps12	644.878	1235.08	1.60722	2.62303e-12
T3_2180	hypothetical protein	-	1074.24	2067.26	1.60718	3.75765e-16
T3_1771	NADH ubiquinone oxidoreductase, 20 Kd subunit	fpoB	81.1708	156.79	1.60655	7.40263e-18
T3_1768	Component of the F(420)H(2) dehydrogenase (FPO complex) which is part of the energyhypothetical proteinconserving F(420)H(2) heterodisulfide oxidoreductase system. The membranehypothetical proteinbound electron transfer system of the complex plays an important role in the metabolism of methylotrophic methanogens when the organisms grow on methanol or methylamines. Catalyzes the oxidation of metha…	fpoH	64.7249	123.815	1.59821	1.85331e-16
T3_892	Pyridoxalhypothetical proteindependent decarboxylase, pyridoxal binding domain	-	16.9248	33.0161	1.59551	3.43735e-11
T3_3700	hypothetical protein	-	106.72	205.894	1.59525	4.28222e-11
T3_4091	PFAM CBS domain containing protein	-	173.407	334.217	1.59229	1.20167e-13
T3_3798	PFAM Aminotransferase class I and II	-	42.641	81.4589	1.59176	7.15092e-16
T3_2099	PFAM Methylhypothetical proteincoenzyme M reductase gamma subunit	mcrG	34309.4	65123.8	1.59057	2.87956e-15
T3_4261	cobalamin binding	-	23.6018	44.6626	1.58758	7.97236e-09
T3_2748	Transglutaminasehypothetical proteinlike superfamily	-	22.8982	43.9135	1.58521	2.0912e-17
T3_3854	Amino acid permease	-	7.47925	14.4632	1.58468	8.14704e-12
T3_1420	DUF3160	-	42.2112	80.0397	1.58435	1.13673e-17
T3_1149	TIGRFAM nitrogenase molybdenumhypothetical proteiniron protein alpha chain	nifD	3.8009	7.14984	1.58382	7.16636e-12
T3_2727	PFAM peptidase U62 modulator of DNA gyrase	-	219.228	416.433	1.58373	7.40263e-18
T3_3385	PFAM Uncharacterised ArCR, COG2043	-	70.1425	133.588	1.5837	2.4827e-20
T3_152	PFAM formyl transferase domain protein	-	31.6854	60.1223	1.58317	3.01915e-16
T3_2153	Protein of unknown function (DUF1673)	-	22.1822	42.4661	1.58309	2.7474e-14
T3_2380	periplasmic binding protein	-	3.77587	7.34568	1.58101	4.78891e-08
T3_2158	Protein of unknown function (DUF1673)	-	52.6637	100.866	1.57959	1.19278e-14
T3_3799	Converts cobyric acid to cobinamide by the addition of aminopropanol on the F carboxylic group	cobD	31.9304	60.2661	1.57254	1.5255e-10
T3_1946	hypothetical protein	-	9.7409	18.8129	1.57003	7.22933e-05
T3_2940	Polysaccharide deacetylase	-	21.1105	38.4497	1.56511	0.00750333
T3_2192	hypothetical protein	-	30.2462	57.1484	1.55212	6.56731e-14
T3_3384	Catalyzes the attachment of Ohypothetical proteinphosphoserine (Sep) to tRNA(Cys)	sepS	87.3449	161.653	1.54997	1.48732e-16
T3_2971	transferase hexapeptide repeat	-	149.294	275.789	1.54974	3.22935e-18
T3_1766	NADHhypothetical proteinubiquinone/plastoquinone oxidoreductase chain 6	-	59.491	109.979	1.54674	4.31789e-15
T3_1770	Respiratoryhypothetical proteinchain NADH dehydrogenase, 30 Kd subunit	-	87.9594	164.019	1.54505	9.36427e-19
T3_3602	NADH ubiquinone oxidoreductase 20 kDa subunit	frhG-1	22.1958	40.5895	1.54445	4.26469e-09
T3_3065	PFAM transferase hexapeptide repeat containing protein	-	268.378	497.242	1.54435	2.20102e-17
T3_234	Pfam:DUF1628	-	15.5492	28.8112	1.53108	3.5385e-13
T3_1765	NADHhypothetical proteinubiquinone/plastoquinone oxidoreductase chain 6	-	81.2604	146.899	1.52082	3.1017e-15
T3_1681	Sulfatase	-	3.29407	5.87082	1.51884	6.34723e-11
T3_2583	hypothetical protein	-	48.5492	88.2898	1.51703	4.19451e-13
T3_513	Phosphotransferase enzyme family	-	2.13342	3.78798	1.5153	3.81236e-07
T3_2495	PFAM Cys Met metabolism	metY	3.53106	6.33203	1.51075	1.60922e-07
T3_1176	Metal dependent phosphohydrolases with conserved 'HD' motif.	-	141.975	255.608	1.50957	1.34346e-14
T3_2096	PFAM Methylhypothetical proteincoenzyme M reductase, beta subunit	mcrB	24498.3	43872	1.50725	1.72565e-13
T3_1078	ATPases associated with a variety of cellular activities	-	121.979	217.765	1.50244	1.12901e-12
T3_1739	Function in general translation initiation by promoting the binding of the formylmethioninehypothetical proteintRNA to ribosomes. Seems to function along with eIFhypothetical protein2	infB	299.266	531.437	1.50237	5.55991e-09
T3_1178	ATPhypothetical proteingrasp domain	-	90.2063	160.885	1.50086	1.32525e-14
T3_95	hypothetical protein	-	56.1895	104.773	1.49744	0.00223207
T3_3771	5hypothetical proteinoxoprolinase (ATPhypothetical proteinhydrolyzing) activity	-	3.50335	6.13108	1.49419	6.71849e-10
T3_2736	hypothetical protein	-	108.502	196.803	1.49354	0.0064165
T3_2878	Acetyltransferase (GNAT) domain	-	44.2563	78.5155	1.49149	2.08426e-07
T3_1331	Divalent cation transporter	-	33.5684	60.1797	1.48994	7.11545e-11
T3_2441	The key enzymatic reactions in nitrogen fixation are catalyzed by the nitrogenase complex, which has 2 components the iron protein and the molybdenumhypothetical proteiniron protein	nifH	0.694897	1.1491	1.48757	0.0199482
T3_3662	Pfam:UPF0118	-	30.649	54.9563	1.48592	1.19527e-11
T3_2155	Protein of unknown function (DUF1673)	-	35.6921	64.0265	1.48076	9.336e-13
T3_2394	Belongs to the RNA polymerase beta chain family	rpoB1	275.732	486.572	1.47778	3.5973e-15
T3_279	PFAM aminoacylhypothetical proteintRNA synthetase class Ib	trpS	80.1869	142.082	1.47578	2.50333e-15
T3_1233	hypothetical protein	-	6.55534	10.8931	1.47572	0.000868293
T3_2653	The central subunit of the protein translocation channel SecYEG. Consists of two halves formed by TMs 1hypothetical protein5 and 6hypothetical protein10. These two domains form a lateral gate at the front which open onto the bilayer between TMs 2 and 7, and are clamped together by SecE at the back. The channel is closed by both a pore ring composed of hydrophobic SecY resides and a short helix (h…	secY	435.317	761.861	1.47269	8.68025e-12
T3_1966	Glycosyl transferase family 2	-	16.8545	30.0855	1.47083	1.19007e-10
T3_3626	PFAM Glycosyl transferase, group 1	-	41.1389	73.9459	1.47068	7.27513e-09
T3_1332	PFAM MgtE integral membrane region	-	50.7409	89.1461	1.4689	5.47829e-14
T3_2395	DNAhypothetical proteindependent RNA polymerase catalyzes the transcription of DNA into RNA using the four ribonucleoside triphosphates as substrates	rpoB2	386.094	674.263	1.46806	2.00086e-13
T3_1763	NADHhypothetical proteinUbiquinone oxidoreductase (complex I), chain 5 Nhypothetical proteinterminus	-	35.7098	62.321	1.46553	8.92099e-18
T3_2396	DNAhypothetical proteindependent RNA polymerase catalyzes the transcription of DNA into RNA using the four ribonucleoside triphosphates as substrates	rpoA1	249.37	433.796	1.46396	1.65807e-12
T3_480	NurA	-	34.1587	60.5452	1.46387	1.60578e-14
T3_1145	Bindinghypothetical proteinproteinhypothetical proteindependent transport system inner membrane component	modB	2.99615	5.12418	1.46277	7.68726e-06
T3_107	hypothetical protein	-	1.69744	3.217	1.46154	0.00414888
T3_857	GDYXXLXY protein	-	38.1161	66.8869	1.46025	3.35879e-13
T3_1144	ATPases associated with a variety of cellular activities	-	2.59272	4.57792	1.45937	2.0683e-06
T3_3561	PFAM FADhypothetical proteindependent pyridine nucleotidehypothetical proteindisulphide oxidoreductase	pdhD	32.68	55.7686	1.45928	0.00211711
T3_3656	hypothetical protein	-	28.5039	50.2288	1.45744	0.00259794
T3_609	Formylmethanofuran dehydrogenase, subunit B	fwdB-1	57.6145	100.02	1.45219	4.37813e-15
T3_1764	NADHhypothetical proteinubiquinone/plastoquinone oxidoreductase chain 4L	-	55.6945	95.6031	1.45004	2.06263e-09
T3_1177	Transcription factor that plays a role in the activation of archaeal genes transcribed by RNA polymerase. Facilitates transcription initiation by enhancing TATAhypothetical proteinbox recognition by TATAhypothetical proteinboxhypothetical proteinbinding protein (Tbp), and transcription factor B (Tfb) and RNA polymerase recruitment. Not absolutely required for transcription in vitro, but particula…	tfe	211.277	363.976	1.44785	3.04952e-14
T3_1147	Belongs to the NifD NifK NifE NifN family	nifE	3.50617	6.18171	1.44503	2.23797e-10
T3_3851	Replication factor C	-	55.634	94.9228	1.44263	1.70555e-12
T3_2274	Pkd domain containing protein	-	13.0546	22.5361	1.44192	1.07048e-10
T3_1934	Alpha/beta hydrolase family	-	11.8445	19.9162	1.43482	0.000167297
T3_3187	methyltransferase	-	7.67415	12.9753	1.43457	1.49659e-05
T3_1527	Catalyzes the complex heterocyclic radicalhypothetical proteinmediated conversion of 6hypothetical proteincarboxyhypothetical protein5,6,7,8hypothetical proteintetrahydropterin (CPH4) to 7hypothetical protein carboxyhypothetical protein7hypothetical proteindeazaguanine (CDG), a step common to the biosynthetic pathways of all 7hypothetical proteindeazapurinehypothetical proteincontaining compounds	queE	50.9379	86.0365	1.43421	9.47852e-06
T3_3850	Proteinhypothetical proteinexport membrane protein SecD	secD	160.96	273.035	1.43133	8.51578e-11
T3_566	UbiA prenyltransferase family	-	9.2811	15.7572	1.4257	1.3819e-05
T3_1909	The beta subunit is responsible for the synthesis of Lhypothetical protein tryptophan from indole and Lhypothetical proteinserine	trpB	197.169	334.102	1.42271	2.60628e-10
T3_334	DUF3160	-	16.3703	27.7346	1.42199	4.89884e-14
T3_792	hypothetical protein	-	52.6549	92.5348	1.41615	0.00141346
T3_2943	Parallel betahypothetical proteinhelix repeats	-	90.3674	153.233	1.41364	1.61751e-12
T3_1791	Glutamate synthase central domain	-	10.1168	17.3374	1.41191	4.3243e-08
T3_1919	hypothetical protein	-	2.23415	4.05165	1.41134	0.00537456
T3_335	DUF3160	-	18.0422	30.502	1.41081	2.10158e-16
T3_2564	Uncharacterised protein family (UPF0228)	-	43.6207	74.0417	1.41044	4.99985e-17
T3_3287	ATPase family associated with various cellular activities (AAA)	-	1.36769	2.29334	1.41036	1.35449e-06
T3_1658	PFAM NADH ubiquinone oxidoreductase, 20	-	4.03211	6.55457	1.40603	3.80531e-05
T3_584	Cupin 2, conserved barrel domain protein	-	54.5747	90.8145	1.40589	1.79434e-06
T3_2159	hypothetical protein	-	81.3678	137.918	1.40319	2.80365e-11
T3_1179	pfam nmd3	-	106.298	177.621	1.40161	1.36098e-11
T3_1062	hypothetical protein	-	21.156	35.5423	1.39927	4.42749e-13
T3_1511	hypothetical protein	-	9.34835	15.4217	1.39563	2.21687e-05
T3_3807	archaeosine synthase activity	-	33.2865	55.7278	1.3952	7.16636e-12
T3_2399	transcription termination protein NusA	nusA	494.615	820.114	1.39118	5.47265e-12
T3_160	4Fehypothetical protein4S double cluster binding domain	-	40.6514	68.0786	1.3881	1.7277e-12
T3_2308	COG1361 Shypothetical proteinlayer domain	-	73.2081	122.221	1.38738	4.96815e-15
T3_1762	Protonhypothetical proteinconducting membrane transporter	-	51.6858	85.7485	1.38556	1.11374e-12
T3_3282	Domain of unknown function (DUF4157)	-	2.03552	3.22301	1.38443	0.0103772
T3_2656	With S4 and S12 plays an important role in translational accuracy	rps5	726.079	1184.12	1.3817	5.42236e-08
T3_2973	Oxidoreductase family, Chypothetical proteinterminal alpha/beta domain	-	260.132	428.168	1.38153	2.1052e-11
T3_1767	4Fehypothetical protein4S dicluster domain	-	90.6322	150.012	1.38102	1.01246e-12
T3_803	Endonuclease/Exonuclease/phosphatase family	-	6.73236	11.022	1.37834	1.7555e-12
T3_4304	hypothetical protein	-	2.84034	4.69005	1.37564	4.85755e-05
T3_390	Membranehypothetical proteinassociated sensor domain	-	23.7158	38.9744	1.37392	1.87008e-07
T3_2494	Catalyzes the condensation of iminoaspartate with dihydroxyacetone phosphate to form quinolinate	nadA	5.93426	9.77532	1.37386	1.02625e-06
T3_3625	Catalyzes the epimerization of the C3' and C5'positions of dTDPhypothetical protein6hypothetical proteindeoxyhypothetical proteinDhypothetical proteinxylohypothetical protein4hypothetical proteinhexulose, forming dTDPhypothetical protein6hypothetical proteindeoxyhypothetical proteinLhypothetical proteinlyxohypothetical protein4hypothetical protein hexulose	-	22.4658	37.5811	1.37112	1.41258e-10
T3_2880	Serine aminopeptidase, S33	-	65.3171	106.642	1.3702	1.27122e-11
T3_2100	Reduction of methylhypothetical proteincoenzyme M (2hypothetical protein(methylthio) ethanesulfonic acid) with 7hypothetical proteinmercaptoheptanoylthreonine phosphate to methane and a heterodisulfide	mcrA	26947.6	43784.3	1.36922	8.28868e-11
T3_1598	PFAM YHS domain	-	10.4205	17.0663	1.36573	2.22117e-05
T3_659	hypothetical protein	-	347.83	566.976	1.36503	2.65805e-12
T3_3021	catalyzes the demethylation of specific methylglutamate residues introduced into the chemoreceptors (methylhypothetical proteinaccepting chemotaxis proteins) by CheR	cheB	3.63241	5.69359	1.35977	0.000106516
T3_3423	Belongs to the classhypothetical proteinI aminoacylhypothetical proteintRNA synthetase family	argS	63.3372	102.574	1.35455	3.0637e-11
T3_383	Transmembrane secretion effector	-	9.8071	15.8823	1.35304	1.18989e-12
T3_3690	NUDIX domain	-	16.9891	27.6823	1.34863	4.13984e-11
T3_3164	Part of ribonuclease P, a protein complex that generates mature tRNA molecules by cleaving their 5'hypothetical proteinends	rnp2	79.3511	127.329	1.34852	2.15078e-12
T3_236	metallopeptidase activity	-	22.3279	36.1689	1.34675	2.04635e-11
T3_1813	TIGRFAM riboflavin synthase	ribC	239.352	387.523	1.34277	6.34391e-15
T3_244	hypothetical protein	-	9.20779	15.0709	1.34109	3.80233e-08
T3_2093	hypothetical protein	-	44.2342	70.3161	1.33924	5.72108e-09
T3_4124	hypothetical protein	-	138.619	223.012	1.33919	1.03084e-13
T3_4254	hypothetical protein	-	1.26418	2.1663	1.33614	0.018016
T3_1529	Catalyzes the ATPhypothetical proteindependent conversion of 7hypothetical proteincarboxyhypothetical protein7hypothetical protein deazaguanine (CDG) to 7hypothetical proteincyanohypothetical protein7hypothetical proteindeazaguanine (preQ(0))	queC	94.8596	149.973	1.3351	0.000453802
T3_3069	Sodium/calcium exchanger protein	-	42.3538	69.1396	1.33186	3.0706e-07
T3_585	FeS cluster assembly scaffold protein NifU	-	79.8842	125.952	1.3284	6.58396e-08
T3_4125	hypothetical protein	-	140.109	222.038	1.32552	3.23482e-10
T3_1889	hydrophobe amphiphile effluxhypothetical protein3 (HAE3) family	-	2.18405	3.53601	1.32396	1.68515e-05
T3_853	Heat shock 70 kDa protein	dnaK	465.574	736.197	1.32357	2.52932e-11
T3_2972	Belongs to the DegT DnrJ EryC1 family	-	177.785	279.819	1.31853	5.00132e-09
T3_755	helix_turn_helix multiple antibiotic resistance protein	-	241.583	379.47	1.31726	2.1551e-08
T3_610	PFAM molydopterin dinucleotidehypothetical proteinbinding region	fwdD-1	38.8292	61.7007	1.31563	7.24811e-10
T3_2222	Catalyzes the NADPHhypothetical proteindependent reduction of Nhypothetical proteinacetylhypothetical protein5hypothetical protein glutamyl phosphate to yield Nhypothetical proteinacetylhypothetical proteinLhypothetical proteinglutamate 5hypothetical proteinsemialdehyde	argC	54.6591	85.5175	1.31408	4.15871e-11
T3_1041	Uncharacterized protein conserved in archaea (DUF2102)	-	173.121	273.155	1.31331	5.68263e-15
T3_3623	Polysaccharide biosynthesis protein	rfbD-1	28.7719	45.765	1.31186	3.72123e-11
T3_3024	Probably deamidates glutamine residues to glutamate on methylhypothetical proteinaccepting chemotaxis receptors (MCPs), playing an important role in chemotaxis	cheD	4.74372	7.47129	1.31114	2.69945e-05
T3_3884	hypothetical protein	-	96.101	150.24	1.311	1.53863e-10
T3_161	formylmethanofuran dehydrogenase, subunit E	fmdE	30.8562	48.6491	1.30725	5.13814e-10
T3_2569	Glycogen debranching enzyme	-	2.017	3.23414	1.30516	9.75307e-06
T3_2512	His Kinase A (phosphohypothetical proteinacceptor) domain	-	26.7501	42.2721	1.30478	4.44739e-09
T3_2866	Mannosehypothetical protein6hypothetical proteinphosphate isomerase	-	25.2527	40.5231	1.30224	6.81766e-06
T3_2610	Peptidoglycanhypothetical proteinbinding domain 1 protein	-	3.58011	5.75046	1.29496	3.10319e-05
T3_3023	CheC inhibitor of MCP methylation	-	5.9487	9.46177	1.29425	4.1774e-06
T3_1772	NADHhypothetical proteinubiquinone/plastoquinone oxidoreductase, chain 3	fpoA	52.3355	81.891	1.29368	3.90735e-12
T3_2749	hydrolase	pth	84.6879	133.388	1.29339	3.68684e-10
T3_3456	TIGRFAM TraB family protein	-	155.239	242.373	1.2911	1.01915e-09
T3_3111	4Fehypothetical protein4S ferredoxin ironhypothetical proteinsulfur binding domain	-	19.7997	31.4064	1.29079	1.08601e-07
T3_2654	binds to the 23S rRNA	rpl15	849.563	1303.74	1.28972	2.46533e-08
T3_3128	Protein of unknown function (DUF432)	-	46.6737	72.7259	1.28703	3.64634e-11
T3_3247	betahypothetical protein1,4hypothetical proteinmannooligosaccharide phosphorylase	-	4.40463	6.58787	1.2853	1.14622e-05
T3_2652	Catalyzes the reversible transfer of the terminal phosphate group between ATP and AMP. Plays an important role in cellular energy homeostasis and in adenine nucleotide metabolism	adk	337.606	518.967	1.28507	2.16117e-09
T3_2068	formyltransferase	-	15.2915	23.6603	1.28501	1.73589e-10
T3_548	hypothetical protein	-	4.55756	7.33586	1.28406	0.000762928
T3_1915	Peptidase C26	-	99.0207	151.481	1.27989	2.41145e-10
T3_608	Formylmethanofuran dehydrogenase subunit A	-	84.845	129.645	1.27779	2.38846e-08
T3_3209	Pfam:UPF0118	-	2.11677	3.25244	1.27359	2.23036e-06
T3_259	Uncharacterized ACR, COG1993	-	33.7144	51.0378	1.27029	1.52776e-08
T3_3070	Sodium/hydrogen exchanger family	-	71.1051	108.493	1.26689	2.17519e-12
T3_1741	Binds to the 23S rRNA	rpl24e	676.322	1021.93	1.26688	6.12821e-08
T3_3396	Acetyl xylan esterase (AXE1)	-	100.848	154.771	1.26532	3.53599e-12
T3_1769	Respiratoryhypothetical proteinchain NADH dehydrogenase, 49 Kd subunit	fpoD	89.7656	135.798	1.26199	6.26749e-11
T3_3608	Probably functions as a manganese efflux pump	mntP	11.5353	18.0465	1.26167	1.89993e-05
T3_1632	response to heat	-	2.8079	4.60795	1.26079	0.00587346
T3_3053	hypothetical protein	-	19.1515	30.2607	1.25767	0.00147468
T3_402	hypothetical protein	-	15.0319	23.1199	1.25672	6.7202e-08
T3_261	hypothetical protein	-	4.96556	7.35335	1.25608	0.00494386
T3_1222	hypothetical protein	-	3.5382	5.21339	1.25566	0.00150274
T3_1259	Cupredoxinhypothetical proteinlike domain	-	1.28629	1.78342	1.24535	0.0290132
T3_4296	PFAM PKD domain containing protein	-	38.4177	56.2407	1.2441	4.53883e-05
T3_2825	Galactosehypothetical protein1hypothetical proteinphosphate uridyl transferase, Nhypothetical proteinterminal domain	galT	76	114.44	1.24399	2.03374e-09
T3_3223	hypothetical protein	-	342.184	520.614	1.23522	1.39211e-07
T3_4002	COG3436 Transposase and inactivated derivatives	-	2.50845	4.02108	1.2342	0.00640119
T3_1172	Essential cell division protein that forms a contractile ring structure (Z ring) at the future cell division site. The regulation of the ring assembly controls the timing and the location of cell division. One of the functions of the FtsZ ring is to recruit other cell division proteins to the septum to produce a new cell wall between the dividing cells. Binds GTP and shows GTPase activity	ftsZ-1	745.619	1118.19	1.23111	8.29499e-06
T3_3991	Catalyzes the sequential condensation of isopentenyl diphosphate (IPP) with geranylgeranyl diphosphate (GGPP) to yield (2Z,6Z,10Z,14Z,18Z,22Z,26Z,30E,34E,38E)hypothetical proteinundecaprenyl diphosphate (tritrans,heptacishypothetical proteinUPP). It is probably the precursor of glycosyl carrier lipids	uppS	127.275	191.792	1.2309	1.22828e-10
T3_3986	Catalyzes the phosphorylation of pyruvate to phosphoenolpyruvate	-	23.7111	34.7907	1.23008	0.00021439
T3_1899	coenzyme F420 hydrogenase dehydrogenase beta subunit domain protein	-	2.16725	3.3626	1.22908	0.00166918
T3_3140	hypothetical protein	-	6.6988	10.1482	1.22895	0.000534221
T3_3731	RecAhypothetical proteinsuperfamily ATPases implicated in signal transduction	-	17.4622	26.3639	1.22689	9.33354e-06
T3_1326	Has an important function as a repair enzyme for proteins that have been inactivated by oxidation. Catalyzes the reversible oxidationhypothetical proteinreduction of methionine sulfoxide in proteins to methionine	msrA	456.681	679.01	1.22583	3.8771e-10
T3_525	hypothetical protein	-	1.59726	2.53663	1.22281	0.0143061
T3_3989	Protein of unknown function, DUF255	-	88.8242	130.705	1.2225	1.05916e-07
T3_3379	DEAD DEAH box helicase domain protein	-	26.4694	39.2991	1.22151	1.52112e-12
T3_2496	Transfers an acetyl group from acetylhypothetical proteinCoA to Lhypothetical protein homoserine, forming acetylhypothetical proteinLhypothetical proteinhomoserine	metXA	1.75203	2.53055	1.21908	7.46255e-05
T3_1812	Catalyzes the formation of 6,7hypothetical proteindimethylhypothetical protein8hypothetical protein ribityllumazine by condensation of 5hypothetical proteinaminohypothetical protein6hypothetical protein(Dhypothetical protein ribitylamino)uracil with 3,4hypothetical proteindihydroxyhypothetical protein2hypothetical proteinbutanone 4hypothetical proteinphosphate. This is the penultimate step in the…	ribH	238.263	352.467	1.21904	3.88005e-09
T3_1938	hypothetical protein	-	16.1769	24.2359	1.21819	6.17629e-05
T3_689	ABChypothetical proteintype antimicrobial peptide transport system, permease component	-	111.98	163.382	1.21743	2.69891e-08
T3_2342	Peptidylhypothetical proteinprolyl cishypothetical proteintrans	-	148.318	216.956	1.2166	1.64566e-11
T3_1699	PFAM Ironhypothetical proteincontaining alcohol dehydrogenase	-	21.3199	30.9352	1.21282	0.000311862
T3_3168	hypothetical protein	-	2.55607	3.74293	1.20714	0.00216115
T3_754	Sugarhypothetical proteinspecific transcriptional regulator TrmB	-	125.394	181.916	1.20533	1.47633e-07
T3_2025	helix_turn_helix, Arsenical Resistance Operon Repressor	-	51.9747	76.4626	1.19993	1.30857e-09
T3_1316	COG1506 Dipeptidyl aminopeptidases acylaminoacylhypothetical proteinpeptidases	-	24.0625	33.9002	1.19914	0.0214702
T3_3217	Catalyzes the transfer of a methyl group from dimethylamine to the corrinoid cofactor of MtbC	mtbB3	10.8104	15.9936	1.19675	6.54559e-09
T3_124	hypothetical protein	-	3.97931	6.09254	1.1935	0.0314208
T3_4150	pyrimidine nucleotidehypothetical proteinsugar transmembrane transport	-	6.80936	9.96135	1.19201	6.50659e-08
T3_137	PFAM DEAD_2 domain protein	-	116.622	168.846	1.1916	4.24583e-11
T3_147	TIGRFAM molybdenum ABC transporter, periplasmic molybdatehypothetical proteinbinding protein	-	14.5614	21.0885	1.19029	1.82109e-06
T3_387	Dienelactone hydrolase family	-	12.0079	17.3203	1.18893	2.64083e-05
T3_403	Involved in the import of queuosine (Q) precursors, required for Q precursor salvage	-	5.74715	8.26425	1.18842	3.40828e-05
T3_1497	4Fehypothetical protein4S double cluster binding domain	-	4.04983	5.90053	1.18799	4.82932e-06
T3_143	Antibiotic biosynthesis monooxygenase	-	51.8244	74.9327	1.18754	8.29841e-09
T3_3455	Domain of unknown function (DUF4405)	-	5.39732	8.03262	1.18384	0.00078698
T3_3123	Histidine kinase	-	51.6974	76.4931	1.18366	2.77663e-05
T3_688	COG1361 Shypothetical proteinlayer domain	-	124.984	178.512	1.18159	1.49026e-08
T3_2886	Zn_pept	-	14.4062	20.9219	1.17932	7.8455e-10
T3_1191	Archaeal Type IV pilin, Nhypothetical proteinterminal	-	6.12541	8.61488	1.17927	0.00129371
T3_2184	CAAX protease selfhypothetical proteinimmunity	-	60.0331	86.9612	1.17749	9.88155e-10
T3_2988	Polysaccharide biosynthesis protein	-	11.3793	16.5089	1.17693	1.18685e-06
T3_2402	Catalyzes the GTPhypothetical proteindependent ribosomal translocation step during translation elongation. During this step, the ribosome changes from the prehypothetical proteintranslocational (PRE) to the posthypothetical protein translocational (POST) state as the newly formed Ahypothetical proteinsitehypothetical proteinbound peptidylhypothetical proteintRNA and Phypothetical proteinsitehypot…	fusA	650.9	924.095	1.17689	5.1045e-07
T3_1683	Protein of unknown function (DUF1269)	-	8.42502	11.7921	1.1737	8.83235e-06
T3_81	Flavodoxin	-	5.66284	8.17034	1.17189	0.000791374
T3_3622	Nucleotidyl transferase	-	26.1742	37.8839	1.17058	2.93674e-08
T3_2058	PBS lyase HEAT domain protein repeathypothetical proteincontaining protein	-	97.5355	139.69	1.16995	1.88103e-11
T3_3672	Histidine kinase	-	7.43585	10.8406	1.16975	1.54575e-06
T3_2148	hypothetical protein	-	19.4695	28.0371	1.16855	3.50723e-08
T3_1166	PFAM Major Facilitator Superfamily	-	10.4355	15.0319	1.16651	2.76035e-09
T3_3657	GAF domain	-	243.058	345.564	1.1654	4.80432e-09
T3_1304	Domain of unknown function (DUF373)	-	149.346	213.176	1.16307	4.47672e-10
T3_1675	Sodium Bile acid symporter family	-	1.7244	2.61413	1.16194	0.00188861
T3_3277	Baseplate Jhypothetical proteinlike protein	-	1.28076	1.81946	1.15994	2.12328e-05
T3_1689	Protein of unknown function (DUF1269)	-	21.8654	31.1868	1.15942	8.41085e-05
T3_1348	hypothetical protein	-	153.091	218.531	1.15868	3.52716e-06
T3_3800	PFAM Phosphatidylglycerophosphatase A	-	49.6973	70.2558	1.15468	2.10462e-09
T3_2346	Short repeat of unknown function (DUF308)	-	3.66174	5.27746	1.14762	0.00200286
T3_369	Catalyzes the phosphorylation of (R)hypothetical proteinmevalonate (MVA) to (R)hypothetical proteinmevalonate 5hypothetical proteinphosphate (MVAP). Functions in the mevalonate (MVA) pathway leading to isopentenyl diphosphate (IPP), a key precursor for the biosynthesis of isoprenoid compounds such as archaeal membrane lipids	mvk	54.484	76.5352	1.14663	2.01136e-10
T3_3559	mechanosensitive ion channel	-	21.0698	29.45	1.1435	0.00102365
T3_586	DegT/DnrJ/EryC1/StrS aminotransferase family	-	52.9884	73.3931	1.14289	7.64848e-06
T3_3239	hypothetical protein	-	6.09488	8.97528	1.1428	0.00615974
T3_2375	Catalyzes the deamination of 5'hypothetical proteindeoxyadenosine into 5'hypothetical protein deoxyinosine. May be involved in the recycling of 5'hypothetical protein deoxyadenosine, whereupon the 5'hypothetical proteindeoxyribose moiety of 5'hypothetical protein deoxyinosine is further metabolized to deoxyhexoses used for the biosynthesis of aromatic amino acids in methanogens. Is also able to d…	dadD	175.202	245.907	1.14265	2.24252e-10
T3_1879	Phage integrase family	-	17.7145	25.3131	1.14224	7.61949e-07
T3_2815	Large family of predicted nucleotidehypothetical proteinbinding domains	-	224.602	312.024	1.13918	3.02245e-10
T3_3925	hypothetical protein	-	7.33355	10.5224	1.13869	0.00205208
T3_524	hypothetical protein	-	2.73295	3.86653	1.13852	0.0166871
T3_1790	SET (Su(var)3hypothetical protein9, Enhancerhypothetical proteinofhypothetical proteinzeste, Trithorax) domain	-	32.4628	46.7419	1.13364	0.00227178
T3_2444	TIGRFAM nitrogenase molybdenumhypothetical proteiniron protein alpha chain	-	8.42728	11.7134	1.13348	4.50515e-09
T3_859	helix_turn_helix multiple antibiotic resistance protein	-	9.78286	13.9402	1.13159	0.000122918
T3_2517	Cell division protein 48 (CDC48) domain 2	-	45.0883	62.35	1.13119	1.90467e-09
T3_388	Phosphoribosyl transferase domain	-	17.6824	24.5313	1.12837	3.38372e-08
T3_1991	Pyridine nucleotidehypothetical proteindisulphide oxidoreductase	-	59.2291	81.342	1.12621	1.5449e-05
T3_2870	TIGRFAM Nhypothetical proteinacetyl sugar amidotransferase	-	2.54885	3.47884	1.12616	1.42215e-05
T3_1751	hypothetical protein	-	15.1059	21.5937	1.12484	0.000117484
T3_1923	Metallophosphoesterase	-	6.08869	8.19343	1.1209	1.01529e-05
T3_158	GXGXG motif	fmdC	42.6301	58.5833	1.11615	2.53514e-09
T3_2416	TIGRFAM molybdenum ABC transporter, periplasmic molybdatehypothetical proteinbinding protein	modA	6.30706	8.97131	1.1148	0.00390762
T3_1257	copper ion binding	-	22.5416	30.5448	1.11376	2.18436e-06
T3_1231	hypothetical protein	-	7.13438	10.5387	1.11181	0.0288184
T3_2149	Protein of unknown function (DUF1673)	-	14.9416	20.8591	1.10845	9.17056e-07
T3_2445	Vanadium/alternative nitrogenase delta subunit	-	11.5798	15.4619	1.10758	0.000352906
T3_4313	hypothetical protein	-	2.99495	4.25141	1.10633	0.0025859
T3_848	aspartate glutamate uridylate kinase	-	17.2611	23.7863	1.10595	6.34476e-08
T3_2771	Molybdopterin oxidoreductase Fe4S4 domain	-	2.16004	2.97171	1.105	0.000619246
T3_2401	One of the primary rRNA binding proteins, it binds directly to 16S rRNA where it nucleates assembly of the head domain of the 30S subunit. Is located at the subunit interface close to the decoding center	rps7	655.842	888.509	1.10461	2.5146e-07
T3_1742	Belongs to the eukaryotic ribosomal protein eS28 family	rps28e	669.911	901.539	1.10417	6.43999e-06
T3_412	PAC2 family	-	339.859	460.948	1.10141	3.48181e-08
T3_1680	haloacid dehalogenasehypothetical proteinlike hydrolase	-	2.02885	2.71035	1.09849	0.000984257
T3_1586	PFAM TatDhypothetical proteinrelated deoxyribonuclease	-	18.5676	25.4604	1.09782	3.3752e-08
T3_2796	LexAhypothetical proteinbinding, inner membranehypothetical proteinassociated putative hydrolase	-	30.3743	41.9973	1.09716	1.46619e-06
T3_3300	Domain of unknown function (DUF1724)	-	8.03468	10.8637	1.09617	8.9446e-05
T3_632	hypothetical protein	-	158.661	213.265	1.09611	8.58857e-07
T3_278	Elongator protein 3, MiaB family, Radical SAM	-	25.3061	34.3174	1.09548	1.70822e-09
T3_4034	hypothetical protein	-	6.87904	8.97158	1.09301	0.0024393
T3_3618	PFAM Glycosyl transferase, group 1	-	28.1466	38.4633	1.09171	1.20587e-07
T3_1740	Major role in the synthesis of nucleoside triphosphates other than ATP. The ATP gamma phosphate is transferred to the NDP beta phosphate via a pinghypothetical proteinpong mechanism, using a phosphorylated activehypothetical proteinsite intermediate	ndk	518.357	694.331	1.09108	1.53496e-06
T3_2122	OsmChypothetical proteinlike protein	-	3.11804	4.23882	1.08704	0.00102302
T3_1475	TIGRFAM NiFe hydrogenase maturation protein HypF	hypF	18.0057	24.1233	1.08498	2.0577e-06
T3_2620	hypothetical protein	-	100.863	137.599	1.0838	1.53548e-07
T3_2150	hypothetical protein	-	16.4201	22.2527	1.08209	3.64616e-08
T3_2728	PFAM peptidase U62 modulator of DNA gyrase	-	193.653	258.571	1.07683	1.63291e-08
T3_2582	Bifunctional enzyme that catalyzes the epimerization of the Shypothetical protein and Rhypothetical proteinforms of NAD(P)HX and the dehydration of the Shypothetical proteinform of NAD(P)HX at the expense of ADP, which is converted to AMP. This allows the repair of both epimers of NAD(P)HX, a damaged form of NAD(P)H that is a result of enzymatic or heathypothetical proteindependent hydration	nnrD	82.2323	109.618	1.07662	2.03594e-09
T3_3801	Joins adenosylcobinamidehypothetical proteinGDP and alphahypothetical proteinribazole to generate adenosylcobalamin (Adohypothetical proteincobalamin). Also synthesizes adenosylcobalamin 5'hypothetical proteinphosphate from adenosylcobinamidehypothetical proteinGDP and alphahypothetical proteinribazole 5'hypothetical proteinphosphate	cobS	29.6551	39.3731	1.0738	3.00137e-08
T3_3210	His Kinase A (phosphohypothetical proteinacceptor) domain	-	10.4854	14.193	1.07124	2.58709e-06
T3_312	cobalamin binding	-	52.2041	68.6254	1.06606	8.2656e-08
T3_2397	DNAhypothetical proteindependent RNA polymerase catalyzes the transcription of DNA into RNA using the four ribonucleoside triphosphates as substrates	rpoA2	345.778	456.389	1.06454	9.38442e-08
T3_2349	Ferredoxin	fdxA	5.37714	6.98479	1.06445	0.00286131
T3_2393	DNAhypothetical proteindependent RNA polymerase catalyzes the transcription of DNA into RNA using the four ribonucleoside triphosphates as substrates	rpoH	69.9092	93.8919	1.06255	0.000849634
T3_2258	TIGRFAM AAA family ATPase, CDC48 subfamily	-	429.705	566.541	1.06067	6.64423e-08
T3_3898	hypothetical protein	-	31.4131	41.7876	1.05902	2.72225e-08
T3_2906	hypothetical protein	-	36.2513	49.7397	1.05868	0.000297991
T3_2567	CAAX protease selfhypothetical proteinimmunity	-	17.0452	22.3038	1.05648	4.96467e-05
T3_2354	Methylhypothetical proteinviologenhypothetical proteinreducing hydrogenase, delta subunit	-	8.54186	10.9919	1.05396	0.00742842
T3_2814	TIGRFAM DNAhypothetical proteindirected RNA polymerase	-	161.77	212.12	1.05361	1.67351e-09
T3_1738	Belongs to the eukaryotic ribosomal protein eS6 family	rps6e	276.101	358.656	1.05164	3.6639e-06
T3_3617	PFAM Glycosyl transferase family 2	-	26.9947	35.9631	1.05148	1.57637e-07
T3_157	Molydopterin dinucleotide binding domain	fmdD	42.6197	56.0197	1.05078	1.52776e-08
T3_2987	transferase activity, transferring glycosyl groups	-	41.4272	54.6055	1.0496	8.5095e-08
T3_287	hypothetical protein	-	389.416	513.315	1.04862	1.58028e-06
T3_365	Belongs to the universal ribosomal protein uS9 family	rps9	1233	1608.67	1.04834	5.53256e-06
T3_1637	PFAM Uncharacterised protein family UPF0150	-	5.01266	6.42176	1.04823	0.0182846
T3_1174	KH, type 1, domain	-	359.609	469.785	1.04649	2.41424e-07
T3_2872	PBS lyase HEAT domain protein repeathypothetical proteincontaining protein	-	20.6705	26.6929	1.04531	8.81515e-05
T3_3988	Cytochrome b5hypothetical proteinlike Heme/Steroid binding domain	-	131.37	169.784	1.04082	3.98952e-07
T3_2655	TIGRFAM ribosomal protein L30P	rpl30	1096.28	1411.26	1.03877	3.15558e-05
T3_1305	Catalyzes the reversible phosphorylation of Shypothetical proteinmethylhypothetical protein5'hypothetical protein thioinosine (MTI) to hypoxanthine and 5hypothetical proteinmethylthioribosehypothetical protein1hypothetical protein phosphate. Involved in the breakdown of Shypothetical proteinmethylhypothetical protein5'hypothetical proteinthioadenosine (MTA), a major byhypothetical proteinproduct …	-	93.8218	122.851	1.03863	2.65981e-08
T3_2350	FADhypothetical proteindependent pyridine	noxA2	8.59688	11.2809	1.03785	2.31941e-05
T3_3326	Leucinehypothetical proteinrich repeat (LRR) protein	-	14.1046	18.6814	1.03743	0.0006092
T3_2398	PFAM ribosomal protein L7Ae L30e S12e Gadd45	rpl30e	579.689	746.953	1.03344	8.60757e-07
T3_758	hydrophobe amphiphile effluxhypothetical protein3 (HAE3) family	-	2.01889	2.66003	1.03216	3.98303e-05
T3_2541	hypothetical protein	-	28.3833	37.735	1.03096	5.08943e-05
T3_3809	hypothetical protein	-	58.7194	74.4915	1.02947	0.0059725
T3_2244	Histidine kinase	-	7.46375	9.60566	1.02873	1.68708e-07
T3_1252	Seems to be required for maximal rate of protein biosynthesis. Enhances ribosome dissociation into subunits and stabilizes the binding of the initiator Methypothetical proteintRNA(I) to 40 S ribosomal subunits	eif1a-2	185.209	242.608	1.027	2.71299e-07
T3_1672	hypothetical protein	-	3.42826	4.76476	1.02448	0.0100227
T3_1857	phosphoribosylhypothetical proteinATP pyrophosphohydrolase	-	24.7564	32.3012	1.02243	9.43198e-07
T3_4233	hypothetical protein	-	4.18266	5.33379	1.01992	0.00102504
T3_627	hypothetical protein	-	6.40551	7.81452	1.01831	0.0213512
T3_1335	Uncharacterised protein family (UPF0228)	-	4.55712	5.67827	1.01663	0.00147011
T3_2747	Could be responsible for synthesis of pseudouridine from uracilhypothetical protein13 in transfer RNAs	truD	15.3876	19.5537	1.01548	6.16907e-06
T3_330	Catalyzes the antihypothetical protein1,4hypothetical proteinelimination of the Chypothetical protein3 phosphate and the Chypothetical protein6 proR hydrogen from 5hypothetical proteinenolpyruvylshikimatehypothetical protein3hypothetical proteinphosphate (EPSP) to yield chorismate, which is the branch point compound that serves as the starting substrate for the three terminal pathways of aromatic…	aroC	61.6111	79.2448	1.01097	1.62483e-09
T3_1838	hypothetical protein	-	14.9393	19.107	1.01079	6.51811e-05
T3_399	Binds to Cpn60 in the presence of Mghypothetical proteinATP and suppresses the ATPase activity of the latter	groS	264.455	339.604	1.00977	4.8824e-07
T3_3990	COG0491 Znhypothetical proteindependent	-	110.28	140.565	1.009	8.55008e-07
T3_3017	Methylhypothetical proteinaccepting chemotaxishypothetical proteinlike domains (chemotaxis sensory transducer).	tlpC	8.64865	11.1329	1.00669	5.50427e-06
T3_2938	membranehypothetical proteinbound metalhypothetical proteindependent hydrolase	-	40.8487	52.8622	1.00415	7.87434e-05
T3_798	Catalyzes the sequential condensation of isopentenyl diphosphate (IPP) with geranylgeranyl diphosphate (GGPP) to yield (2Z,6Z,10Z,14Z,18Z,22Z,26Z,30E,34E,38E)hypothetical proteinundecaprenyl diphosphate (tritrans,heptacishypothetical proteinUPP). It is probably the precursor of glycosyl carrier lipids	uppS	8.40989	11.1962	1.00371	0.00186388
T3_3165	Part of ribonuclease P, a protein complex that generates mature tRNA molecules by cleaving their 5'hypothetical proteinends	rnp3	116.149	146.445	1.00179	8.63428e-07
T3_4045	Permease	-	20.2504	25.9057	1.0007	4.51609e-07

## Sheet: Table S6B
Supplementary Table S6B. Genes that were significantly down-regulated for Methanosarcina sp. T3 grown in pure culture amended with magneitite compared to those without magnetite addition.
Gene_ID	Annotation	Gene	TPM-C	TPM-CM	logFC	FDR
T3_3754	hypothetical protein	-	2274.1	11.482	-6.90151	4.66138e-26
T3_3546	Cellulosome anchoring protein cohesin region	-	299.15	2.67357	-6.03098	0.000263486
T3_1401	Bacterial extracellular solutehypothetical proteinbinding proteins, family 5 Middle	-	171.725	2.19176	-5.54576	4.91541e-45
T3_3545	Periplasmic binding protein	-	425.529	5.75566	-5.50193	4.9317e-31
T3_3543	Methyltransferase type 11	-	408.726	6.02664	-5.33881	6.51828e-22
T3_3755	WDhypothetical protein40 repeat	-	478.212	7.85191	-5.22427	5.97263e-18
T3_487	FmdE, Molybdenum formylmethanofuran dehydrogenase operon	-	474.164	8.19399	-5.16867	8.08093e-46
T3_2998	Protein of unknown function (DUF2795)	-	337.891	5.74003	-5.13774	1.45033e-44
T3_3544	Domain of unknown function (DUF4198)	-	283.082	5.59176	-4.93698	2.88692e-19
T3_3756	PQQhypothetical proteinlike domain	-	337.718	7.0442	-4.87443	6.60943e-17
T3_3752	AAA domain (dyneinhypothetical proteinrelated subfamily)	-	328.773	6.91243	-4.86896	1.67895e-23
T3_3338	AAA domain	-	352.392	7.73209	-4.78773	3.04193e-55
T3_611	Bacterial extracellular solutehypothetical proteinbinding proteins, family 5 Middle	-	392.772	8.75221	-4.77809	9.06193e-24
T3_3339	ABC transporter	-	518.09	12.0103	-4.71795	1.68683e-33
T3_3757	PFAM CobN magnesium chelatase	-	382.736	9.22357	-4.68725	8.87989e-31
T3_422	Shypothetical proteinlayer protein	-	531.493	12.7873	-4.67348	1.14907e-18
T3_613	Bindinghypothetical proteinproteinhypothetical proteindependent transport system inner membrane component	-	467.28	12.364	-4.5444	9.01875e-56
T3_1402	Bacterial extracellular solutehypothetical proteinbinding proteins, family 5 Middle	-	135.936	3.78581	-4.48985	1.22655e-85
T3_2853	E1hypothetical proteinE2 ATPase	-	171.454	4.92511	-4.43394	3.68332e-83
T3_3753	Shypothetical proteinlayer protein	-	274.658	7.97525	-4.40001	2.14182e-19
T3_163	Bacterial extracellular solutehypothetical proteinbinding proteins, family 5 Middle	-	776.023	23.4921	-4.34369	1.85875e-15
T3_1143	hypothetical protein	-	145.536	4.48157	-4.31641	8.27711e-49
T3_612	PFAM Methyltransferase type 11	-	493.899	15.2076	-4.31364	3.712e-22
T3_162	COG0500 SAMhypothetical proteindependent methyltransferases	-	631.193	20.5341	-4.23074	5.79581e-14
T3_3348	ABChypothetical proteintype dipeptide transport system periplasmic component	-	227.451	7.40759	-4.22757	3.10648e-28
T3_882	hypothetical protein	-	2.72779	0.0768327	-4.22084	7.093e-06
T3_1400	Bacterial extracellular solutehypothetical proteinbinding proteins, family 5 Middle	-	57.8577	1.89467	-4.17735	1.77634e-52
T3_2407	Ribosomal protein L11 methyltransferase (PrmA)	-	161.581	5.56776	-4.14968	3.44789e-52
T3_168	Methyltransferase domain	-	469.285	16.1566	-4.14911	2.6705e-15
T3_164	Bindinghypothetical proteinproteinhypothetical proteindependent transport system inner membrane component	-	454.946	15.8695	-4.14028	2.82936e-21
T3_3349	ABChypothetical proteintype dipeptide oligopeptide nickel transport systems, permease components	-	133.941	4.86309	-4.04667	5.79119e-21
T3_1407	WxcMhypothetical proteinlike, Chypothetical proteinterminal	-	107.275	3.75006	-4.04562	1.56435e-27
T3_2303	hypothetical protein	-	57.5067	2.06212	-4.04285	1.70499e-40
T3_2628	PFAM Methyltransferase type	-	167.367	6.33148	-4.00386	2.04907e-51
T3_3759	ABC transporter	-	236.05	9.07397	-3.99962	2.07616e-35
T3_1124	Periplasmic binding protein	-	110.014	4.16974	-3.99614	3.21757e-61
T3_3758	hypothetical protein	-	185.466	7.14573	-3.99504	8.38709e-21
T3_2408	PFAM extracellular solutehypothetical proteinbinding protein, family 5	-	151.368	5.90076	-3.98339	7.89801e-61
T3_1943	Flavin reductase like domain	-	293.348	11.6059	-3.97659	4.65244e-68
T3_3760	ABC transporter	-	208.235	8.46762	-3.96492	1.55127e-57
T3_165	Bindinghypothetical proteinproteinhypothetical proteindependent transport system inner membrane component	-	463.455	18.5833	-3.9536	1.04712e-43
T3_3761	PFAM Cobalt transport protein	-	207.179	8.49711	-3.92597	2.27045e-70
T3_2626	Cytochrome C biogenesis protein transmembrane region	-	20.2191	0.928424	-3.91738	1.65308e-48
T3_614	Bindinghypothetical proteinproteinhypothetical proteindependent transport system inner membrane component	-	137.436	5.82309	-3.87317	8.47708e-36
T3_3112	Rubrerythrin	-	131.724	6.2041	-3.81157	1.40143e-32
T3_167	ATPases associated with a variety of cellular activities	-	406.187	17.8081	-3.80711	4.4607e-21
T3_3540	FecCD transport family	-	41.5112	1.93034	-3.78971	6.28296e-42
T3_1141	ABChypothetical proteintype dipeptide transport system periplasmic component	-	156.563	7.00643	-3.77846	5.77922e-34
T3_2852	Uncharacterized conserved protein (DUF2267)	-	17.805	0.816291	-3.77819	6.07548e-22
T3_3762	AAA domain, putative AbiEii toxin, Type IV TA system	-	219.668	10.4715	-3.7298	7.08188e-60
T3_70	Periplasmic copperhypothetical proteinbinding protein (NosD)	-	230.396	11.0769	-3.70258	5.22875e-70
T3_3351	oligopeptide dipeptide ABC transporter	-	93.3342	4.55049	-3.66575	1.50991e-52
T3_166	Oligopeptide/dipeptide transporter, Chypothetical proteinterminal region	-	390.808	19.9567	-3.58645	6.06661e-12
T3_3045	rRNA small subunit methyltransferase G	-	145.554	7.2974	-3.58639	8.78539e-18
T3_3350	ABChypothetical proteintype dipeptide oligopeptide nickel transport systems, permease components	-	132.227	7.18395	-3.5598	3.57826e-65
T3_3043	ATPases associated with a variety of cellular activities	-	180.326	9.91292	-3.47566	2.23061e-15
T3_1295	hypothetical protein	-	36.2658	2.3703	-3.47351	2.09023e-19
T3_3044	Oligopeptide dipeptide ABC transporter, ATPhypothetical proteinbinding protein, Chypothetical proteinterminal domain	-	182.744	10.0363	-3.47101	5.45824e-13
T3_2034	Bacterial transferase hexapeptide (six repeats)	-	1165.03	65.9875	-3.46774	3.54461e-50
T3_135	Periplasmic copperhypothetical proteinbinding protein (NosD)	-	31.0603	1.77628	-3.4619	8.93453e-51
T3_1125	Belongs to the bindinghypothetical proteinproteinhypothetical proteindependent transport system permease family. FecCD subfamily	-	54.4712	2.95924	-3.46068	7.33018e-39
T3_1127	PFAM ABC transporter related	-	51.2462	2.83754	-3.44892	3.79922e-45
T3_2627	COGs COG0614 ABChypothetical proteintype Fe3 hypothetical proteinhydroxamate transport system periplasmic component	-	80.8283	4.70762	-3.42752	6.32309e-44
T3_1140	ABChypothetical proteintype dipeptide oligopeptide nickel transport systems, permease components	-	93.2148	5.54424	-3.4117	3.04411e-44
T3_1759	Repeats in polycystic kidney disease 1 (PKD1) and other proteins	-	16.2366	0.792777	-3.37387	3.06902e-15
T3_1987	hypothetical protein	-	3.7373	0.211952	-3.3557	2.20138e-05
T3_2625	COGs COG0614 ABChypothetical proteintype Fe3 hypothetical proteinhydroxamate transport system periplasmic component	-	78.5982	4.75377	-3.3315	4.1436e-36
T3_1142	PFAM Methyltransferase type 11	-	133.083	8.43973	-3.29868	4.17246e-41
T3_1139	ABChypothetical proteintype dipeptide oligopeptide nickel transport systems, permease components	-	128.719	8.12833	-3.29845	4.31209e-44
T3_1294	Uncharacterized protein conserved in archaea (DUF2117)	-	55.5526	3.47806	-3.26246	2.87965e-30
T3_3904	hypothetical protein	-	93.2815	6.54514	-3.24375	1.19695e-06
T3_2808	hypothetical protein	-	64.5444	4.75418	-3.23186	1.27733e-19
T3_3347	ubiE/COQ5 methyltransferase family	-	70.939	5.10987	-3.19628	3.15616e-38
T3_615	Oligopeptide/dipeptide transporter, Chypothetical proteinterminal region	-	63.639	4.33595	-3.19381	5.89586e-45
T3_1406	ATPases associated with a variety of cellular activities	-	37.4919	2.39897	-3.18756	7.3619e-28
T3_1403	Bindinghypothetical proteinproteinhypothetical proteindependent transport system inner membrane component	dppB	71.6304	5.02756	-3.15673	7.80587e-37
T3_3789	PFAM periplasmic binding protein	-	1938.29	135.732	-3.14599	4.13269e-20
T3_2854	Catalyzes the insertion of Co(2 ) into sirohydrochlorin as part of the anaerobic pathway to cobalamin biosynthesis. Involved in the biosynthesis of the unique nickelhypothetical proteincontaining tetrapyrrole coenzyme F430, the prosthetic group of methylhypothetical protein coenzyme M reductase (MCR), which plays a key role in methanogenesis and anaerobic methane oxidation. Catalyzes the insertio…	cbiX	815.965	57.5409	-3.12703	5.8533e-25
T3_1138	Belongs to the ABC transporter superfamily	-	71.5294	5.08598	-3.11989	6.7072e-36
T3_1114	PFAM periplasmic binding protein	-	735.211	54.7198	-3.04865	3.48165e-32
T3_1219	PFAM nucleoside recognition domain protein	-	32.2874	2.38787	-3.03839	2.94027e-32
T3_3917	hypothetical protein	-	187.225	14.0907	-3.03817	2.07307e-32
T3_1126	COG1073 Hydrolases of the alpha beta superfamily	-	77.1944	5.92336	-3.02501	2.02847e-36
T3_2410	Ribosomal protein L11 methyltransferase (PrmA)	-	63.0899	4.73264	-3.0162	4.30679e-28
T3_616	PFAM ABC transporter related	-	33.433	2.47691	-3.01449	3.39916e-23
T3_3042	Bacterial extracellular solutehypothetical proteinbinding proteins, family 5 Middle	-	144.196	11.0339	-3.00945	2.54507e-22
T3_1028	PFAM Methyltransferase type	-	252.689	20.5152	-2.98378	7.51386e-47
T3_3763	PFAM ABChypothetical protein2 type transporter	-	128.204	10.3097	-2.98307	1.19555e-46
T3_1405	Oligopeptide/dipeptide transporter, Chypothetical proteinterminal region	dppD	60.1172	4.6233	-2.96331	3.10617e-10
T3_836	hypothetical protein	-	42.5115	3.68522	-2.95879	6.53808e-11
T3_471	Bindinghypothetical proteinproteinhypothetical proteindependent transport system inner membrane component	-	101.451	8.34847	-2.92933	4.64989e-43
T3_3542	hypothetical protein	-	295.763	24.5772	-2.92428	2.40792e-42
T3_1113	PFAM Methyltransferase type	-	547.028	45.619	-2.90701	2.5336e-39
T3_1112	ATPases associated with a variety of cellular activities	-	588.616	48.9307	-2.90255	4.96758e-45
T3_1404	Bindinghypothetical proteinproteinhypothetical proteindependent transport system inner membrane component	dppC	71.9104	6.24019	-2.90203	1.4966e-35
T3_1123	Cupin 2, conserved barrel domain protein	-	36.7851	3.17637	-2.89758	7.82241e-25
T3_540	hypothetical protein	-	126.984	10.6596	-2.86966	2.52397e-19
T3_2052	formylmethanofuran dehydrogenase, subunit E	-	554.749	47.4534	-2.86324	1.97236e-29
T3_3539	Glyoxalasehypothetical proteinlike domain	-	83.0483	7.21333	-2.84852	5.46202e-28
T3_3791	PFAM ABC transporter	-	1177.08	101.915	-2.83478	7.01642e-11
T3_1115	hypothetical protein	-	473.554	43.1076	-2.78351	2.37501e-42
T3_1021	PDGLE domain	-	383.776	35.2868	-2.77366	2.49788e-31
T3_3352	ATPases associated with a variety of cellular activities	-	70.2521	6.47718	-2.77357	1.21535e-32
T3_2409	PFAM extracellular solutehypothetical proteinbinding protein, family 5	-	55.9354	5.16142	-2.76878	5.991e-38
T3_1218	BadF/BadG/BcrA/BcrD ATPase family	-	23.769	1.66484	-2.76768	1.10779e-07
T3_2057	ATPases associated with a variety of cellular activities	-	144.76	13.1713	-2.75072	4.95745e-17
T3_2306	hypothetical protein	-	61.972	5.69827	-2.73909	2.61702e-29
T3_1490	Protein of unknown function (DUF1699)	-	1124.27	106.506	-2.73336	4.58414e-38
T3_1735	Peptidase domain protein	-	598.174	57.3801	-2.72811	8.93453e-51
T3_1116	PFAM periplasmic binding protein	-	300.484	27.7726	-2.7265	1.48389e-09
T3_2855	PFAM Mur ligase, middle domain protein	murD	399.893	37.9231	-2.71753	8.80424e-26
T3_1626	helix_turn_helix, Arsenical Resistance Operon Repressor	-	52.9365	4.86301	-2.71098	4.35392e-23
T3_243	Chagasin family peptidase inhibitor I42	-	1702.42	166.415	-2.70749	4.01814e-32
T3_2809	hypothetical protein	-	49.6809	4.84456	-2.69527	1.98011e-12
T3_3256	hypothetical protein	-	37.1154	3.66394	-2.69377	1.15762e-29
T3_1137	Oligopeptide/dipeptide transporter, Chypothetical proteinterminal region	-	48.4054	4.5721	-2.68756	3.83478e-21
T3_501	Thioesterase superfamily	paaI	31.3581	3.29277	-2.68387	1.10518e-20
T3_265	Domain of unknown function (DUF1724)	-	40.37	3.96939	-2.67927	1.75606e-25
T3_2053	COG0747 ABChypothetical proteintype dipeptide transport system, periplasmic component	-	425.746	41.3264	-2.67884	9.87648e-18
T3_3415	transcriptional regulators containing the CopG Arc MetJ DNAhypothetical proteinbinding domain	-	47.5394	4.57691	-2.6567	3.41555e-13
T3_1933	SBFhypothetical proteinlike CPA transporter family (DUF4137)	-	138.986	13.8218	-2.64951	5.75713e-36
T3_2841	Acyltransferase family	-	91.7768	9.32764	-2.64767	2.51597e-42
T3_3113	Acyltransferase family	-	13.7443	1.32202	-2.64591	4.35392e-23
T3_916	Sitehypothetical proteinspecific tyrosine recombinase, which acts by catalyzing the cutting and rejoining of the recombining DNA molecules	xerA	3.10562	0.31483	-2.63979	1.34706e-07
T3_2885	hypothetical protein	-	2015.68	208.074	-2.63791	0.0038401
T3_394	hypothetical protein	dnaJ	213.59	21.0043	-2.63498	6.24466e-15
T3_2277	Protein of unknown function (DUF1699)	-	1568.91	161.348	-2.634	1.76773e-31
T3_2406	PFAM major facilitator superfamily MFS_1	-	48.3064	5.05634	-2.63034	7.37545e-31
T3_338	hypothetical protein	-	187.285	19.0852	-2.62775	1.19258e-32
T3_18	hypothetical protein	-	11.0941	0.876882	-2.59788	6.9768e-06
T3_1627	Predicted permease	-	54.7297	5.79743	-2.58629	4.88478e-29
T3_1096	hypothetical protein	-	22.3448	2.20518	-2.58335	3.60084e-15
T3_472	Bacterial extracellular solutehypothetical proteinbinding proteins, family 5 Middle	-	106.436	11.1541	-2.58273	4.32628e-38
T3_3790	PFAM transport system permease protein	-	1247.02	129.026	-2.57984	2.41089e-12
T3_1020	PFAM cobalamin (vitamin B12) biosynthesis CbiM protein	-	594.897	63.5231	-2.57068	6.48901e-45
T3_561	Chagasin family peptidase inhibitor I42	-	1202.09	129.587	-2.55955	7.64289e-25
T3_2411	Bindinghypothetical proteinproteinhypothetical proteindependent transport system inner membrane component	-	54.3222	5.65861	-2.54293	1.66457e-14
T3_3046	Methyltransferase domain	-	251.802	27.1668	-2.53168	1.10198e-30
T3_1431	hypothetical protein	-	65.1534	6.8756	-2.51339	4.5431e-17
T3_1607	oligoendopeptidase F	pepF	20.5914	2.2363	-2.50163	3.57176e-25
T3_2183	hypothetical protein	-	340.778	39.1272	-2.47161	2.54879e-26
T3_1135	hypothetical protein	-	14.1052	1.53434	-2.46724	1.43596e-07
T3_3435	Domain of unknown function DUF11	-	693.829	79.7184	-2.45477	3.47891e-35
T3_1236	HxlRhypothetical proteinlike helixhypothetical proteinturnhypothetical proteinhelix	-	136.801	16.5	-2.4506	8.0125e-20
T3_1390	Predicted metalhypothetical proteinbinding protein (DUF2284)	-	101.695	11.7888	-2.43353	6.6481e-25
T3_2056	oligopeptide dipeptide ABC transporter	-	166.068	18.9992	-2.43045	7.57362e-17
T3_2997	Protein of unknown function (DUF2795)	-	78.8083	9.79579	-2.41917	2.1206e-16
T3_3566	Cytochrome bdhypothetical proteintype quinol oxidase, subunit 1	cydA	97.9614	11.4697	-2.41706	0.00974548
T3_2051	ABChypothetical proteintype Fe3 hypothetical proteinhydroxamate transport system, periplasmic component	-	101.677	11.8502	-2.41276	3.2957e-27
T3_3353	Ohypothetical proteinmethyltransferase	-	156.9	19.1254	-2.40293	2.48892e-33
T3_2054	COG0601 ABChypothetical proteintype dipeptide oligopeptide nickel transport systems, permease components	-	241.766	28.4071	-2.39729	2.37441e-12
T3_3363	FeoA	-	4.2365	0.382265	-2.38841	0.00264507
T3_3197	hypothetical protein	-	2185.2	267.092	-2.38835	1.63862e-13
T3_2624	FecCD transport family	-	40.8699	4.82301	-2.3841	3.07365e-18
T3_393	hypothetical protein	-	65.5585	8.0189	-2.38065	3.64246e-19
T3_664	type I restriction enzyme	-	118.098	14.0249	-2.3799	1.3217e-24
T3_2116	hypothetical protein	-	24.7373	2.93664	-2.37547	3.81121e-08
T3_2524	hypothetical protein	-	7.06032	0.663703	-2.37173	0.000178841
T3_2966	Glycosyl transferase family 2	-	43.5201	5.22952	-2.36475	3.46242e-27
T3_96	hypothetical protein	-	106.36	13.3745	-2.36211	5.69042e-19
T3_602	Protein of unknown function (DUF1699)	-	319.818	39.3827	-2.35937	3.27576e-39
T3_1733	ABChypothetical protein2 family transporter protein	-	22.0381	2.37433	-2.35552	2.8397e-09
T3_1918	hypothetical protein	-	272.871	33.773	-2.34736	2.41495e-40
T3_1267	hypothetical protein	-	582.452	73.676	-2.34534	1.09701e-23
T3_646	hypothetical protein	-	41.3685	4.456	-2.33929	5.13943e-05
T3_2996	hypothetical protein	-	24.7365	3.57769	-2.33759	1.68049e-07
T3_4172	hypothetical protein	-	4.22194	0.561653	-2.33156	0.000157411
T3_617	ABChypothetical protein2 family transporter protein	-	34.1323	4.35748	-2.3279	5.81942e-25
T3_1019	Methyltransferase type 11	-	6.16568	0.837712	-2.31446	4.52303e-09
T3_1261	PFAM Methyltransferase type	-	93.3556	11.9445	-2.30202	1.9634e-31
T3_4019	Transposase DDE domain	-	8.26661	1.32835	-2.29867	2.85688e-06
T3_242	Catalyzes the formation of Shypothetical proteinadenosylmethionine from methionine and ATP	mat	276.174	35.6805	-2.29616	3.43699e-34
T3_91	4Fehypothetical protein4S dicluster domain	-	2224.83	293.06	-2.28242	3.08478e-14
T3_3331	Disaggregatase related	-	27.6469	3.7278	-2.27677	7.41058e-25
T3_3417	5hypothetical proteinmethyltetrahydropteroyltriglutamatehypothetical proteinhomocysteine Shypothetical proteinmethyltransferase activity	-	79.2883	10.2693	-2.26119	2.65575e-26
T3_1029	PFAM GPR1 FUN34 yaaH family	-	900.727	122.087	-2.25993	6.02918e-09
T3_2109	hypothetical protein	-	8.46622	1.10024	-2.25589	2.86043e-14
T3_3565	COG1294 Cytochrome bdhypothetical proteintype quinol oxidase, subunit 2	cydB	76.9269	10.5194	-2.23035	0.0105078
T3_90	PFAM Semialdehyde dehydrogenase NAD hypothetical protein binding	asd	561.783	75.6768	-2.22994	1.86151e-30
T3_2907	hypothetical protein	-	108.872	14.8987	-2.22056	6.58666e-22
T3_3041	Bindinghypothetical proteinproteinhypothetical proteindependent transport system inner membrane component	-	97.3007	13.1031	-2.2173	2.25015e-26
T3_644	hypothetical protein	-	129.488	17.4459	-2.20565	1.90215e-08
T3_4083	TIGRFAM ribosomalhypothetical proteinproteinhypothetical proteinalanine acetyltransferase	-	3068.3	441.315	-2.2008	0.00386107
T3_3407	ABC transporter, substratehypothetical proteinbinding protein, aliphatic	ssuA	148.087	20.6097	-2.181	7.27178e-36
T3_915	hypothetical protein	-	5.91379	0.553487	-2.17963	0.00025812
T3_645	Belongs to the sodium solute symporter (SSF) (TC 2.A.21) family	-	71.0664	9.68614	-2.17858	6.60802e-13
T3_4138	Glycosyl transferase family 2	-	107.395	14.9689	-2.17692	1.43675e-35
T3_3567	Ferric uptake regulator family	-	67.2238	9.38701	-2.17654	0.0153361
T3_3735	PFAM CutA1 divalent ion tolerance protein	cutA	19.3185	3.20062	-2.1727	2.29913e-07
T3_618	Uroporphyrinogen decarboxylase (UROhypothetical proteinD)	-	88.7595	12.73	-2.16985	2.61619e-18
T3_1009	DDE superfamily endonuclease	-	19.6719	2.73257	-2.15255	4.88134e-06
T3_2696	NUDIX domain	-	16.233	2.28105	-2.14919	1.3151e-08
T3_1916	hypothetical protein	-	718.442	103.218	-2.1453	1.73079e-31
T3_3979	Uncharacterized protein conserved in archaea (DUF2180)	-	1751.33	250	-2.14251	6.91728e-21
T3_1693	hypothetical protein	-	5.14664	0.578853	-2.14201	0.00106562
T3_562	Amino acid ABC transporter substratehypothetical proteinbinding protein, PAAT family	-	31.4416	4.50513	-2.12481	1.29943e-23
T3_195	hypothetical protein	-	232.821	34.0827	-2.12376	3.55764e-33
T3_2413	Oligopeptide/dipeptide transporter, Chypothetical proteinterminal region	-	34.0142	4.7061	-2.11557	7.78715e-13
T3_1917	hypothetical protein	-	93.7955	13.8669	-2.11471	1.0084e-21
T3_1998	Dual specificity phosphatase, catalytic domain	-	12.4391	1.97893	-2.10678	1.07281e-09
T3_3443	permease	-	42.1375	6.34498	-2.0889	2.85701e-22
T3_3214	PAS fold	-	133.256	19.8589	-2.08767	1.39057e-24
T3_3226	cheYhypothetical proteinhomologous receiver domain	-	28.5364	4.11498	-2.08614	3.19425e-14
T3_48	formylmethanofuran dehydrogenase, subunit E	-	326.977	48.7027	-2.0827	1.86166e-30
T3_2648	COG3385 FOG Transposase and inactivated derivatives	-	6.74641	0.969696	-2.0822	5.00902e-08
T3_3142	hypothetical protein	-	30.9386	4.67368	-2.0809	7.26348e-09
T3_1031	Catalyzes the condensation of 4hypothetical proteinaminobenzoate (pABA) with 5hypothetical proteinphosphohypothetical proteinalphahypothetical proteinDhypothetical proteinribose 1hypothetical proteindiphosphate (PRPP) to produce betahypothetical proteinribofuranosylaminobenzene 5'hypothetical proteinphosphate (betahypothetical proteinRFAhypothetical proteinP)	-	68.3395	10.5375	-2.07896	1.63272e-18
T3_3881	hypothetical protein	-	16.5917	2.30966	-2.0762	9.91257e-06
T3_3097	PFAM Uncharacterised BCR, YnfA UPF0060 family	-	9.85497	1.60249	-2.07566	2.22117e-05
T3_3634	hypothetical protein	-	1603.64	243.144	-2.07512	5.04274e-23
T3_1736	Winged helixhypothetical proteinturnhypothetical proteinhelix DNAhypothetical proteinbinding	-	174.088	26.855	-2.06693	4.78299e-22
T3_3346	ABChypothetical proteintype dipeptide oligopeptide nickel transport systems, permease components	-	25.981	4.21257	-2.06003	5.75675e-13
T3_1730	Peptidase domain protein	-	72.313	11.4581	-2.05834	1.00459e-18
T3_3980	Uncharacterized protein conserved in archaea (DUF2180)	-	2092.33	318.586	-2.0421	3.32043e-23
T3_3635	hypothetical protein	-	2324.84	365.987	-2.02499	1.95657e-20
T3_419	Part of the outer membrane protein assembly complex, which is involved in assembly and insertion of betahypothetical proteinbarrel proteins into the outer membrane	-	19.0741	2.91193	-2.0213	1.0529e-13
T3_3201	hypothetical protein	-	57.0382	8.69584	-2.01608	1.98011e-12
T3_3486	hypothetical protein	-	81.6131	13.2763	-2.01447	1.69154e-13
T3_577	hypothetical protein	-	10.4919	1.77741	-2.01308	0.00061326
T3_2412	Nhypothetical proteinterminal TM domain of oligopeptide transport permease C	-	49.8719	7.63791	-2.00844	7.58626e-14
T3_2685	Glycosyl transferase family 2	-	431.236	67.4086	-2.00714	3.1622e-20
T3_1667	CobW/HypB/UreG, nucleotidehypothetical proteinbinding domain	-	20.4541	3.18096	-2.00491	2.42835e-19
T3_4197	B12 binding domain	-	576.201	91.3436	-1.99701	9.17173e-06
T3_482	hypothetical protein	-	677.455	108.026	-1.99464	1.02357e-27
T3_3255	Methyltransferase type 12	ubiE	58.2209	9.12249	-1.98966	3.80286e-21
T3_4108	Uncharacterised ArCR, COG2043	-	502.581	81.2007	-1.98647	8.74977e-10
T3_2722	nucleichypothetical proteinacidhypothetical proteinbinding protein containing a Znhypothetical proteinribbon domain	-	48.7847	7.9652	-1.97021	3.8292e-09
T3_16	hypothetical protein	-	62.1711	10.373	-1.96946	7.51885e-13
T3_4196	Methanolhypothetical proteincobalamin methyltransferase B subunit	-	574.416	93.4111	-1.95868	1.58994e-05
T3_1101	hypothetical protein	-	55.6691	9.27026	-1.95826	9.28062e-12
T3_1136	hypothetical protein	-	15.2011	2.54321	-1.95019	1.14809e-14
T3_175	Part of ribonuclease P, a protein complex that generates mature tRNA molecules by cleaving their 5'hypothetical proteinends	rnp4	142.214	24.4916	-1.94101	3.29763e-12
T3_2087	TIGRFAM monovalent cation proton antiporter, MnhG PhaG subunit	-	2246.79	369.01	-1.9367	1.46124e-18
T3_727	Domain present in phytochromes and cGMPhypothetical proteinspecific phosphodiesterases.	-	27.8419	4.43152	-1.93028	1.61352e-12
T3_2347	Right handed beta helix region	-	116.907	19.2653	-1.92287	5.53744e-17
T3_2478	COG1902 NADH flavin oxidoreductases, Old Yellow Enzyme family	-	5.47369	0.665142	-1.91692	0.00564968
T3_136	Right handed beta helix region	-	55.386	9.29441	-1.90568	1.63006e-23
T3_4041	Domain of unknown function (DUF1724)	-	20.3676	3.68876	-1.89199	4.75975e-13
T3_2055	COG1173 ABChypothetical proteintype dipeptide oligopeptide nickel transport systems, permease components	-	159.204	26.6736	-1.88063	1.90455e-08
T3_2086	COG2212 Multisubunit Na H antiporter, MnhF subunit	mrpF	2242.8	382.087	-1.87413	1.37171e-13
T3_2011	hypothetical protein	-	564.799	99.4153	-1.87405	6.29341e-18
T3_1105	regulatory protein, arsR	-	6.56224	1.01968	-1.87329	0.00102302
T3_1371	hypothetical protein	-	56.7816	9.79357	-1.86974	5.81615e-13
T3_49	Uncharacterised protein family UPF0066	-	343.348	59.3764	-1.86103	6.88542e-23
T3_194	PFAM Tetrahydromethanopterin Shypothetical proteinmethyltransferase MtrH subunit	mtrH	6233.07	1080.32	-1.8521	9.98203e-14
T3_2002	PFAM TM2 domain containing protein	-	8.89328	1.37278	-1.84733	0.000279528
T3_728	hypothetical protein	-	81.1339	13.5082	-1.84512	3.87316e-12
T3_2979	Glycosyl transferase family 2	-	173.588	30.711	-1.842	1.24521e-23
T3_2980	Protein of unknown function (DUF1624)	-	20.5743	3.81918	-1.84145	1.0093e-13
T3_1669	Domain of unknown function (DUF1724)	-	9.13348	1.42804	-1.83172	9.57403e-07
T3_3436	hypothetical protein	-	79.6509	13.5449	-1.83017	2.58352e-09
T3_1423	hypothetical protein	-	299.268	55.3416	-1.82774	4.44926e-08
T3_134	40hypothetical proteinresidue YVTN family betahypothetical proteinpropeller	-	53.258	9.34271	-1.82467	1.01582e-18
T3_4242	hypothetical protein	-	14.9196	2.5994	-1.82371	6.70622e-06
T3_3345	ABChypothetical proteintype dipeptide oligopeptide nickel transport systems, permease components	nikC	17.3145	3.02731	-1.81938	4.8122e-14
T3_313	hypothetical protein	-	3.22491	0.571004	-1.81767	0.00436942
T3_794	Mycolic acid cyclopropane synthetase	-	22.5339	3.77043	-1.81367	7.90166e-09
T3_1734	ATPases associated with a variety of cellular activities	-	24.013	3.97075	-1.8135	1.48731e-06
T3_4137	Polysaccharide deacetylase	-	54.5295	9.61312	-1.80842	1.14346e-12
T3_4217	hypothetical protein	-	38.643	7.27167	-1.80722	1.48067e-12
T3_3040	Bindinghypothetical proteinproteinhypothetical proteindependent transport system inner membrane component	-	92.0756	16.6843	-1.79864	3.41929e-20
T3_1245	Tetrahydromethanopterin Shypothetical proteinmethyltransferase, subunit A	mtrA-2	42.5651	7.65569	-1.79861	1.95898e-16
T3_1322	hypothetical protein	-	46.4509	8.6438	-1.79809	6.28104e-14
T3_3322	Uncharacterized protein containing a ferredoxin domain (DUF2148)	-	32.5575	6.32002	-1.79743	1.94291e-11
T3_3684	hypothetical protein	-	12.3204	2.0938	-1.79703	0.000468882
T3_2842	hypothetical protein	-	24.7323	4.76625	-1.79226	1.74624e-06
T3_1660	Domain of unknown function (DUF1724)	-	217.389	40.5838	-1.78672	1.79163e-19
T3_3376	PFAM TPR repeathypothetical proteincontaining protein	-	16.7886	2.99852	-1.78357	4.03425e-08
T3_3981	Rubrerythrin	rbr	1015.24	185.757	-1.78012	4.03305e-10
T3_1702	Oxidoreductase FADhypothetical proteinbinding domain	-	12.9708	2.31878	-1.77822	2.9741e-10
T3_1630	Belongs to the classhypothetical proteinIV pyridoxalhypothetical proteinphosphatehypothetical proteindependent aminotransferase family	ilvE	361.921	66.8034	-1.77743	1.63175e-19
T3_3422	hypothetical protein	-	18.1097	3.49522	-1.76697	2.11244e-08
T3_2965	Glycosyltransferase like family 2	-	52.9836	9.78405	-1.76267	9.9263e-18
T3_193	Part of a complex that catalyzes the formation of methylhypothetical proteincoenzyme M and tetrahydromethanopterin from coenzyme M and methylhypothetical proteintetrahydromethanopterin. This is an energyhypothetical proteinconserving, sodiumhypothetical proteinion translocating step	mtrG	7895.85	1465.25	-1.7581	3.54344e-15
T3_1788	amino acid	-	29.5779	5.4323	-1.75676	5.8795e-17
T3_2801	hypothetical protein	-	144.439	27.3023	-1.75607	1.21121e-16
T3_2902	Major facilitator superfamily	-	62.2969	11.9927	-1.75149	3.1017e-15
T3_1641	zinc finger	-	3.1668	0.430636	-1.75034	0.00231233
T3_729	Domain present in phytochromes and cGMPhypothetical proteinspecific phosphodiesterases.	-	37.9542	7.40215	-1.74664	1.27874e-10
T3_3889	2'hypothetical protein5' RNA ligase superfamily	-	25.8147	4.72891	-1.74386	1.32372e-10
T3_467	Flavoprotein	-	36.8113	7.1824	-1.74374	1.43819e-15
T3_2686	Polysaccharide deacetylase	-	379.341	70.8174	-1.74329	4.30689e-12
T3_2276	hypothetical protein	-	232.36	46.4708	-1.72812	0.0162995
T3_2010	PFAM pyridoxamine 5'hypothetical proteinphosphate oxidasehypothetical proteinrelated FMNhypothetical proteinbinding	-	537.145	102.701	-1.72754	9.88167e-21
T3_2931	Catalyzes the reversible reduction of methenylhypothetical protein H(4)MPT( ) to methylenehypothetical proteinH(4)MPT	mtd	142.026	27.2652	-1.72682	9.24466e-22
T3_502	alpha beta	-	9.25478	1.819	-1.72511	1.05193e-06
T3_1237	AAA domain	-	11.243	2.26393	-1.72277	1.91114e-07
T3_933	Thiolhypothetical proteinspecific peroxidase that catalyzes the reduction of hydrogen peroxide and organic hydroperoxides to water and alcohols, respectively. Plays a role in cell protection against oxidative stress by detoxifying peroxides	-	621.729	120.423	-1.71963	1.85106e-22
T3_4216	Rieskehypothetical proteinlike [2Fehypothetical protein2S] domain	-	76.702	15.192	-1.71735	3.00267e-11
T3_174	hypothetical protein	-	239.631	47.1541	-1.71501	5.30872e-17
T3_2782	hypothetical protein	-	46.1458	9.25104	-1.70845	2.84025e-11
T3_75	hypothetical protein	-	5.11883	1.02808	-1.70636	0.000782537
T3_2933	Domain of unknown function	-	276.24	53.0342	-1.70268	7.85292e-16
T3_2331	transcriptional	-	27.1931	5.32747	-1.69681	6.80349e-12
T3_3085	Formaldehydehypothetical proteinactivating enzyme (Fae)	-	5.4568	1.11178	-1.69394	0.00358538
T3_3446	PFAM response regulator receiver	-	163.506	31.6713	-1.69281	1.79535e-17
T3_3977	Desulfoferrodoxin	sor	674.959	130.74	-1.69073	8.5556e-15
T3_3874	Chagasin family peptidase inhibitor I42	-	384.835	75.7956	-1.67872	2.05014e-18
T3_4276	hypothetical protein	-	2.7141	0.682985	-1.66841	0.0112418
T3_2732	4Fehypothetical protein4S dicluster domain	-	177.709	35.4361	-1.66408	2.16289e-19
T3_1016	TIGRFAM cobalt ABC transporter, inner membrane subunit CbiQ	-	41.6091	8.43809	-1.64467	2.3198e-12
T3_1244	hypothetical protein	-	14.5326	2.60501	-1.64116	0.00262802
T3_3811	PFAM GPR1 FUN34 yaaH family	-	3.11954	0.607363	-1.63969	0.0100286
T3_4136	4hypothetical proteinaminohypothetical protein4hypothetical proteindeoxyhypothetical proteinalphahypothetical proteinLhypothetical proteinarabinopyranosyl undecaprenyl phosphate biosynthetic process	-	47.6325	9.46672	-1.63719	4.65883e-13
T3_1238	COG1853 Conserved protein domain typically associated with flavoprotein oxygenases, DIM6 NTAB family	-	13.6841	2.95767	-1.63641	2.65981e-08
T3_3928	histidine kinase A domain protein	-	258.076	54.0844	-1.63587	3.4616e-08
T3_2757	hypothetical protein	-	2.01063	0.401358	-1.63518	0.0211818
T3_441	Histonehypothetical proteinlike transcription factor (CBF/NFhypothetical proteinY) and archaeal histone	-	199.78	42.2262	-1.63387	1.56701e-09
T3_3447	PFAM response regulator receiver	-	225.382	47.0434	-1.63125	1.37373e-13
T3_2071	hypothetical protein	-	26.1466	5.63099	-1.6303	3.56195e-08
T3_3189	hypothetical protein	-	132.703	27.1045	-1.62743	4.78559e-09
T3_1808	PFAM 4Fehypothetical protein4S ferredoxin, ironhypothetical proteinsulfur binding domain protein	-	55.3991	11.5016	-1.62582	3.00737e-14
T3_4268	hypothetical protein	-	3.63244	0.628708	-1.62193	0.011236
T3_3594	hypothetical protein	-	5.34763	1.09273	-1.61661	0.00453211
T3_3576	DDE domain	-	11.2888	2.47997	-1.61398	8.88448e-05
T3_2084	Protonhypothetical proteinconducting membrane transporter	-	2039.35	418.257	-1.60939	3.17337e-10
T3_3954	Methyltransferase domain	-	61.8262	13.1273	-1.60563	4.68874e-15
T3_2981	hypothetical protein	-	10.7221	1.82275	-1.60524	0.00203371
T3_1758	toxin activity	-	8.70919	1.87524	-1.60251	0.000159891
T3_2932	Uncharacterized protein conserved in archaea (DUF2111)	-	412.081	86.5765	-1.60065	4.47133e-10
T3_2085	Multisubunit na h antiporter, mnhe subunit	-	2042.74	421.825	-1.59941	9.14675e-11
T3_2348	hypothetical protein	-	49.0681	9.94664	-1.59836	5.9306e-08
T3_919	Protein of unknown function DUF131	-	69.0431	15.1444	-1.59598	0.000200498
T3_3848	MafB19hypothetical proteinlike deaminase	-	71.9824	15.1934	-1.59568	1.57388e-11
T3_3978	PFAM Carboxymuconolactone decarboxylase	-	713.092	147.984	-1.59559	1.30209e-11
T3_3674	methyltransferase activity	-	84.3661	17.7346	-1.59502	4.54782e-15
T3_17	transcription activator, effector binding	-	34.2319	7.26422	-1.59276	1.40819e-09
T3_3708	hypothetical protein	-	647.658	138.279	-1.59017	3.40764e-05
T3_2597	Rubrerythrin	-	187.237	39.9119	-1.58614	2.56565e-17
T3_797	NADPHhypothetical proteindependent FMN reductase	-	45.7979	9.64998	-1.58594	4.31657e-13
T3_1731	Winged helixhypothetical proteinturnhypothetical proteinhelix DNAhypothetical proteinbinding	-	26.6162	5.73625	-1.58491	3.95311e-12
T3_2840	hypothetical protein	-	17.6034	3.43488	-1.57825	1.09954e-06
T3_2923	hypothetical protein	-	58.4885	11.1256	-1.57627	9.56568e-06
T3_1799	Functions in trans to edit the amino acid moiety from	alaXM	46.7553	10.1885	-1.57294	4.47745e-12
T3_2776	hypothetical protein	-	172.94	37.3901	-1.56886	2.78687e-07
T3_4194	cation diffusion facilitator family transporter	-	4.54351	0.912201	-1.56667	0.000426299
T3_3253	MafB19hypothetical proteinlike deaminase	codA	172.554	37.4675	-1.56663	1.03682e-16
T3_1601	membrane	-	18.2398	4.05967	-1.56554	1.42749e-08
T3_4265	hypothetical protein	-	34.4945	6.72631	-1.56338	1.75929e-05
T3_469	Oligopeptide/dipeptide transporter, Chypothetical proteinterminal region	-	16.2058	3.25565	-1.56065	1.2219e-07
T3_1296	hypothetical protein	-	17.2312	3.6853	-1.55415	0.0023981
T3_2546	hypothetical protein	-	238.165	52.9847	-1.5369	1.27837e-11
T3_654	Belongs to the peptidase S8 family	-	49.9154	11.0452	-1.53673	4.38759e-15
T3_2275	PFAM Thioredoxin	-	861.751	193.374	-1.53623	3.32291e-07
T3_1558	Creatinase/Prolidase Nhypothetical proteinterminal domain	-	68.338	15.0753	-1.53049	4.15275e-17
T3_1602	PFAM 4Fehypothetical protein4S ferredoxin, ironhypothetical proteinsulfur binding domain protein	-	15.8086	3.32381	-1.53015	6.13569e-08
T3_3583	Transposase	-	11.8204	2.34165	-1.52905	0.0204193
T3_657	Uncharacterized protein conserved in archaea (DUF2121)	-	19.3269	4.27945	-1.52865	1.31476e-08
T3_1006	Chagasin family peptidase inhibitor I42	-	194.951	43.2525	-1.52579	5.89043e-14
T3_339	hypothetical protein	-	52.046	11.3917	-1.52185	3.85112e-12
T3_2477	PFAM Dinitrogenase ironhypothetical proteinmolybdenum cofactor	-	4.5421	0.76976	-1.51816	0.00412457
T3_184	ABChypothetical proteintype molybdate transport system periplasmic component	wtpA	26.1251	5.6814	-1.51652	1.79323e-10
T3_3896	hypothetical protein	-	18.4487	3.4829	-1.51442	0.00156135
T3_3839	Domain of unknown function (DUF1894)	-	113.259	25.7079	-1.50616	3.18707e-14
T3_2839	Cupin domain	-	237.288	53.768	-1.50354	1.57001e-10
T3_2048	HEAT repeat	-	35.1205	8.05595	-1.50057	7.29474e-09
T3_2647	Sulfatasehypothetical proteinmodifying factor enzyme 1	-	38.0184	8.48341	-1.49797	4.66159e-10
T3_3515	LysE type translocator	-	38.2509	8.70975	-1.49545	9.15264e-10
T3_2389	MEDS: MEthanogen/methylotroph, DcmR Sensory domain	-	118.283	26.5964	-1.49309	3.22093e-15
T3_2140	Orotidine 5'hypothetical proteinphosphate decarboxylase	-	178.715	40.3354	-1.48982	1.53477e-17
T3_624	MarR family	-	17.0825	3.75814	-1.48785	4.84593e-07
T3_2414	Oligopeptide/dipeptide transporter, Chypothetical proteinterminal region	-	26.6775	5.80518	-1.48662	6.88791e-09
T3_3460	Involved in regulation of DNA replication	cdc6-1	167.746	37.4941	-1.48656	1.49008e-14
T3_3117	Uncharacterized protein conserved in archaea (DUF2124)	-	125.515	29.1311	-1.48073	1.67146e-11
T3_1357	PASTA domain	-	144.645	32.638	-1.48045	7.82033e-14
T3_838	cheYhypothetical proteinhomologous receiver domain	-	407.751	92.8921	-1.47779	3.08864e-11
T3_1953	Inorganic pyrophosphatase	-	35.5055	8.34005	-1.47461	3.69159e-09
T3_2623	PFAM ABC transporter	-	57.6209	12.9106	-1.47382	2.97436e-09
T3_1368	hypothetical protein	-	491.388	115.622	-1.46966	6.8961e-06
T3_349	Belongs to the ALAD family	hemB	146.642	33.3468	-1.46646	1.39329e-14
T3_3336	Protein of unknown function (DUF498/DUF598)	-	8.27051	2.23633	-1.46565	0.0034456
T3_4084	Uncharacterised protein family UPF0058	-	9962.62	2343.66	-1.46066	1.66451e-06
T3_74	Pyridoxal 5'hypothetical proteinphosphate (PLP)hypothetical proteinbinding protein, which is involved in PLP homeostasis	-	36.8706	8.90336	-1.45953	1.5248e-07
T3_1516	KAP family Phypothetical proteinloop domain	-	16.9779	3.97621	-1.4567	2.15078e-12
T3_2081	Protonhypothetical proteinconducting membrane transporter	-	1503.53	344.732	-1.44974	4.38021e-09
T3_1559	Predicted metalhypothetical proteinbinding protein (DUF2284)	-	88.4692	20.9241	-1.44915	8.54406e-13
T3_3132	COG0668 Smallhypothetical proteinconductance mechanosensitive channel	mscS1	60.7069	14.1588	-1.44804	2.29612e-09
T3_4171	heme oxygenase (decyclizing) activity	-	37.003	8.36394	-1.44691	5.7122e-09
T3_1010	hypothetical protein	-	7.34011	1.58036	-1.44424	0.00578707
T3_3101	hypothetical protein	-	13.13	3.32944	-1.44123	0.0020479
T3_4178	hypothetical protein	-	15.9085	3.8444	-1.43989	8.83864e-09
T3_785	Thiopurine Shypothetical proteinmethyltransferase (TPMT)	-	34.8368	7.90364	-1.43616	1.53862e-10
T3_1461	hypothetical protein	-	80.2949	18.7246	-1.4322	6.23915e-05
T3_1574	Cytochrome C biogenesis protein transmembrane region	-	266.101	62.4587	-1.43142	5.17352e-13
T3_2301	Rhodanese Homology Domain	-	103.135	23.991	-1.42717	2.21643e-10
T3_1951	PFAM Radical SAM domain protein	-	133.396	31.538	-1.4243	8.23808e-17
T3_453	COG1309 Transcriptional regulator	-	12.8404	3.14966	-1.42398	0.000218686
T3_319	hypothetical protein	-	1074.83	259.44	-1.42346	5.14453e-06
T3_4088	Removes the 2'hypothetical proteinphosphate from RNA via an intermediate in which the phosphate is ADPhypothetical proteinribosylated by NAD followed by a presumed transesterification to release the RNA and generate ADPhypothetical protein ribose 1''hypothetical protein2''hypothetical proteincyclic phosphate (APPR P). May function as an ADPhypothetical protein ribosylase	kptA	552.381	131.974	-1.42273	5.99272e-13
T3_883	Methanogenesis marker protein 8	-	3.40962	0.804334	-1.42253	0.000359586
T3_1484	Protein of unknown function (DUF1699)	-	1528.42	364.141	-1.42223	5.0902e-06
T3_786	HicB_like antitoxin of bacterial toxinhypothetical proteinantitoxin system	-	38.502	9.92502	-1.4213	0.000966078
T3_188	Part of a complex that catalyzes the formation of methylhypothetical proteincoenzyme M and tetrahydromethanopterin from coenzyme M and methylhypothetical proteintetrahydromethanopterin. This is an energyhypothetical proteinconserving, sodiumhypothetical proteinion translocating step	mtrD	2900.96	681.767	-1.41975	3.54429e-10
T3_4040	PFAM proteinase inhibitor I4 serpin	-	25.7838	6.11172	-1.41854	1.57221e-12
T3_1196	Belongs to the UPF0173 family	-	25.2119	6.10873	-1.41495	3.36904e-10
T3_203	Belongs to the peptidase C1 family	-	3.82794	0.872816	-1.41237	0.000669609
T3_401	hypothetical protein	-	33.532	8.7717	-1.40879	0.00211711
T3_800	Protein of unknown function (DUF1699)	-	300.068	73.3935	-1.40612	3.37553e-08
T3_943	PFAM CBS domain containing protein	-	1254.84	297.864	-1.40468	1.75703e-11
T3_1960	hypothetical protein	-	8.84466	2.39751	-1.40463	0.000249587
T3_37	PFAM regulatory protein TetR	-	67.2588	16.6201	-1.40438	4.13573e-07
T3_1015	part of an ABC transporter complex. Responsible for energy coupling to the transport system	-	107.402	26.1	-1.40393	3.8142e-13
T3_108	TIGRFAM methioninehypothetical proteinRhypothetical proteinsulfoxide reductase	msrB	29.1713	6.96606	-1.40265	1.00918e-07
T3_3073	hypothetical protein	-	310.229	75.7461	-1.40212	2.12648e-06
T3_4098	PhoU domain	-	54.9966	13.4886	-1.40103	1.27076e-11
T3_3406	Helixhypothetical proteinturnhypothetical proteinhelix XREhypothetical proteinfamily like proteins	-	67.7339	16.6157	-1.40054	8.94262e-10
T3_619	hypothetical protein	-	16.1506	4.06858	-1.39889	2.34623e-06
T3_1523	PFAM AIR synthase related protein	-	65.9357	15.8815	-1.39573	5.28804e-13
T3_3838	Domain of unknown function (DUF1890)	-	201.096	48.8462	-1.39447	2.03003e-13
T3_3736	Protein of unknown function DUF134	-	276.518	66.9046	-1.39397	5.46956e-15
T3_1573	Thioredoxin	-	869.089	210.166	-1.39389	1.51218e-13
T3_4066	hypothetical protein	-	4.70005	1.25707	-1.39353	0.0197582
T3_1635	Methyltransferase domain	-	141.238	33.9416	-1.3898	2.99084e-11
T3_2520	hypothetical protein	-	10.9937	2.60044	-1.3891	0.0119586
T3_3832	hypothetical protein	-	19.1617	4.7839	-1.38853	1.34478e-10
T3_626	Uroporphyrinogen decarboxylase (UROhypothetical proteinD)	-	182.566	43.9457	-1.38669	2.32259e-12
T3_4101	PFAM low molecular weight phosphotyrosine protein phosphatase	-	13.0251	3.13087	-1.38624	4.872e-05
T3_381	hypothetical protein	-	54.246	14.3422	-1.38506	3.12181e-05
T3_3459	Belongs to the sodium solute symporter (SSF) (TC 2.A.21) family	-	24.7579	5.99838	-1.37962	1.99995e-12
T3_92	hypothetical protein	-	152.851	37.9748	-1.37617	1.72881e-07
T3_2365	Pyridoxamine 5'hypothetical proteinphosphate oxidase	-	447.166	110.669	-1.37547	3.92396e-11
T3_2360	Cysteinehypothetical proteinrich domain	hdrB-1	11.476	2.5972	-1.36875	0.00390327
T3_1605	PFAM ABC transporter related	-	62.6548	15.3742	-1.36868	7.84339e-13
T3_3231	hypothetical protein	-	548.411	137.121	-1.36463	2.17698e-11
T3_1829	AzlC protein	-	24.4593	5.98127	-1.3642	3.00137e-05
T3_965	hypothetical protein	-	7.84927	2.04825	-1.36342	0.000808964
T3_2646	Integral membrane protein DUF106	-	220.416	54.0831	-1.36171	3.2937e-12
T3_1474	hypothetical protein	-	6208.15	1534.69	-1.36051	0.014491
T3_2863	Polyketide cyclase dehydrase	-	32.3878	8.25459	-1.3571	3.53046e-07
T3_45	Belongs to the eIFhypothetical protein2B alpha beta delta subunits family	-	68.9795	17.5849	-1.35623	3.88275e-08
T3_3675	Methyltransferase domain	-	56.3888	13.9246	-1.35415	1.40342e-12
T3_1071	protein conserved in archaea	-	20.9153	5.90518	-1.35213	0.002546
T3_4240	COG0110 Acetyltransferase (isoleucine patch superfamily)	-	77.3171	19.5512	-1.35055	9.6605e-11
T3_1639	mRNA binding	-	126.565	31.4104	-1.35022	5.50082e-12
T3_4107	hypothetical protein	-	21.8899	5.50746	-1.35017	7.44511e-07
T3_537	ParE toxin of type II toxinhypothetical proteinantitoxin system, parDE	-	91.2134	23.1286	-1.34625	2.39585e-05
T3_2687	4hypothetical proteinaminohypothetical protein4hypothetical proteindeoxyhypothetical proteinalphahypothetical proteinLhypothetical proteinarabinopyranosyl undecaprenyl phosphate biosynthetic process	-	303.916	74.9579	-1.34467	1.00621e-10
T3_3563	Directs the termination of nascent peptide synthesis (translation) in response to the termination codons UAA, UAG and UGA	prf1	14.9191	3.76888	-1.34402	1.7199e-08
T3_191	Part of a complex that catalyzes the formation of methylhypothetical proteincoenzyme M and tetrahydromethanopterin from coenzyme M and methylhypothetical proteintetrahydromethanopterin. This is an energyhypothetical proteinconserving, sodiumhypothetical proteinion translocating step	mtrG	5852.58	1449.75	-1.34141	2.22447e-09
T3_1703	Belongs to the IlvD Edd family	ilvD	14.0159	3.56727	-1.33989	5.37021e-07
T3_3816	Enoylhypothetical protein(Acyl carrier protein) reductase	-	36.3812	9.17071	-1.33881	3.99009e-11
T3_1035	hypothetical protein	-	854.897	216.942	-1.33748	8.447e-11
T3_2645	Belongs to the cytidylate kinase family. Type 2 subfamily	cmk	166.549	41.2847	-1.33602	1.74852e-11
T3_3155	Nitroreductase family	-	41.8934	11.2257	-1.33227	7.87275e-06
T3_1664	Uroporphyrinogen decarboxylase (UROhypothetical proteinD)	-	139.842	35.3929	-1.3301	1.56835e-06
T3_3971	hypothetical protein	-	61.7315	16.1276	-1.32931	0.000154439
T3_3289	hypothetical protein	-	11.1472	2.53464	-1.32806	0.0369211
T3_806	hypothetical protein	-	5.87912	1.28617	-1.32661	0.00439742
T3_3312	hypothetical protein	-	5.63559	1.52728	-1.32337	0.0062221
T3_709	deoxyribonuclease I	-	1.16064	0.265403	-1.32163	0.035705
T3_2528	hypothetical protein	-	26.5085	7.22002	-1.31439	8.6151e-05
T3_4030	His Kinase A (phosphohypothetical proteinacceptor) domain	-	59.8606	15.316	-1.3107	3.42957e-12
T3_296	Ferritinhypothetical proteinlike domain	-	106.901	26.7603	-1.30933	1.40929e-07
T3_697	Uracil DNA glycosylase superfamily	-	61.3395	15.3823	-1.30895	4.24966e-09
T3_1618	hypothetical protein	-	394.29	102.059	-1.30691	7.35396e-11
T3_3437	hypothetical protein	-	267.492	67.7984	-1.3053	0.00271457
T3_2593	hypothetical protein	-	40.7969	9.99516	-1.30442	7.59055e-05
T3_3597	Restriction endonuclease	-	7.66493	1.94685	-1.30364	1.94867e-06
T3_3340	Domain of unknown function (DUF4177)	-	187.842	49.851	-1.30362	0.00607828
T3_818	PFAM metallophosphoesterase	-	118.952	30.0796	-1.30297	7.50313e-09
T3_1412	dephosphohypothetical proteinCoA kinase activity	-	11.6446	2.94845	-1.30192	1.6242e-06
T3_1363	hypothetical protein	-	29.1303	7.79602	-1.30076	0.000830853
T3_2330	PFAM Carboxymuconolactone decarboxylase	-	82.3979	22.1646	-1.29964	0.000480285
T3_434	membrane	-	1534.72	393.597	-1.29957	1.42527e-06
T3_3012	hypothetical protein	-	59.5483	15.85	-1.29523	3.70028e-05
T3_1424	Tetratricopeptide repeat	-	26.6812	6.74754	-1.29465	3.13674e-07
T3_4018	Ferredoxin thioredoxin reductase catalytic beta chain	-	108.187	28.381	-1.29422	7.59968e-09
T3_2763	PFAM TPR repeathypothetical proteincontaining protein	-	88.1983	23.1103	-1.2893	4.62896e-10
T3_154	Protein of unknown function (DUF541)	-	61.2384	15.5754	-1.28725	2.44334e-08
T3_625	Uroporphyrinogen decarboxylase (UROhypothetical proteinD)	-	74.209	19.049	-1.2857	3.00594e-10
T3_3905	hypothetical protein	-	346.62	92.1416	-1.28508	1.68573e-09
T3_101	Domain of unknown function (DUF2341)	-	92.3694	23.9147	-1.28288	4.38172e-13
T3_2475	Belongs to the Protein of	-	275.939	72.1874	-1.28276	7.80744e-13
T3_4058	Winged helixhypothetical proteinturnhypothetical proteinhelix domain (DUF2582)	-	120.455	30.7594	-1.27924	2.63566e-08
T3_1554	Domain present in carbohydrate binding proteins and sugar hydrolses	-	7.42385	1.83566	-1.27746	0.000238512
T3_2041	hypothetical protein	-	98.8156	27.1245	-1.27534	5.63791e-06
T3_4170	hypothetical protein	-	10.1799	2.97614	-1.27395	0.00862309
T3_2240	TIGRFAM cytidyltransferasehypothetical proteinrelated domain	coaD	59.7754	15.9345	-1.27371	7.59968e-09
T3_2700	Dimethylamine methyltransferase (Dimeth_PyL)	-	11.2072	2.90059	-1.27314	0.00156069
T3_187	Part of a complex that catalyzes the formation of methylhypothetical proteincoenzyme M and tetrahydromethanopterin from coenzyme M and methylhypothetical proteintetrahydromethanopterin. This is an energyhypothetical proteinconserving, sodiumhypothetical proteinion translocating step	mtrE	3745.59	973.873	-1.27149	3.20962e-08
T3_1694	AIhypothetical protein2E family transporter	-	2.21108	0.624572	-1.27051	0.0252449
T3_2754	LrgBhypothetical proteinlike family	-	6.81223	1.81625	-1.27008	4.84535e-05
T3_3782	Specifically catalyzes the NAD or NADPhypothetical proteindependent dehydrogenation of Lhypothetical proteinaspartate to iminoaspartate	nadX	86.7176	22.5658	-1.26902	8.91687e-09
T3_1203	hypothetical protein	-	603.48	158.014	-1.26842	0.00457074
T3_4243	CAAX protease selfhypothetical proteinimmunity	-	33.3846	9.01338	-1.26706	2.39914e-08
T3_2688	Tellurite resistance protein TehB	-	114.407	29.6647	-1.26699	7.41745e-08
T3_1521	PFAM Pyridoxamine 5'hypothetical proteinphosphate	-	525.996	141.246	-1.26375	4.77275e-09
T3_1620	FeoA	-	89.2369	23.5505	-1.26256	3.00358e-10
T3_1482	hypothetical protein	-	271.481	73.527	-1.26055	0.000204726
T3_2753	LrgA family	-	11.4733	2.92235	-1.25775	0.00114818
T3_3463	PFAM Xylose isomerase domain protein TIM barrel	-	78.5973	20.6664	-1.25654	2.20326e-10
T3_3229	hypothetical protein	-	43.954	11.9328	-1.25465	5.75648e-08
T3_1381	Restriction endonuclease	-	6.51894	1.71257	-1.25238	0.000127905
T3_1024	TIGRFAM phosphoribosylaminoimidazolecarboxamide formyltransferase IMP cyclohydrolase	-	272.568	72.4478	-1.24895	3.85368e-10
T3_1262	Prokaryotic glutathione synthetase, ATPhypothetical proteingrasp domain	-	66.8245	17.9894	-1.24561	1.41771e-11
T3_635	Protein of unknown function (DUF1015)	-	45.232	12.123	-1.24194	1.18847e-08
T3_3342	ABChypothetical proteintype dipeptide transport system periplasmic component	-	20.7701	5.5097	-1.24166	5.87965e-07
T3_2553	Domain of unknown function (DUF1724)	-	55.242	15.1087	-1.24165	5.41827e-08
T3_4298	hypothetical protein	-	15.19	4.19447	-1.24118	0.00774698
T3_3344	oligopeptide dipeptide ABC transporter	-	10.5291	2.59028	-1.23715	0.0153712
T3_342	SMART Elongator protein 3 MiaB NifB	-	122.369	32.8839	-1.23688	4.66567e-12
T3_2689	Protein of unknown function (DUF354)	-	81.2045	21.6171	-1.23632	4.21635e-10
T3_379	hypothetical protein	-	47.4555	13.1236	-1.235	1.12671e-07
T3_3831	hypothetical protein	-	8.64484	2.50497	-1.23439	0.0032956
T3_1323	Cytochrome C assembly protein	-	36.4316	9.48246	-1.2332	7.27193e-07
T3_2007	Pyridoxamine 5'hypothetical proteinphosphate oxidase like	-	636.529	173.648	-1.23229	1.07197e-08
T3_99	Catalyzes a transaldol reaction between 6hypothetical proteindeoxyhypothetical protein5hypothetical protein ketofructose 1hypothetical proteinphosphate (DKFP) and Lhypothetical proteinaspartate semialdehyde (ASA) with an elimination of hydroxypyruvaldehyde phosphate to yield 2hypothetical protein aminohypothetical protein3,7hypothetical proteindideoxyhypothetical proteinDhypothetical proteinthreo…	-	204.988	55.5225	-1.23191	1.42807e-09
T3_1180	PFAM Glycosyl transferase family 2	-	116.594	31.4189	-1.23042	3.46032e-10
T3_496	Uncharacterized protein containing a ferredoxin domain (DUF2148)	-	53.3416	14.1077	-1.23014	2.74106e-07
T3_1460	PFAM Phosphatidic acid phosphatase type 2 haloperoxidase	-	18.9977	5.2692	-1.22956	8.32037e-07
T3_470	PFAM bindinghypothetical proteinproteinhypothetical proteindependent transport systems inner membrane component	-	19.1263	5.16214	-1.22816	1.42166e-07
T3_3747	PBP superfamily domain	pstS	1914.11	512.488	-1.22784	3.75849e-07
T3_1871	HicB_like antitoxin of bacterial toxinhypothetical proteinantitoxin system	-	37.6837	11.0305	-1.22713	0.000187859
T3_846	Promotes the exchange of GDP for GTP in EFhypothetical protein1hypothetical proteinalpha GDP, thus allowing the regeneration of EFhypothetical protein1hypothetical proteinalpha GTP that could then be used to form the ternary complex EFhypothetical protein1hypothetical proteinalpha GTP AAtRNA	ef1b	208.81	58.0328	-1.22632	6.43999e-06
T3_1906	hypothetical protein	-	53.788	14.1194	-1.22512	0.000499054
T3_876	zinc finger	-	15.9782	4.40696	-1.22433	3.72966e-06
T3_3100	Methyltransferase domain	-	44.0368	12.4407	-1.22375	1.09036e-06
T3_1408	Protein of unknown function (DUF998)	-	39.8189	10.9533	-1.22188	4.2824e-08
T3_1566	Uncharacterised ArCR, COG2043	-	213.47	58.8222	-1.2204	1.19053e-10
T3_1542	response to heat	-	48.1538	13.1032	-1.21938	6.51493e-06
T3_3931	Domain of unknown function (DUF1724)	-	72.4492	20.135	-1.2174	9.20402e-09
T3_2487	Catalyzes the phosphorylation of the hydroxyl group of 4hypothetical proteinmethylhypothetical protein5hypothetical proteinbetahypothetical proteinhydroxyethylthiazole (THZ)	thiM	25.0581	6.6344	-1.21682	6.22883e-07
T3_1530	Calcineurinhypothetical proteinlike phosphoesterase superfamily domain	-	266.362	73.9289	-1.21574	1.20357e-08
T3_1925	PFAM blue (type 1) copper domain protein	-	33.1164	9.0468	-1.21574	1.14604e-06
T3_934	Catalyzes the reduction of 1hypothetical proteinpyrrolinehypothetical protein5hypothetical proteincarboxylate (PCA) to Lhypothetical proteinproline	proC	113.294	30.5501	-1.21282	1.45047e-09
T3_3820	Belongs to the archaeal rpoM eukaryotic RPA12 RPB9 RPC11 RNA polymerase family	tfs	236.653	64.6171	-1.21165	1.27617e-08
T3_1611	Catalyzes the synthesis of the hydroxymethylpyrimidine phosphate (HMPhypothetical proteinP) moiety of thiamine from aminoimidazole ribotide (AIR) in a radical Shypothetical proteinadenosylhypothetical proteinLhypothetical proteinmethionine (SAM)hypothetical proteindependent reaction	thiC	515.935	140.777	-1.2104	1.3929e-09
T3_1084	hypothetical protein	-	144.614	39.8021	-1.20958	6.19963e-10
T3_1728	Pyridoxamine 5'hypothetical proteinphosphate oxidase	-	89.9046	25.3081	-1.20954	1.03214e-05
T3_3564	betahypothetical protein1,4hypothetical proteinmannooligosaccharide phosphorylase	-	4.35114	1.23297	-1.20904	0.000101324
T3_35	Predicted permease	-	3.43742	0.912631	-1.20714	0.0201772
T3_963	PFAM Carboxymuconolactone decarboxylase	-	70.0276	18.633	-1.20588	3.28917e-06
T3_4065	PFAM peptidylprolyl isomerase FKBPhypothetical proteintype	-	294.245	81.1144	-1.20405	3.17517e-09
T3_3498	Acetyltransferase (GNAT) family	-	6.38583	1.54955	-1.20315	0.0413064
T3_1990	Type I sitehypothetical proteinspecific restrictionhypothetical proteinmodification system R (restriction) subunit and related helicases	hsdR	72.0736	19.7424	-1.20187	5.05151e-11
T3_942	Universal stress protein family	-	1992.79	547.933	-1.20071	3.00358e-10
T3_1217	Transmembrane secretion effector	-	15.8325	4.60392	-1.19868	0.000169622
T3_2050	FecCD transport family	-	27.3365	7.58261	-1.19231	2.56632e-08
T3_3631	hypothetical protein	-	41.4864	12.8162	-1.19069	0.00201628
T3_211	hypothetical protein	-	38.0264	10.6098	-1.1847	2.20943e-07
T3_4110	Belongs to the purine pyrimidine phosphoribosyltransferase family	pyrE-2	536.007	150.293	-1.18443	6.17775e-12
T3_1572	Binds and transfers ironhypothetical proteinsulfur (Fehypothetical proteinS) clusters to target apoproteins. Can hydrolyze ATP	-	196.445	54.5525	-1.18329	1.53176e-07
T3_190	Part of a complex that catalyzes the formation of methylhypothetical proteincoenzyme M and tetrahydromethanopterin from coenzyme M and methylhypothetical proteintetrahydromethanopterin. This is an energyhypothetical proteinconserving, sodiumhypothetical proteinion translocating step	mtrB	6217.68	1719.92	-1.18279	1.03835e-07
T3_2733	Prismane/CO dehydrogenase family	-	212.737	59.6341	-1.18227	2.5215e-11
T3_2083	NADHhypothetical proteinubiquinone/plastoquinone oxidoreductase chain 4L	-	2996.54	827.666	-1.18097	1.99663e-06
T3_1240	hypothetical protein	-	72.8471	21.3603	-1.17961	7.23773e-06
T3_209	AAA domain (dyneinhypothetical proteinrelated subfamily)	-	76.1398	21.1129	-1.17917	7.17498e-11
T3_3858	Methanolhypothetical proteincobalamin methyltransferase B subunit	mtaB	5647.56	1561.49	-1.17864	3.9865e-06
T3_4260	Domain of unknown function (DUF1724)	-	3.54445	1.09821	-1.1774	0.00220765
T3_486	Catalyzes the transfer of the 2hypothetical proteinphospholactate moiety from lactyl (2) diphosphohypothetical protein(5')guanosine (LPPG) to 7,8hypothetical proteindidemethylhypothetical protein 8hypothetical proteinhydroxyhypothetical protein5hypothetical proteindeazariboflavin (FO) with the formation of the Lhypothetical protein lactyl phosphodiester of 7,8hypothetical proteindidemethylhypothe…	cofD	206.387	57.4099	-1.1715	1.08103e-08
T3_3538	Belongs to the carbohydrate kinase PfkB family	-	4.49548	1.44512	-1.17099	0.0083226
T3_4241	LexAhypothetical proteinbinding, inner membranehypothetical proteinassociated putative hydrolase	-	24.3409	7.3109	-1.16756	0.00205129
T3_1719	LexAhypothetical proteinbinding, inner membranehypothetical proteinassociated putative hydrolase	-	3.94497	1.23947	-1.16686	0.0334218
T3_1833	Endonuclease related to archaeal Holliday junction resolvase	-	4.11291	1.07752	-1.16558	0.0217977
T3_1429	hypothetical protein	-	30.2595	8.988	-1.16411	2.15131e-05
T3_1386	hypothetical protein	-	98.2718	27.4667	-1.16408	1.41871e-07
T3_1103	Predicted permease	-	25.3953	7.31646	-1.16396	0.0428853
T3_2457	Pfam:DUF2276	-	7.93147	2.28242	-1.16188	0.00494386
T3_2125	Uncharacterized protein conserved in archaea (DUF2098)	-	94.2897	26.8091	-1.16168	3.00044e-05
T3_3530	EcoEI R protein Chypothetical proteinterminal	-	25.1106	7.12833	-1.16125	5.03796e-10
T3_4135	FemAB family	-	77.1461	21.608	-1.16063	4.49988e-09
T3_3215	Protein of unknown function (DUF2769)	-	26.9017	7.75263	-1.16018	2.37228e-05
T3_526	Lon protease (S16) Chypothetical proteinterminal proteolytic domain	-	57.2692	16.3267	-1.15415	8.25699e-09
T3_3109	hypothetical protein	-	68.2121	19.9574	-1.15362	1.05345e-05
T3_1087	Carboxymuconolactone decarboxylase family	-	33.2608	9.61582	-1.15066	2.40664e-06
T3_576	Domain of unknown function (DUF1724)	-	17.8487	5.18813	-1.15004	3.00137e-06
T3_2126	Converts GTP to 7,8hypothetical proteindihydrohypothetical proteinDhypothetical proteinneopterin 2',3'hypothetical proteincyclic phosphate, the first intermediate in the biosynthesis of coenzyme methanopterin	mptA	260.681	74.3259	-1.14961	5.12972e-08
T3_2708	Belongs to the ATCase OTCase family	argF	421.183	119.544	-1.14934	3.76827e-09
T3_3410	metallopeptidase activity	-	61.596	17.7081	-1.149	2.58877e-08
T3_2264	Catalyzes the oxidation of 5,10hypothetical protein methylenetetrahydrofolate to 5,10hypothetical proteinmethenyltetrahydrofolate and then the hydrolysis of 5,10hypothetical proteinmethenyltetrahydrofolate to 10hypothetical protein formyltetrahydrofolate	folD	141.288	39.9464	-1.14793	5.14627e-08
T3_2133	hypothetical protein	-	6.94753	2.17711	-1.14673	0.00689983
T3_1036	hypothetical protein	-	426.897	126.766	-1.14604	0.00232989
T3_683	Virulence factor BrkB	-	18.8569	5.35014	-1.1442	2.98011e-05
T3_3235	hypothetical protein	-	5.62639	1.87727	-1.14338	0.0382451
T3_1924	hypothetical protein	-	37.2306	10.5998	-1.14024	1.01615e-05
T3_920	TIGRFAM TIGR00304 family protein	-	48.6658	14.4295	-1.13909	6.85024e-06
T3_3780	hypothetical protein	-	20.9857	6.08565	-1.13891	5.61135e-07
T3_1430	hypothetical protein	-	20.9983	6.02487	-1.13792	1.63736e-05
T3_3184	hypothetical protein	-	3.41738	0.981796	-1.13642	0.000420867
T3_3458	Catalyzes the decarboxylation of Lhypothetical proteintyrosine to produce tyramine for methanofuran biosynthesis. Can also catalyze the decarboxylation of Lhypothetical proteinaspartate to produce betahypothetical proteinalanine for coenzyme A (CoA) biosynthesis	mfnA	23.4671	6.60518	-1.13425	3.79295e-07
T3_185	Sodium:solute symporter family	-	46.7594	13.5093	-1.13388	1.52762e-09
T3_492	DNAhypothetical proteindependent RNA polymerase catalyzes the transcription of DNA into RNA using the four ribonucleoside triphosphates as substrates	rpoL	230.112	66.4995	-1.13276	2.74057e-06
T3_730	PFAM nuclease (SNase	nucH	17.4521	5.48865	-1.13155	0.00215259
T3_3808	Sugarhypothetical proteinspecific transcriptional regulator TrmB	-	113.592	33.6918	-1.13091	2.52258e-05
T3_1629	Proteinhypothetical proteinLhypothetical proteinisoaspartate(Dhypothetical proteinaspartate) Ohypothetical proteinmethyltransferase (PCMT)	-	23.4673	6.73834	-1.12864	5.96206e-05
T3_1202	Belongs to the sodium solute symporter (SSF) (TC 2.A.21) family	-	436.078	126.336	-1.12857	3.52072e-08
T3_3381	Sjogren's syndrome/scleroderma autoantigen 1 (Autoantigen p27)	-	74.6228	21.4378	-1.12745	9.30868e-08
T3_1383	Domain of unknown function (DUF1724)	-	41.5354	12.4244	-1.12505	5.73237e-07
T3_192	TIGRFAM tetrahydromethanopterin Shypothetical proteinmethyltransferase, F subunit	-	8196.05	2359.3	-1.12308	1.08501e-06
T3_3341	Nodulation protein S (NodS)	-	39.7921	11.5507	-1.12125	2.5612e-06
T3_201	hypothetical protein	-	5.87096	1.75865	-1.12035	6.16333e-05
T3_2108	hypothetical protein	-	17.1583	5.08252	-1.11968	3.6639e-06
T3_1156	Tetratricopeptide repeat	-	144.04	43.6939	-1.11683	0.000169077
T3_1373	Part of the phosphoribosylformylglycinamidine synthase complex involved in the purines biosynthetic pathway. Catalyzes the ATPhypothetical proteindependent conversion of formylglycinamide ribonucleotide (FGAR) and glutamine to yield formylglycinamidine ribonucleotide (FGAM) and glutamate. The FGAM synthase complex is composed of three subunits. PurQ produces an ammonia molecule by converting glut…	purQ	149.023	43.8943	-1.11406	4.5633e-11
T3_2527	hypothetical protein	-	160.248	47.7994	-1.11168	3.04332e-07
T3_3870	HicA toxin of bacterial toxinhypothetical proteinantitoxin,	-	103.396	31.5454	-1.11087	0.00243811
T3_2012	Protein of unknown function (DUF1638)	-	26.821	7.82235	-1.10983	2.57458e-08
T3_970	FAD binding domain of DNA photolyase	-	9.9957	2.98154	-1.10944	2.10287e-05
T3_1422	hypothetical protein	-	716.907	214.279	-1.10919	0.00366513
T3_2202	Glycosyl transferase family 2	-	923.466	274.085	-1.1074	2.1404e-08
T3_2924	Nucleotidyltransferase domain	-	37.0853	11.5111	-1.10669	5.81898e-05
T3_4122	PFAM peptidase S8 and S53, subtilisin, kexin, sedolisin	-	224.008	64.861	-1.10659	2.5114e-05
T3_3558	PFAM Cobyrinic acid a,chypothetical proteindiamide synthase	-	121.137	36.1292	-1.10505	1.61292e-09
T3_4225	Belongs to the alphahypothetical proteinIPM synthase homocitrate synthase family	aksA	586.337	173.347	-1.10351	3.78752e-08
T3_1301	SNARE associated Golgi protein	-	15.8882	4.64365	-1.10336	0.000105966
T3_4175	hypothetical protein	-	18.2632	5.37873	-1.10126	4.83229e-05
T3_3335	Iron only nitrogenase protein AnfO (AnfO_nitrog)	-	91.4954	27.1966	-1.10057	2.1652e-08
T3_1503	Methyltransferase domain	-	45.9342	13.1446	-1.09803	0.00014938
T3_273	hypothetical protein	-	6.26044	1.89877	-1.097	0.000431963
T3_357	parallel betahypothetical proteinhelix repeat	-	92.2257	26.6628	-1.096	0.0382274
T3_1926	COG3385 FOG Transposase and inactivated derivatives	-	1.01877	0.271846	-1.09521	0.0459526
T3_2857	4Fehypothetical protein4S iron sulfur cluster binding proteins, NifH/frxC family	nifH-1	252.624	74.5267	-1.09478	4.07744e-09
T3_2884	Catalyzes the formation of acetyl phosphate from acetate and ATP. Can also catalyze the reverse reaction	ackA	5694.1	1684.45	-1.0919	3.14896e-07
T3_2049	PFAM ABC transporter	-	11.8991	3.43085	-1.09002	8.10122e-06
T3_322	Bifunctional nuclease	-	176.364	53.1975	-1.08814	2.46905e-09
T3_1380	hypothetical protein	-	5.99661	1.75481	-1.08712	0.000709245
T3_1265	TPR repeathypothetical proteincontaining protein	-	1098.04	326.881	-1.08672	2.77691e-08
T3_2920	Protein of unknown function (DUF473)	-	378.473	112.831	-1.08502	1.84342e-06
T3_468	ATPases associated with a variety of cellular activities	-	11.9593	3.41731	-1.08482	0.000574448
T3_189	Part of a complex that catalyzes the formation of methylhypothetical proteincoenzyme M and tetrahydromethanopterin from coenzyme M and methylhypothetical proteintetrahydromethanopterin. This is an energyhypothetical proteinconserving, sodiumhypothetical proteinion translocating step	mtrC	4004.28	1186	-1.08352	2.08279e-06
T3_3425	Component of the wyosine derivatives biosynthesis pathway that catalyzes the condensation of Nhypothetical proteinmethylguanine with 2 carbon atoms from pyruvate to form the tricyclic 4hypothetical proteindemethylwyosine (imGhypothetical protein14) on guanosinehypothetical protein37 of tRNA(Phe)	taw1	33.9702	10.1112	-1.08271	7.78555e-08
T3_2858	Catalyzes the ATPhypothetical proteindependent amidation of the two carboxylate groups at positions a and c of cobyrinate, using either Lhypothetical proteinglutamine or ammonia as the nitrogen source. Involved in the biosynthesis of the unique nickelhypothetical proteincontaining tetrapyrrole coenzyme F430, the prosthetic group of methylhypothetical proteincoenzyme M reductase (MCR), which plays…	cbiA-1	146.645	44.0685	-1.08259	2.56172e-10
T3_1854	Belongs to the eukaryotic ribosomal protein eS1 family	rps3ae	810.429	244.183	-1.08214	8.48206e-09
T3_575	hypothetical protein	-	297.212	90.4886	-1.08091	4.15641e-07
T3_4028	COG2406 Protein distantly related to bacterial ferritins	-	24.6652	7.48017	-1.08077	4.24161e-06
T3_4180	hypothetical protein	-	5.75276	1.76651	-1.08064	0.0140484
T3_1358	Tetratricopeptide repeat	-	71.7043	21.3539	-1.07948	5.86713e-09
T3_3837	Flavin containing amine oxidoreductase	-	16.0613	4.7933	-1.0793	1.68222e-07
T3_2901	PFAM AMMECR1 domain protein	-	179.817	53.6332	-1.07839	4.61183e-09
T3_442	hypothetical protein	-	37.803	11.4055	-1.07703	1.59498e-06
T3_937	Protein of unknown function (DUF356)	-	1659.97	510.343	-1.07546	0.000105523
T3_1037	SMART Peptidase A22, presenilin signal peptide	-	50.75	15.6282	-1.07184	8.22387e-07
T3_3844	hypothetical protein	-	208.643	63.2591	-1.07115	2.25826e-08
T3_3529	addiction module toxin, RelE StbE family	-	12.5125	4.0382	-1.06908	0.0470703
T3_3776	hypothetical protein	-	1690.57	513.606	-1.06774	3.31494e-06
T3_4100	Nucleasehypothetical proteinrelated domain	-	4.10694	1.27914	-1.06742	0.00118606
T3_2361	Lactonase, 7hypothetical proteinbladed betahypothetical proteinpropeller	-	36.3229	11.0819	-1.06693	6.33386e-08
T3_2388	Histidine kinase	-	45.9449	13.9122	-1.06563	3.13737e-09
T3_329	Dimerisation domain of Zinc Transporter	-	31.7612	9.67031	-1.06189	4.41638e-06
T3_272	TIGRFAM molybdenum cofactor synthesis domain	moaB	16.1163	4.81285	-1.06169	1.70104e-05
T3_2070	Phosphoribosyl transferase domain	-	92.4898	28.5226	-1.05977	4.30069e-08
T3_2963	Glycosyl transferases group 1	-	65.0429	19.9957	-1.05867	2.94382e-08
T3_1224	ABC1 family	-	3.85084	1.18082	-1.05631	0.00251877
T3_3154	Nitroreductase family	-	40.4142	12.6384	-1.05251	1.25949e-05
T3_2833	PFAM DNA alkylation repair enzyme	-	78.4339	24.5457	-1.05087	2.5612e-06
T3_131	hypothetical protein	-	6.21044	1.90453	-1.05086	0.000175149
T3_1720	Dienelactone hydrolase family	-	7.8303	2.3856	-1.0501	0.000284188
T3_2500	hypothetical protein	-	21.1625	7.11793	-1.04889	0.00282423
T3_4169	Saccharopine dehydrogenase Chypothetical proteinterminal domain	-	92.2902	28.4701	-1.04419	4.61561e-09
T3_2142	aspartate ornithine carbamoyltransferase, carbamoylhypothetical proteinP binding domain	pyrB	521.476	160.028	-1.04365	5.86592e-08
T3_1278	Phosphate uptake regulator, PhoU	-	239.799	73.694	-1.04329	8.64185e-06
T3_724	Methanogenesis marker protein 8	-	130.579	39.9878	-1.0431	2.42594e-06
T3_1638	hypothetical protein	-	149.409	45.9909	-1.04174	1.73847e-09
T3_2862	SMART phosphoesterase PHP domain protein	-	12.1108	3.86309	-1.03872	0.000362251
T3_73	hypothetical protein	-	6.45509	2.05446	-1.03858	0.00251877
T3_1085	FR47hypothetical proteinlike protein	-	96.5733	30.8419	-1.0385	0.00083606
T3_3821	NUDIX domain	-	284.597	87.8394	-1.03682	3.78752e-08
T3_3179	alpha/beta hydrolase fold	-	28.414	8.75274	-1.03244	1.15008e-05
T3_787	periplasmic or secreted lipoprotein	-	49.8427	16.3112	-1.03204	0.000749211
T3_899	Right handed beta helix region	-	165.023	51.6763	-1.02803	8.22612e-08
T3_3150	Bacterial regulatory proteins, tetR family	-	33.2449	10.7228	-1.0249	0.000213562
T3_3143	PFAM Malic enzyme, NAD binding domain	-	105.771	32.9843	-1.0237	2.29612e-09
T3_4264	hypothetical protein	-	19.637	5.88932	-1.02165	0.000445721
T3_1873	STAShypothetical proteinlike domain of unknown function (DUF4325)	-	81.888	25.4695	-1.02097	2.54404e-06
T3_2037	Cys/Met metabolism PLPhypothetical proteindependent enzyme	-	105.875	33.123	-1.02014	2.14747e-08
T3_7	hypothetical protein	-	10.877	3.53981	-1.0199	0.00908086
T3_900	Type I phosphodiesterase / nucleotide pyrophosphatase	-	28.5247	8.76043	-1.01914	9.06468e-05
T3_283	Phospholipase_Dhypothetical proteinnuclease Nhypothetical proteinterminal	-	35.0273	11.089	-1.01691	8.36222e-05
T3_1806	Domain of unknown function	-	43.5081	13.6381	-1.01638	1.78184e-06
T3_344	SMART regulatory protein AsnC Lrp family	-	80.5766	25.2685	-1.01493	1.72215e-05
T3_458	Nitrite and sulphite reductase 4Fehypothetical protein4S domain	-	293.998	91.6246	-1.01425	2.49581e-06
T3_440	4 iron, 4 sulfur cluster binding	-	146.301	47.7537	-1.01413	0.00046937
T3_2458	Condensation domain	-	25.3456	7.76263	-1.01046	9.75307e-06
T3_3834	hypothetical protein	-	31.5471	10.4266	-1.00769	0.000959417
T3_2760	hypothetical protein	-	19.6611	6.71406	-1.00518	0.00147824
T3_1974	hypothetical protein	-	6.78202	2.33222	-1.00153	0.00323403
T3_2594	CAAX protease selfhypothetical proteinimmunity	-	33.8047	11.0321	-1.0012	0.000577535
T3_4213	Glutamine amidotransferase classhypothetical proteinI	-	30.2332	9.88571	-1.0007	4.81539e-06

## Sheet: Table S7
Supplementary Table S7. A highly expresseed gene cluster with unknown function in Methansarcina sp. T3 under magnetite-amended condition
Gene_ID	Gene_length	Annotation	#Transmembrane helix	Signal peptide	Predicted location*	In pure culture			In mangrove microbial consortia
						TPM in C	TPM in CM	Log2FC (CM vs C)	TPM in C	TPM in CM	Log2FC(CM vs C)
T3_3948	195	hypothetical protein	0	No	Unknown	304.547	26470.3	7.09648	22.989	68.6925	2.08134
T3_3949	2766	hypothetical protein	1	Yes	Non-Cytoplasmic	874.273	35168.9	5.98821	11.2786	21.0738	NA
T3_3950	693	hypothetical protein	1	Yes	Unknown	444.466	30376.3	6.74603	3.84025	91.1022	5.10115
T3_3951	819	hypothetical protein	1	No	Non-Cytoplasmic	492.824	25834.7	6.36727	4.19943	10.1433	NA
T3_3952	1119	hypothetical protein	0	Yes	Non-Cytoplasmic	447.535	21243	6.22255	4.98166	19.7706	2.5206
*Protein location was predicted by PSORTb version3.0.3 (https://www.psort.org/psortb/)

## Sheet: Table S8
Supplementary Table S8. Genes encoding carbon metabolism and energy conservation in the Methanofastidia MAGs Mef1 and Mef2.
		Gene	Annotation	EC	KEGG pathway	Mef1			Mef2
Carbon metabolism	Methylotrophic methanogenesis	mcrA	methyl-coenzyme M reductase alpha subunit	2.8.4.1	K00399	Mef1_1898			Mef2_115
		mcrG	methyl-coenzyme M reductase gamma subunit	2.8.4.1	K00402	NA			Mef2_116
		mcrD	methyl-coenzyme M reductase subunit D	2.8.4.1	K03422	NA			Mef2_117
		mcrB	methyl-coenzyme M reductase beta subunit	2.8.4.1	K00401	NA			Mef2_118
		mtaB	Methanol: corrinoid protein methyltransferase	2.1.1.90	K04480	NA			Mef2_491
		mtaC	Corrinoid-binding protein (methanol)		K14081	NA			Mef2_492
		mtaA	Corrinoid protein: coenzyme M (methanol)	2.1.1.246	K14080	Mef1_887			Mef2_493	Mef2_271
		mtbC	Corrinoid-binding protein (dimethylamine)			Mef1_889			NA
		mtsAB(fused)	methylated-thiol--coenzyme M methyltransferase	2.1.1.251	K16954	Mef1_1262			Mef2_1322
		mtsA	methylated-thiol---coenzyme M methyltransferase	2.1.1.247,2.1.1.251	K14082, K16954	NA			Mef2_1530
		mtsB	methylated-thiol--corrinoidprotein		K16955	NA			Mef2_1529
	Carbon fixation	ppsA	pyruvate, water dikinase	2.7.9.2	K01007	Mef1_1527			Mef2_1904
		ppcA	phosphoenolpyruvate carboxylase	4.1.1.31	K01595	Mef1_1892			Mef2_1031
		eno	enolase	4.2.1.11	K01689	Mef1_164			Mef2_313
		apgM	2,3-bisphosphoglycerate-independent phosphoglycerate mutase	5.4.2.12	K15635	Mef1_950			Mef2_296
		pgk	phosphoglycerate kinase	2.7.2.3	K00927	Mef1_69			Mef2_1367
		gap	glyceraldehyde-3-phosphate dehydrogenase (NAD(P)+) (phosphorylating)	1.2.1.59	K00150	Mef1_1480			Mef2_1619
		fbp/aldo	fructose-bisphosphatase/fructose-bisphosphate aldolase	3.1.3.11, 4.1.2.13	K01622	Mef1_571			Mef2_1051
		hps/phi	3-hexulose-6-phosphate synthase/6-phospho-3-hexuloisomerase	4.1.2.43, 5.3.1.27	K13831	Mef1_679			Mef2_1234
		RuBisCO	ribulose-bisphosphate carboxylase large chain	4.1.1.39	K01601	Mef1_93			Mef2_1395
		prk-like	Phosphoribulokinase / Uridine kinase family			NA			Mef2_1090
	Reductive/Oxidative TCA cycle	acs	acetyl-CoA synthetase	6.2.1.1	K01895	Mef1_1675	Mef1_1905		Mef2_1198
		acd	Acetate--CoA ligase	6.2.1.13	K24012	Mef1_629	Mef1_1049		Mef2_85	Mef2_727
		cs	citrate synthase	2.3.3.1	K01647	Mef1_1641			Mef2_483
		porC	Pyruvate ferredoxin/flavodoxin oxidoreductase	1.2.7.1, 1.2.7.7	K00172, K00189	Mef1_1722			Mef2_1072
		vorD	2-oxoisovalerate ferredoxin oxidoreductase delta subunit	1.2.7.7	K00188	Mef1_1723			Mef2_1073
		vorA	pyruvate ferredoxin oxidoreductase alpha subunit	1.2.7.1, 1.2.7.7	K00169, K00186	Mef1_1724			Mef2_1074
		vorB	pyruvate ferredoxin oxidoreductase beta subunit	1.2.7.1, 1.2.7.7	K00170, K00187	Mef1_1725			Mef2_1075
		porC	pyruvate ferredoxin oxidoreductase gamma subunit	1.2.7.1	K00172	Mef1_1093			Mef2_1076
		porD	pyruvate ferredoxin oxidoreductase delta subunit	1.2.7.1	K00171	Mef1_1092			Mef2_1077
		porA	pyruvate ferredoxin oxidoreductase alpha subunit	1.2.7.1	K00169	Mef1_1091			Mef2_1078
		porB	pyruvate ferredoxin oxidoreductase beta subunit	1.2.7.1	K00170	Mef1_1090			Mef2_1079
		maeA	Malate dehydrogenase (oxaloacetate-decarboxylating)	1.1.1.38	K00027	Mef1_1780			Mef2_993
		fumA	fumarate hydratase subunit alpha	4.2.1.2	K01677	Mef1_703	Mef1_704		Mef2_997	Mef2_998
		fumB	fumarate hydratase subunit beta	4.2.1.2	K01678	Mef1_702			Mef2_996
		tfrA	fumarate reductase (CoM/CoB) subunit A	1.3.4.1	K18209	Mef1_1191			Mef2_1191
		tfrB	fumarate reductase (CoM/CoB) subunit B	1.3.4.1	K18210	NA			Mef2_994
		sucC	succinyl-CoA synthetase beta subunit	6.2.1.5	K01903	Mef1_832			Mef2_1525
		sucD	succinyl-CoA synthetase alpha subunit	6.2.1.5	K01902	Mef1_831			Mef2_1524
		korA	2-oxoglutarate/2-oxoacid ferredoxin oxidoreductase subunit alpha	1.2.7.11, 1.2.7.3	K00174	Mef1_1359			Mef2_207
		korB	2-oxoglutarate/2-oxoacid ferredoxin oxidoreductase subunit beta	1.2.7.11, 1.2.7.3	K00175	Mef1_1360			Mef2_206
		korC	2-oxoglutarate ferredoxin oxidoreductase subunit gamma	1.2.7.3	K00177	Mef1_1361			Mef2_205
		IDH	isocitratede hydrogenase (NAD+)	1.1.1.41	K00030	Mef1_662			Mef2_484
		acnA	aconitate hydratase	4.2.1.3	K01681	Mef1_661			Mef2_485
	CO and formate metabolism	fdhA	formate dehydrogenase major subunit	1.17.1.10, 1.17.1.9	K00123, K05299	Mef1_977	Mef1_141		Mef2_570
		fdhB	formate dehydrogenase (coenzymeF420) beta subunit	1.17.1.9	K00125	Mef1_976	Mef1_1318		Mef2_1876
		cooS	anaerobic carbon-monoxide dehydrogenase catalytic subunit	1.2.7.4	K00198	Mef1_1095			Mef2_1167
		cooF	anaerobic carbon-monoxide dehydrogenase iron sulfur subunit		K00196	Mef1_182			Mef2_1593
		fmdE	formylmethanofurandehydrogenasesubunitE	1.2.7.12	K11261	NA			Mef2_47	Mef2_263
Energy conservation system	Heterodisulfide reductase/Methyl viologen-reducing hydrogenase Hdr/Mvh	mvhA	F420-non-reducing hydrogenase large subunit	1.8.98.5	K14126	Mef1_1393			Mef2_1214
		mvhG	F420-non-reducing hydrogenase small subunit	1.8.98.5	K14128	Mef1_1392			Mef2_1215
		mvhD	F420-non-reducing hydrogenase iron-sulfur subunit	1.8.98.5, 1.8.98.6	K14127	Mef1_1391	Mef1_1214	Mef1_1317	Mef2_1216	Mef2_387
		hdrA	heterodisulfide reductase subunit A2	1.8.7.3, 1.8.98.4, 1.8.98.5, 1.8.98.6	K03388	Mef1_1390	Mef1_1213	Mef1_1316	Mef2_1217	Mef2_386	Mef2_389	Mef2_1874
		hdrB	heterodisulfide reductase subunit B2	1.8.7.3, 1.8.98.4, 1.8.98.5, 1.8.98.6	K03389	Mef1_1389		Mef1_1315	Mef2_1218	Mef2_392		Mef2_1873
		hdrC	heterodisulfide reductase subunit C2	1.8.7.3, 1.8.98.4, 1.8.98.5, 1.8.98.6	K03390	Mef1_1388		Mef1_1314	Mef2_1219	Mef2_391		Mef2_1872
		hdrD	heterodisulfide reductase subunit D	1.8.98.1	K08264	Mef1_1387			Mef2_1238	Mef2_388
	F420H2-reducing hydrogenase Frh	frhA	coenzyme F420 hydrogenase subunit alpha	1.12.98.1	K00440	Mef1_1098			Mef2_1164
		frhD	coenzyme F420 hydrogenase subunit delta		K00442	Mef1_1097			Mef2_1165
		frhB	coenzyme F420 hydrogenase subunit beta	1.12.98.1	K00441	Mef1_1096			Mef2_1166
		frhB-like	coenzyme F420-reducing hydrogenase beta subunit	1.8.98.3	K21816	Mef1_281			Mef2_1246
	Energy-conserving hydrogenaseB Ehb	ehbA	energy-converting hydrogenase B subunit A		K14110	Mef1_1610			Mef2_66
		ehbB	energy-converting hydrogenase B subunit B		K14111	Mef1_1611			Mef2_67
		ehbC	energy-converting hydrogenase B subunit C		K14112	Mef1_1612			Mef2_68
		ehbD	energy-converting hydrogenase B subunit D		K14113	Mef1_1613			Mef2_69
		ehbE	energy-converting hydrogenase B subunit E		K14114	Mef1_1614			Mef2_70
		ehbF	energy-converting hydrogenase B subunit F		K14115	Mef1_1615			Mef2_71
		ehbG	energy-converting hydrogenase B subunit G		K14116	NA			Mef2_72
		ehbH	energy-converting hydrogenase B subunit H		K14117	Mef1_1617			NA
		ehbI	energy-converting hydrogenase B subunit I		K14118	Mef1_1401			Mef2_73
		ehbJ	energy-converting hydrogenase B subunit J		K14119	Mef1_1402			Mef2_74
		ehbK	energy-converting hydrogenase B subunit K		K14120	Mef1_1403			Mef2_75
		ehbL	energy-converting hydrogenase B subunit L		K14121	Mef1_1404			Mef2_76
		ehbM	energy-converting hydrogenase B subunit M		K14122	Mef1_1405			Mef2_77
		ehbN	energy-converting hydrogenase B subunit N		K14123	Mef1_1406			Mef2_78
		ehbO	energy-converting hydrogenase B subunit O		K14124	Mef1_1407			Mef2_79
		ehbP	energy-converting hydrogenase B subunit P		K14125	Mef1_1408			Mef2_80
	V/A-type H+/Na+-transporting ATPase	atpI	V/A-type H+/Na+-transporting ATPase subunit I		K02123	Mef1_95	Mef1_1148		Mef2_1397	Mef2_1655
		atpK	V/A-type H+/Na+-transporting ATPase subunit K		K02124	Mef1_96	Mef1_1147		Mef2_1398	Mef2_1656
		atpE	V/A-type H+/Na+-transporting ATPase subunit E		K02121	Mef1_97	Mef1_1146		Mef2_1399	Mef2_1657
		atpC	V/A-type H+/Na+-transporting ATPase subunit C		K02119	Mef1_98	Mef1_1145	Mef1_1336	Mef2_1400	Mef2_1658
		atpF	V/A-type H+/Na+-transporting ATPase subunit F		K02122	Mef1_99		Mef1_1337	Mef2_1401	Mef2_1659
		atpA	V/A-type H+/Na+-transporting ATPase subunit A	7.1.2.2, 7.2.2.1	K02117	Mef1_100		Mef1_1338	Mef2_1402	Mef2_1660
		atpB	V/A-type H+/Na+-transporting ATPase subunit B		K02118	Mef1_101		Mef1_1339	Mef2_1403	Mef2_1661
		atpD	V/A-type H+/Na+-transporting ATPase subunit D		K02120	Mef1_102		Mef1_1340	Mef2_1404	Mef2_1662
NA: Not applicable
