# Supplementary material for: Magnetite drives microbial community restructuring and stimulates aceticlastic methanogenesis of type II Methanosarcina in mangrove sediments
Source: Microbiome. 2025 Jul 26;13:174. doi: 10.1186/s40168-025-02157-z (PMC12297640; doi:10.1186/s40168-025-02157-z)
Supplement: Supplementary file 4 — Supplementary Material 3. [file 40168_2025_2157_MOESM3_ESM.xlsx]

## Sheet: T3 up in CM
Supplementary Table S4A. Genes that were significantly up-regulated for Methanosarcina sp. T3 grown in mangrove microbial consortia amended with magneitite compared to those without magnetite addition.
Gene_ID	Annotation	gene	TPM-C	TPM-CM	LOGFC	FDR
T3_1453	hypothetical protein	-	0.083719	16.6576	7.80999	8.94626e-16
T3_4152	Trimethylamine methyltransferase (MTTB)	-	0.0221993	3.35967	7.42579	8.7231e-22
T3_1599	HEAT repeats	-	0.0778237	9.14774	7.30561	8.99709e-29
T3_2890	membranehypothetical proteinassociated protein domain	-	0.168142	16.9722	7.0462	8.69259e-19
T3_1402	Bacterial extracellular solutehypothetical proteinbinding proteins, family 5 Middle	-	0.193939	17.9969	6.97964	4.73799e-20
T3_2891	hypothetical protein	-	0.404861	33.0369	6.72933	4.40176e-07
T3_2668	Part of ribonuclease P, a protein complex that generates mature tRNA molecules by cleaving their 5'hypothetical proteinends	rnp1	9.49009	709.955	6.68046	1.04683e-26
T3_587	DsrE/DsrFhypothetical proteinlike family	-	0.0771211	6.56742	6.67651	3.25051e-19
T3_2492	Master enzyme that delivers sulfur to a number of partners involved in Fehypothetical proteinS cluster assembly, tRNA modification or cofactor biosynthesis. Catalyzes the removal of elemental sulfur atoms from cysteine to produce alanine. Functions as a sulfur delivery protein for Fehypothetical proteinS cluster synthesis onto IscU, an Fehypothetical proteinS scaffold assembly protein, as well as…	iscS	0.0355956	2.87533	6.64861	4.06188e-25
T3_1801	Subtilase family	-	0.229866	15.258	6.45079	3.38866e-18
T3_3930	Aminotransferase classhypothetical proteinIII	-	0.057145	3.75301	6.40228	1.22875e-20
T3_2892	PBS lyase HEAT domain protein repeathypothetical proteincontaining protein	-	0.343617	21.3041	6.33901	4.24782e-20
T3_2659	PFAM Ribosomal protein	rpl32e	2.85626	169.756	6.32471	1.06552e-24
T3_1468	Produces ATP from ADP in the presence of a proton gradient across the membrane	atpE	56.2486	3067.97	6.23583	7.45224e-22
T3_2661	One of the primary rRNA binding proteins, it binds directly to 16S rRNA central domain where it helps coordinate assembly of the platform of the 30S subunit	rps8	4.48869	236.109	6.1595	2.64238e-27
T3_1407	WxcMhypothetical proteinlike, Chypothetical proteinterminal	-	0.324352	16.7544	6.10466	1.01202e-28
T3_2669	Belongs to the universal ribosomal protein uL29 family	rpl29	15.8039	795.923	6.08987	1.37194e-24
T3_4153	Catalyzes the transfer of a methyl group from trimethylamine to the corrinoid cofactor of MttC	mttB2	0.133173	6.67253	6.06451	1.41012e-19
T3_3524	hypothetical protein	-	0.201447	9.67469	5.98216	1.842e-16
T3_585	FeS cluster assembly scaffold protein NifU	-	0.2467	11.5367	5.96405	5.87806e-18
T3_586	DegT/DnrJ/EryC1/StrS aminotransferase family	-	0.298404	13.3698	5.87043	1.27277e-26
T3_2667	One of the primary rRNA binding proteins, it binds specifically to the 5'hypothetical proteinend of 16S ribosomal RNA	rps17	9.12489	377.039	5.78854	5.62094e-24
T3_3540	FecCD transport family	-	0.138206	5.50295	5.74759	2.73262e-23
T3_1400	Bacterial extracellular solutehypothetical proteinbinding proteins, family 5 Middle	-	0.0807593	3.17735	5.69991	7.36374e-08
T3_611	Bacterial extracellular solutehypothetical proteinbinding proteins, family 5 Middle	-	0.64288	24.1221	5.69471	5.1322e-16
T3_2670	Binds the lower part of the 30S subunit head	rps3	4.18713	159.774	5.69284	4.20854e-21
T3_1138	Belongs to the ABC transporter superfamily	-	0.0374829	1.52822	5.67739	1.5668e-08
T3_2672	Protein S19 forms a complex with S13 that binds strongly to the 16S ribosomal RNA	rps19p	6.53363	246.172	5.66872	9.07254e-20
T3_2666	Binds to 23S rRNA. Forms part of two intersubunit bridges in the 70S ribosome	rpl14	9.16411	345.866	5.66872	3.64012e-24
T3_2662	Binds 16S rRNA, required for the assembly of 30S particles	rps14	11.5623	419.174	5.59344	1.13644e-25
T3_584	Cupin 2, conserved barrel domain protein	-	0.332751	12.1426	5.58221	4.73269e-22
T3_3546	Cellulosome anchoring protein cohesin region	-	0.21688	8.04671	5.58093	9.94084e-13
T3_1406	ATPases associated with a variety of cellular activities	-	0.0745341	2.63505	5.54612	6.16829e-12
T3_2894	helix_turn_helix, Arsenical Resistance Operon Repressor	-	0.447939	15.8889	5.53151	1.06786e-13
T3_2665	One of two assembly initiator proteins, it binds directly to the 5'hypothetical proteinend of the 23S rRNA, where it nucleates assembly of the 50S subunit	rpl24	8.24891	279.556	5.49489	1.45544e-23
T3_2062	Catalyzes the oxidative deamination and cyclization of 2hypothetical proteinaminohypothetical protein3,7hypothetical proteindideoxyhypothetical proteinDhypothetical proteinthreohypothetical proteinhepthypothetical protein6hypothetical proteinulosonic acid (ADH) to yield 3hypothetical protein dehydroquinate (DHQ), which is fed into the canonical shikimic pathway of aromatic amino acid biosynthesis	aroB'	0.99447	33.5437	5.4947	2.01403e-13
T3_2658	binds to the 23S rRNA	rpl19e	4.19949	133.427	5.48216	4.77452e-15
T3_167	ATPases associated with a variety of cellular activities	-	0.440194	13.9549	5.45202	2.03286e-20
T3_3217	Catalyzes the transfer of a methyl group from dimethylamine to the corrinoid cofactor of MtbC	mtbB3	0.0742548	2.49737	5.43841	2.82492e-21
T3_3305	hypothetical protein	-	0.0969718	3.14538	5.3613	8.26895e-14
T3_3858	Methanolhypothetical proteincobalamin methyltransferase B subunit	mtaB	5.49361	167.165	5.33822	9.72336e-22
T3_2663	This is 1 of the proteins that binds and probably mediates the attachment of the 5S RNA into the large ribosomal subunit, where it forms part of the central protuberance. In the 70S ribosome it contacts protein S13 of the 30S subunit (bridge B1b), connecting the 2 subunits	rpl5	10.4536	306.518	5.30094	1.07083e-19
T3_3722	it plays a direct role in the translocation of protons across the membrane	-	0.089619	2.71802	5.28788	6.59278e-10
T3_1470	Produces ATP from ADP in the presence of a proton gradient across the membrane	atpF	45.4888	1284.02	5.28525	1.99128e-16
T3_2664	Belongs to the eukaryotic ribosomal protein eS4 family	rps4e	8.15833	231.54	5.24998	3.62895e-21
T3_1469	Produces ATP from ADP in the presence of a proton gradient across the membrane	atpC	33.9753	899.571	5.18422	7.8482e-16
T3_3854	Amino acid permease	-	0.0795319	2.18325	5.16552	3.33804e-21
T3_2671	The globular domain of the protein is located near the polypeptide exit tunnel on the outside of the subunit, while an extended betahypothetical proteinhairpin is found that lines the wall of the exit tunnel in the center of the 70S ribosome	rpl22	4.28329	111.836	5.10927	7.3317e-16
T3_3950	hypothetical protein	-	3.84025	91.1022	5.10618	0.000634342
T3_499	DNA ligase that seals nicks in doublehypothetical proteinstranded DNA during DNA replication, DNA recombination and DNA repair	lig1	0.0685642	1.78647	5.10609	2.13719e-10
T3_2673	One of the primary rRNA binding proteins. Required for association of the 30S and 50S subunits to form the 70S ribosome, for tRNA binding and peptide bond formation. It has been suggested to have peptidyltransferase activity	rpl2	3.73758	95.763	5.07906	5.13184e-17
T3_2098	PFAM Methylhypothetical proteincoenzyme M reductase operon protein C	mcrC	155.596	3750.85	5.04245	2.57412e-17
T3_1401	Bacterial extracellular solutehypothetical proteinbinding proteins, family 5 Middle	-	0.48278	11.9553	5.03921	1.24165e-12
T3_1021	PDGLE domain	-	0.483427	12.409	5.02583	3.13824e-13
T3_2496	Transfers an acetyl group from acetylhypothetical proteinCoA to Lhypothetical protein homoserine, forming acetylhypothetical proteinLhypothetical proteinhomoserine	metXA	0.0511531	1.25975	5.01403	3.84907e-12
T3_3793	hypothetical protein	-	0.241423	6.05119	5.01031	3.97981e-11
T3_2660	This protein binds to the 23S rRNA, and is important in its secondary structure. It is located near the subunit interface in the base of the L7 L12 stalk, and near the tRNA binding site of the peptidyltransferase center	rpl6	6.67434	159.138	4.9976	2.38088e-19
T3_613	Bindinghypothetical proteinproteinhypothetical proteindependent transport system inner membrane component	-	1.30251	30.4119	4.98486	3.44531e-16
T3_2063	Catalyzes a transaldol reaction between 6hypothetical proteindeoxyhypothetical protein5hypothetical protein ketofructose 1hypothetical proteinphosphate (DKFP) and Lhypothetical proteinaspartate semialdehyde (ASA) with an elimination of hydroxypyruvaldehyde phosphate to yield 2hypothetical protein aminohypothetical protein3,7hypothetical proteindideoxyhypothetical proteinDhypothetical proteinthreo…	aroF	1.95706	46.8269	4.96387	5.63808e-15
T3_567	PFAM amidinotransferase	-	0.28226	6.59092	4.94861	2.1545e-13
T3_1142	PFAM Methyltransferase type 11	-	0.16046	3.87484	4.94136	4.60467e-15
T3_3218	Dimethylamine methyltransferase (Dimeth_PyL)	-	0.154524	3.65287	4.92983	4.07877e-10
T3_568	Histidinehypothetical proteinspecific methyltransferase, SAMhypothetical proteindependent	-	0.685007	15.7904	4.91321	1.23444e-20
T3_2097	Methylhypothetical proteincoenzyme M reductase operon protein D	mcrD	88.1309	1944.73	4.91051	4.86302e-12
T3_2485	aromatic amino acid betahypothetical proteineliminating lyase threonine aldolase	-	0.0541201	1.32709	4.89498	7.87656e-09
T3_3679	Leucine carboxyl methyltransferase	-	0.284182	6.73245	4.87216	0.000934866
T3_2083	NADHhypothetical proteinubiquinone/plastoquinone oxidoreductase chain 4L	-	15.7859	333.886	4.84595	1.73385e-13
T3_1466	Belongs to the Vhypothetical proteinATPase 116 kDa subunit family	atpI-1	193.394	4075.04	4.84099	2.12115e-17
T3_2893	Shypothetical proteinlayer protein	-	0.449642	9.79183	4.82618	1.01906e-13
T3_1452	Subtilase family	-	0.126084	2.74864	4.81251	6.57923e-18
T3_2082	COG2111 Multisubunit Na H antiporter, MnhB subunit	mrpB	11.7341	236.814	4.80927	1.69002e-15
T3_3172	Acyltransferase	-	0.0533944	1.13663	4.76893	1.20579e-11
T3_2059	PFAM Prephenate dehydrogenase	tyrA	1.2239	24.964	4.76262	7.73852e-21
T3_1316	COG1506 Dipeptidyl aminopeptidases acylaminoacylhypothetical proteinpeptidases	-	1.27694	26.091	4.75751	1.1587e-11
T3_1739	Function in general translation initiation by promoting the binding of the formylmethioninehypothetical proteintRNA to ribosomes. Seems to function along with eIFhypothetical protein2	infB	3.90618	76.7585	4.75177	9.92389e-18
T3_190	Part of a complex that catalyzes the formation of methylhypothetical proteincoenzyme M and tetrahydromethanopterin from coenzyme M and methylhypothetical proteintetrahydromethanopterin. This is an energyhypothetical proteinconserving, sodiumhypothetical proteinion translocating step	mtrB	30.5142	601.867	4.74125	1.78363e-13
T3_2804	TPR repeathypothetical proteincontaining protein	-	0.108127	2.19689	4.72984	1.74637e-15
T3_2401	One of the primary rRNA binding proteins, it binds directly to 16S rRNA where it nucleates assembly of the head domain of the 30S subunit. Is located at the subunit interface close to the decoding center	rps7	9.28577	178.311	4.71225	1.1952e-16
T3_3298	Fehypothetical proteinS type, tartrate fumarate subfamily, alpha	fumA	0.0669838	1.38349	4.70242	1.10783e-11
T3_3938	hypothetical protein	-	0.368295	7.37835	4.68824	3.44828e-14
T3_463	Is involved in the reduction of 2,3hypothetical protein digeranylgeranylglycerophospholipids (unsaturated archaeols) into 2,3hypothetical proteindiphytanylglycerophospholipids (saturated archaeols) in the biosynthesis of archaeal membrane lipids. Catalyzes the formation of archaetidic acid (2,3hypothetical proteindihypothetical proteinOhypothetical proteinphytanylhypothetical proteinsnhypothetica…	-	0.109552	2.12587	4.66708	8.87133e-08
T3_471	Bindinghypothetical proteinproteinhypothetical proteindependent transport system inner membrane component	-	0.179314	3.40288	4.65822	5.53267e-15
T3_3284	T4hypothetical proteinlike virus tail tube protein gp19	-	0.535115	9.53394	4.62392	3.44646e-11
T3_1080	extracellular matrix structural constituent	-	0.494599	9.16465	4.61777	4.79963e-10
T3_2494	Catalyzes the condensation of iminoaspartate with dihydroxyacetone phosphate to form quinolinate	nadA	0.0783767	1.48976	4.61708	5.68301e-10
T3_191	Part of a complex that catalyzes the formation of methylhypothetical proteincoenzyme M and tetrahydromethanopterin from coenzyme M and methylhypothetical proteintetrahydromethanopterin. This is an energyhypothetical proteinconserving, sodiumhypothetical proteinion translocating step	mtrG	50.1039	900.785	4.6095	8.45567e-14
T3_2559	Uncharacterised conserved protein (DUF2156)	-	0.440481	7.81162	4.59495	7.52512e-11
T3_1581	PFAM Uroporphyrinhypothetical proteinIII C tetrapyrrole (Corrin Porphyrin) methyltransferase	-	0.469532	8.2294	4.58445	3.02604e-05
T3_189	Part of a complex that catalyzes the formation of methylhypothetical proteincoenzyme M and tetrahydromethanopterin from coenzyme M and methylhypothetical proteintetrahydromethanopterin. This is an energyhypothetical proteinconserving, sodiumhypothetical proteinion translocating step	mtrC	33.6293	592.234	4.58397	9.37828e-14
T3_2895	Sodium/calcium exchanger protein	-	0.145634	2.6598	4.57776	1.18537e-12
T3_2656	With S4 and S12 plays an important role in translational accuracy	rps5	5.52334	97.332	4.56437	1.13839e-14
T3_192	TIGRFAM tetrahydromethanopterin Shypothetical proteinmethyltransferase, F subunit	-	43.2844	761.163	4.56426	1.1292e-13
T3_2675	One of the primary rRNA binding proteins, this protein initially binds near the 5'hypothetical proteinend of the 23S rRNA. It is important during the early stages of 50S assembly. It makes multiple contacts with different domains of the 23S rRNA in the assembled 50S subunit and ribosome	rpl4	2.95575	51.5299	4.5616	1.72373e-13
T3_3541	hypothetical protein	-	0.200583	3.6466	4.55952	5.05267e-11
T3_3997	signal peptidase I	-	0.257524	4.2091	4.55791	6.71524e-05
T3_428	RnfC Barrel sandwich hybrid domain	-	13.2529	229.283	4.55274	6.85933e-14
T3_2355	4Fehypothetical protein4S dicluster domain	hdrC-1	0.337534	5.97313	4.53286	9.91238e-17
T3_909	40hypothetical proteinresidue YVTN family betahypothetical proteinpropeller	-	0.310504	5.4895	4.52611	8.8267e-15
T3_3263	Part of a complex that catalyzes the reversible cleavage of acetylhypothetical proteinCoA, allowing	cdhD	65.821	1116.8	4.52314	1.55895e-13
T3_2303	hypothetical protein	-	0.0732216	1.27715	4.52214	7.60142e-14
T3_1910	The alpha subunit is responsible for the aldol cleavage of indoleglycerol phosphate to indole and glyceraldehyde 3hypothetical protein phosphate	trpA	0.535024	9.26153	4.51742	1.2051e-18
T3_165	Bindinghypothetical proteinproteinhypothetical proteindependent transport system inner membrane component	-	0.390715	6.38412	4.50122	3.07743e-09
T3_3725	ATP synthase, Delta/Epsilon chain, betahypothetical proteinsandwich domain	-	0.182378	3.24239	4.49903	2.59266e-11
T3_3790	PFAM transport system permease protein	-	3.31374	54.0641	4.48182	1.50689e-12
T3_4196	Methanolhypothetical proteincobalamin methyltransferase B subunit	-	4.40546	73.9515	4.47564	7.2355e-20
T3_3432	PFAM pyruvate flavodoxin ferredoxin oxidoreductase domain protein	porA-1	1.45126	23.8799	4.47072	2.44641e-17
T3_1913	Part of a heterotetrameric complex that catalyzes the twohypothetical proteinstep biosynthesis of anthranilate, an intermediate in the biosynthesis of Lhypothetical proteintryptophan. In the first step, the glutaminehypothetical protein binding beta subunit (TrpG) of anthranilate synthase (AS) provides the glutamine amidotransferase activity which generates ammonia as a substrate that, along with…	trpE	0.334815	5.48167	4.46818	7.70568e-17
T3_4314	cobalamin binding	-	0.503379	8.3828	4.46616	5.91317e-11
T3_1548	Belongs to the glutamate synthase family	gltB2	1.22617	19.8918	4.45712	9.75483e-14
T3_4197	B12 binding domain	-	1.42137	23.5966	4.44594	5.96756e-18
T3_2402	Catalyzes the GTPhypothetical proteindependent ribosomal translocation step during translation elongation. During this step, the ribosome changes from the prehypothetical proteintranslocational (PRE) to the posthypothetical protein translocational (POST) state as the newly formed Ahypothetical proteinsitehypothetical proteinbound peptidylhypothetical proteintRNA and Phypothetical proteinsitehypot…	fusA	15.0587	241.141	4.44114	6.42234e-17
T3_2815	Large family of predicted nucleotidehypothetical proteinbinding domains	-	3.19113	50.8173	4.44013	1.57131e-13
T3_431	Part of a membrane complex involved in electron transport	rnfE	12.5911	201.678	4.43695	1.40928e-13
T3_4315	cellular alkane metabolic process	mtmB1	0.594681	10.2138	4.43615	2.02594e-10
T3_1115	hypothetical protein	-	1.22986	20.1483	4.41856	8.8659e-13
T3_2657	This is one of the proteins that binds and probably mediates the attachment of the 5S RNA into the large ribosomal subunit, where it forms part of the central protuberance	rpl18	2.7076	42.2349	4.41552	9.17742e-13
T3_1595	Forms part of the ribosomal stalk, playing a central role in the interaction of the ribosome with GTPhypothetical proteinbound translation factors	rpl10	5.84474	92.2511	4.40614	2.10318e-15
T3_1467	PFAM H transporting twohypothetical proteinsector ATPase C subunit	atpK-1	206.466	3259.42	4.39644	1.45936e-16
T3_3791	PFAM ABC transporter	-	3.79645	58.4078	4.39465	4.51875e-15
T3_1140	ABChypothetical proteintype dipeptide oligopeptide nickel transport systems, permease components	-	0.135054	2.17521	4.39075	1.06293e-09
T3_166	Oligopeptide/dipeptide transporter, Chypothetical proteinterminal region	-	0.465588	6.87006	4.38359	1.94283e-09
T3_430	Part of a membrane complex involved in electron transport	rnfG	11.427	174.146	4.3815	5.41272e-12
T3_1640	Alkaline phosphatase	-	0.344017	5.26932	4.36787	3.90566e-15
T3_353	Responsible for channeling the electrons from the oxidation of dihydroorotate from the FMN redox center in the PyrD type B subunit to the ultimate electron acceptor NAD( )	pyrK	0.441712	6.89421	4.36679	1.13004e-17
T3_1114	PFAM periplasmic binding protein	-	1.35883	21.0441	4.36427	1.07983e-10
T3_1686	Sulfatase	-	0.0746989	1.18243	4.35901	7.24623e-11
T3_1764	NADHhypothetical proteinubiquinone/plastoquinone oxidoreductase chain 4L	-	0.356124	5.48763	4.35646	1.1058e-08
T3_2814	TIGRFAM DNAhypothetical proteindirected RNA polymerase	-	1.75201	26.209	4.35119	2.79716e-13
T3_699	CAAX protease selfhypothetical proteinimmunity	-	0.109419	1.74262	4.34545	2.52874e-07
T3_4195	PFAM GPR1 FUN34 yaaH family	-	0.394865	6.02951	4.34493	1.79537e-13
T3_1471	Produces ATP from ADP in the presence of a proton gradient across the membrane. The archaeal alpha chain is a catalytic subunit	atpA	65.7411	993.852	4.34384	3.59726e-18
T3_2676	One of the primary rRNA binding proteins, it binds directly near the 3'hypothetical proteinend of the 23S rRNA, where it nucleates assembly of the 50S subunit	rpl3	3.85549	58.0775	4.33828	7.92229e-16
T3_3857	B12 binding domain	-	4.87849	72.9477	4.32905	4.12164e-17
T3_1682	SEChypothetical proteinC motif	-	0.0680019	1.02265	4.32393	9.32923e-10
T3_365	Belongs to the universal ribosomal protein uS9 family	rps9	12.8232	189.579	4.323	6.06612e-16
T3_3642	Acetolactate synthase, small subunit	ilvN	1.28876	19.1854	4.30886	2.32945e-19
T3_1113	PFAM Methyltransferase type	-	1.19937	17.5046	4.30779	1.28131e-07
T3_1627	Predicted permease	-	0.132592	2.02193	4.30185	1.7586e-13
T3_1993	Parallel betahypothetical proteinhelix repeats	-	0.165603	2.49202	4.29728	4.87061e-10
T3_3796	hypothetical protein	-	1.21895	17.8576	4.29562	1.81096e-07
T3_1579	Cobalamin synthesis G Chypothetical proteinterminus	-	0.681894	9.95326	4.29381	3.80252e-13
T3_2653	The central subunit of the protein translocation channel SecYEG. Consists of two halves formed by TMs 1hypothetical protein5 and 6hypothetical protein10. These two domains form a lateral gate at the front which open onto the bilayer between TMs 2 and 7, and are clamped together by SecE at the back. The channel is closed by both a pore ring composed of hydrophobic SecY resides and a short helix (h…	secY	6.50416	91.269	4.28221	2.99906e-11
T3_1742	Belongs to the eukaryotic ribosomal protein eS28 family	rps28e	3.19092	45.4436	4.26226	2.61654e-17
T3_193	Part of a complex that catalyzes the formation of methylhypothetical proteincoenzyme M and tetrahydromethanopterin from coenzyme M and methylhypothetical proteintetrahydromethanopterin. This is an energyhypothetical proteinconserving, sodiumhypothetical proteinion translocating step	mtrG	34.544	486.785	4.26167	6.44683e-11
T3_3743	Plays a role in the regulation of phosphate uptake	phoU-2	0.769613	10.7731	4.24885	3.62345e-15
T3_3259	Part of the ACDS complex that catalyzes the reversible cleavage of acetylhypothetical proteinCoA, allowing growth on acetate as sole source of carbon and energy. The alphahypothetical proteinepsilon subcomponent functions as a carbon monoxide dehydrogenase	cdhA	45.2234	634.751	4.24786	2.74599e-15
T3_1776	Catalyzes the radicalhypothetical proteinmediated transfer of the hydroxybenzyl group from 4hypothetical proteinhydroxyphenylpyruvate (HPP) to 5hypothetical proteinaminohypothetical protein 6hypothetical proteinribitylaminohypothetical protein2,4(1H,3H)hypothetical proteinpyrimidinedione to form 7,8hypothetical proteindidemethylhypothetical protein 8hypothetical proteinhydroxyhypothetical protein…	cofH	0.196248	2.84944	4.24382	1.20755e-16
T3_1465	H subunit	-	471.146	6536.48	4.24332	1.12758e-15
T3_1141	ABChypothetical proteintype dipeptide transport system periplasmic component	-	0.281625	4.0281	4.21926	1.71271e-08
T3_3285	Phage tail sheath Chypothetical proteinterminal domain	-	0.471053	6.21741	4.21446	1.88082e-06
T3_433	F420hypothetical proteinnonhypothetical proteinreducing hydrogenase	rnfB	17.01	230.903	4.19191	1.08214e-14
T3_1748	Repeats in polycystic kidney disease 1 (PKD1) and other proteins	-	0.0620522	0.875682	4.18182	4.73701e-09
T3_3543	Methyltransferase type 11	-	0.440082	5.67337	4.17803	1.30957e-09
T3_3798	PFAM Aminotransferase class I and II	-	0.760007	10.0513	4.17259	3.12234e-15
T3_1116	PFAM periplasmic binding protein	-	1.24164	16.5505	4.1603	1.43987e-11
T3_3264	Part of a complex that catalyzes the reversible cleavage of acetylhypothetical proteinCoA, allowing	cdhE	181.509	2407.87	4.15994	6.45123e-14
T3_2081	Protonhypothetical proteinconducting membrane transporter	-	11.8035	155.087	4.14563	1.60726e-12
T3_612	PFAM Methyltransferase type 11	-	0.789086	9.77985	4.14521	9.5007e-05
T3_4189	Part of the ACDS complex that catalyzes the reversible cleavage of acetylhypothetical proteinCoA, allowing growth on acetate as sole source of carbon and energy. The alphahypothetical proteinepsilon subcomponent functions as a carbon monoxide dehydrogenase	cdhA	26.6459	347.068	4.1396	4.1232e-13
T3_3789	PFAM periplasmic binding protein	-	7.18797	91.18	4.12928	4.23776e-11
T3_3430	TIGRFAM pyruvate ketoisovalerate oxidoreductase, gamma subunit	porC-1	0.638037	8.28882	4.12848	5.53429e-11
T3_429	Part of a membrane complex involved in electron transport	rnfD	5.19872	65.0901	4.12141	1.36015e-10
T3_3281	LysM domain	-	0.110513	1.43414	4.11808	4.73808e-07
T3_3799	Converts cobyric acid to cobinamide by the addition of aminopropanol on the F carboxylic group	cobD	0.263879	3.39183	4.11121	1.43434e-13
T3_2226	ADPhypothetical proteinspecific Phosphofructokinase/Glucokinase conserved region	-	0.669663	8.57579	4.10555	1.54699e-14
T3_188	Part of a complex that catalyzes the formation of methylhypothetical proteincoenzyme M and tetrahydromethanopterin from coenzyme M and methylhypothetical proteintetrahydromethanopterin. This is an energyhypothetical proteinconserving, sodiumhypothetical proteinion translocating step	mtrD	20.0904	256.82	4.09802	6.32479e-14
T3_366	DNAhypothetical proteindependent RNA polymerase catalyzes the transcription of DNA into RNA using the four ribonucleoside triphosphates as substrates	rpoN	29.5444	371.343	4.07995	5.16776e-15
T3_3760	ABC transporter	-	0.175246	2.34156	4.07616	3.91426e-07
T3_4035	Right handed beta helix region	-	0.308166	3.96778	4.06893	3.89467e-14
T3_1380	hypothetical protein	-	0.551949	7.01765	4.06857	4.06602e-14
T3_3435	Domain of unknown function DUF11	-	1.82261	23.8699	4.0649	1.17439e-10
T3_1580	PFAM cobalamin (vitamin B12) biosynthesis CbiG protein	-	0.971061	12.0632	4.04248	1.59317e-14
T3_2654	binds to the 23S rRNA	rpl15	7.26822	87.9269	4.04127	3.1896e-09
T3_2825	Galactosehypothetical protein1hypothetical proteinphosphate uridyl transferase, Nhypothetical proteinterminal domain	galT	0.28244	3.3641	4.01951	7.49442e-09
T3_3591	Bifunctional enzyme with both catalase and broadhypothetical protein spectrum peroxidase activity	katG	1.57419	19.2669	4.01025	5.83693e-15
T3_2396	DNAhypothetical proteindependent RNA polymerase catalyzes the transcription of DNA into RNA using the four ribonucleoside triphosphates as substrates	rpoA1	1.75754	21.4583	3.99613	9.68601e-11
T3_3855	methyltransferase activity	mtmB1	0.340822	4.1112	3.99395	6.60204e-12
T3_3303	Polyphosphate kinase 2 (PPK2)	-	0.0773457	0.961632	3.97307	5.00664e-11
T3_2100	Reduction of methylhypothetical proteincoenzyme M (2hypothetical protein(methylthio) ethanesulfonic acid) with 7hypothetical proteinmercaptoheptanoylthreonine phosphate to methane and a heterodisulfide	mcrA	172.047	1986.49	3.96708	4.20746e-12
T3_2983	UDP binding domain	-	0.0832081	0.963594	3.94345	1.07068e-07
T3_3859	Uroporphyrinogen decarboxylase (UROhypothetical proteinD)	-	1.58732	18.464	3.93709	8.61732e-15
T3_2099	PFAM Methylhypothetical proteincoenzyme M reductase gamma subunit	mcrG	105.999	1180.22	3.90871	7.96243e-10
T3_849	Hydantoinase/oxoprolinase	-	0.194966	2.13518	3.89641	5.03587e-08
T3_1583	Catalyzes the methylation of Chypothetical protein15 in cobalthypothetical proteinprecorrinhypothetical protein6B followed by the decarboxylation of Chypothetical protein12 to form cobalthypothetical proteinprecorrinhypothetical protein 7	cbiT	0.165654	1.93417	3.89429	2.38827e-07
T3_3542	hypothetical protein	-	1.04313	11.5154	3.89371	5.89175e-11
T3_159	Formylmethanofuran dehydrogenase subunit A	fmdA	0.381381	4.02795	3.84347	5.96202e-11
T3_2225	Catalyzes the phosphorylation of fructose 6hypothetical proteinphosphate to fructose 1,6hypothetical proteinbisphosphate using ADP as the phosphate donor	pfkC	0.592581	6.25053	3.84314	6.36294e-09
T3_879	4Fehypothetical protein4S iron sulfur cluster binding proteins, NifH/frxC family	-	0.55235	5.76892	3.83815	4.0111e-12
T3_1414	Transfers a GMP moiety from GTP to Mohypothetical proteinmolybdopterin (Mohypothetical protein MPT) cofactor (Moco or molybdenum cofactor) to form Mohypothetical protein molybdopterin guanine dinucleotide (Mohypothetical proteinMGD) cofactor	mobA	0.393671	4.03264	3.8369	1.37025e-07
T3_3306	hypothetical protein	-	0.314443	3.46624	3.82919	2.88719e-07
T3_2569	Glycogen debranching enzyme	-	0.0363963	0.397332	3.82442	1.42924e-11
T3_361	protein conserved in archaea	-	0.353038	3.54306	3.82428	7.2603e-07
T3_462	Protein of unknown function DUF116	-	0.26081	2.74168	3.8175	5.01896e-08
T3_1650	ABChypothetical protein2 family transporter protein	-	1.06438	10.9247	3.81242	3.99634e-14
T3_2054	COG0601 ABChypothetical proteintype dipeptide oligopeptide nickel transport systems, permease components	-	0.607758	6.2254	3.81061	2.08017e-08
T3_434	membrane	-	10.4957	109.274	3.80971	7.80506e-09
T3_1909	The beta subunit is responsible for the synthesis of Lhypothetical protein tryptophan from indole and Lhypothetical proteinserine	trpB	0.626686	6.51553	3.8056	1.55362e-15
T3_142	PFAM Nitroreductase	-	0.462708	4.76229	3.80352	4.55649e-07
T3_2678	PASTA domain	-	2.78376	28.1167	3.79792	5.70407e-08
T3_2400	With S4 and S5 plays an important role in translational accuracy. Located at the interface of the 30S and 50S subunits	rps12	4.96494	49.6869	3.79135	5.16413e-11
T3_4273	Belongs to the alphahypothetical proteinIPM synthase homocitrate synthase family	leuA	5.25252	53.5254	3.79054	6.51724e-11
T3_1741	Binds to the 23S rRNA	rpl24e	2.82561	29.0648	3.78884	8.39667e-09
T3_89	Belongs to the LarC family	-	0.315224	3.13714	3.78772	1.92512e-06
T3_850	ATPhypothetical proteingrasp domain	-	0.131381	1.3806	3.7867	2.56143e-09
T3_781	Carbamoylhypothetical proteinphosphate synthase, small chain	carA	3.33831	34.223	3.78266	3.5807e-14
T3_490	methyltransferase small	-	2.36925	23.4942	3.77774	7.75116e-11
T3_1139	ABChypothetical proteintype dipeptide oligopeptide nickel transport systems, permease components	-	0.175346	1.94221	3.77712	7.27383e-07
T3_3280	TIGRFAM type VI secretion system Vgr family protein	-	0.358955	3.50716	3.77584	4.35214e-07
T3_3159	Catalytic component of the exosome, which is a complex involved in RNA degradation. Has 3'hypothetical protein 5' exoribonuclease activity. Can also synthesize heteropolymeric RNAhypothetical proteintails	rrp41	2.5873	25.9516	3.77003	6.17272e-10
T3_2096	PFAM Methylhypothetical proteincoenzyme M reductase, beta subunit	mcrB	153.339	1556.69	3.76999	5.97232e-12
T3_4324	methyltransferase activity	mtmB1	1.56165	16.438	3.76259	3.8011e-08
T3_1473	Produces ATP from ADP in the presence of a proton gradient across the membrane	atpD	45.8955	458.154	3.75284	7.3239e-09
T3_1912	Belongs to the TrpF family	trpF	0.354463	3.54045	3.74959	1.01919e-08
T3_1578	PFAM Uroporphyrinhypothetical proteinIII C tetrapyrrole (Corrin Porphyrin) methyltransferase	-	0.295859	3.0202	3.74435	1.51135e-12
T3_926	Binds to the 50S ribosomal subunit and prevents its association with the 30S ribosomal subunit to form the 70S initiation complex	eif6	3.76052	36.9767	3.73869	7.53863e-12
T3_1911	Catalyzes the transfer of the phosphoribosyl group of 5hypothetical protein phosphorylribosehypothetical protein1hypothetical proteinpyrophosphate (PRPP) to anthranilate to yield Nhypothetical protein(5'hypothetical proteinphosphoribosyl)hypothetical proteinanthranilate (PRA)	trpD	0.527814	5.29932	3.73566	2.74419e-10
T3_3304	Transmembrane secretion effector	-	0.0663305	0.683323	3.73363	4.83181e-06
T3_414	PFAM Ribosomal protein S27E	rps27e	19.4056	189.684	3.72473	1.29675e-12
T3_3986	Catalyzes the phosphorylation of pyruvate to phosphoenolpyruvate	-	0.163451	1.64766	3.72391	1.98751e-08
T3_194	PFAM Tetrahydromethanopterin Shypothetical proteinmethyltransferase MtrH subunit	mtrH	48.0306	470.098	3.71209	7.98798e-11
T3_147	TIGRFAM molybdenum ABC transporter, periplasmic molybdatehypothetical proteinbinding protein	-	0.300575	2.98782	3.70955	4.00271e-11
T3_491	Nonhypothetical proteincatalytic component of the exosome, which is a complex involved in RNA degradation. Increases the RNA binding and the efficiency of RNA degradation. Helpful for the interaction of the exosome with Ahypothetical proteinpoor RNAs	csl4	6.26263	59.4059	3.70467	3.17117e-11
T3_432	Part of a membrane complex involved in electron transport	rnfA	11.9488	114.983	3.6971	5.48055e-12
T3_2403	This protein promotes the GTPhypothetical proteindependent binding of aminoacylhypothetical proteintRNA to the Ahypothetical proteinsite of ribosomes during protein biosynthesis	tuf	24.6315	232.559	3.67964	1.47879e-13
T3_1740	Major role in the synthesis of nucleoside triphosphates other than ATP. The ATP gamma phosphate is transferred to the NDP beta phosphate via a pinghypothetical proteinpong mechanism, using a phosphorylated activehypothetical proteinsite intermediate	ndk	2.97501	28.5537	3.67861	1.60523e-11
T3_256	Histidine kinasehypothetical proteinlike ATPases	-	0.847261	8.48332	3.6701	2.55781e-08
T3_1394	TPR repeathypothetical proteincontaining protein	-	0.359666	3.34907	3.66641	3.63438e-10
T3_444	Carbamoylhypothetical proteinphosphate synthetase large chain domain protein	pycA	0.475869	4.52184	3.66531	2.47239e-08
T3_3778	Shypothetical proteinadenosylmethionine synthetase (AdoMet synthetase)	-	0.670904	6.49425	3.66257	2.32962e-08
T3_712	Myohypothetical proteininositolhypothetical protein1hypothetical proteinphosphate synthase	-	0.110569	1.10618	3.66078	8.2323e-10
T3_1549	PFAM glutamate synthase alpha subunit domain protein	gltB3	1.34328	12.6632	3.65906	2.53605e-09
T3_168	Methyltransferase domain	-	0.537412	4.80568	3.63361	1.01411e-06
T3_3038	Haloacid dehalogenasehypothetical proteinlike hydrolase	-	0.153336	1.42355	3.62611	2.6127e-05
T3_2474	EamAhypothetical proteinlike transporter family	-	0.280879	2.58561	3.62569	5.27222e-11
T3_2816	eIFhypothetical protein2 functions in the early steps of protein synthesis by forming a ternary complex with GTP and initiator tRNA	eif2g	1.97852	18.1663	3.6169	4.27693e-10
T3_2679	hypothetical protein	-	3.22655	29.3325	3.61444	1.43303e-07
T3_565	UbiA prenyltransferase family	-	0.836542	7.6947	3.60629	1.83951e-13
T3_1768	Component of the F(420)H(2) dehydrogenase (FPO complex) which is part of the energyhypothetical proteinconserving F(420)H(2) heterodisulfide oxidoreductase system. The membranehypothetical proteinbound electron transfer system of the complex plays an important role in the metabolism of methylotrophic methanogens when the organisms grow on methanol or methylamines. Catalyzes the oxidation of metha…	fpoH	0.290262	2.60179	3.60628	4.56517e-11
T3_3940	TOBE domain	-	1.20467	11.2244	3.60601	8.01481e-12
T3_1403	Bindinghypothetical proteinproteinhypothetical proteindependent transport system inner membrane component	dppB	0.152612	1.35554	3.5986	1.33638e-07
T3_2885	hypothetical protein	-	1.5519	14.2342	3.59823	1.2267e-12
T3_1188	nuclease activity	-	0.160884	1.4504	3.59358	1.32407e-11
T3_3804	PFAM SufBD protein	-	1.28267	11.406	3.58977	7.25925e-09
T3_924	subunit of tRNA(5hypothetical proteinmethylaminomethylhypothetical protein2hypothetical proteinthiouridylate) methyltransferase contains the PPhypothetical proteinloop ATPase domain	-	3.56988	31.6406	3.58708	2.90416e-11
T3_1294	Uncharacterized protein conserved in archaea (DUF2117)	-	0.426585	3.77244	3.58669	2.41187e-08
T3_1356	Uncharacterised ArCR, COG2043	-	0.322795	2.98358	3.57836	7.05853e-10
T3_367	Belongs to the universal ribosomal protein uS2 family	rps2	10.1204	88.8715	3.57711	5.73841e-11
T3_3604	Belongs to the NiFe NiFeSe hydrogenase large subunit family	frhA-1	2.37108	21.4517	3.57694	5.13673e-13
T3_2394	Belongs to the RNA polymerase beta chain family	rpoB1	2.16882	19.3521	3.57624	3.51116e-10
T3_1758	toxin activity	-	5.43005	47.3838	3.57247	2.42867e-11
T3_1178	ATPhypothetical proteingrasp domain	-	0.898415	7.97151	3.56045	5.6403e-07
T3_3161	PFAM Shwachmanhypothetical proteinBodianhypothetical proteinDiamond syndrome	-	6.32829	54.6834	3.54982	4.22484e-11
T3_1315	PFAM Cobalt transport protein	-	0.546547	4.79654	3.54969	2.16048e-09
T3_2061	Involved in the third step of the chorismate pathway, which leads to the biosynthesis of aromatic amino acids. Catalyzes the cishypothetical proteindehydration of 3hypothetical proteindehydroquinate (DHQ) and introduces the first double bond of the aromatic ring to yield 3hypothetical protein dehydroshikimate	aroD	1.08659	9.39457	3.54005	9.58638e-11
T3_3603	coenzyme F420hypothetical proteinreducing hydrogenase, delta subunit	frhD	2.09865	18.4497	3.53761	4.46206e-14
T3_427	histone H2A K63hypothetical proteinlinked ubiquitination	-	8.5292	72.7653	3.52691	2.87975e-08
T3_3753	Shypothetical proteinlayer protein	-	0.378097	3.19664	3.5237	1.09939e-07
T3_1405	Oligopeptide/dipeptide transporter, Chypothetical proteinterminal region	dppD	0.198415	1.68657	3.5217	4.69669e-08
T3_2084	Protonhypothetical proteinconducting membrane transporter	-	10.91	93.3106	3.51737	2.14809e-09
T3_925	Belongs to the eukaryotic ribosomal protein eL31 family	rpl31e	15.8556	134.495	3.51125	1.56724e-11
T3_136	Right handed beta helix region	-	1.54186	13.2875	3.50796	7.80698e-12
T3_986	Is required not only for elongation of protein synthesis but also for the initiation of all mRNA translation through initiator tRNA(fMet) aminoacylation	metG	0.753343	6.36594	3.5034	2.94362e-08
T3_2411	Bindinghypothetical proteinproteinhypothetical proteindependent transport system inner membrane component	-	0.264387	2.26405	3.48389	2.43918e-10
T3_767	pyridoxamine 5'hypothetical proteinphosphate oxidasehypothetical proteinrelated FMNhypothetical proteinbinding	-	0.545852	4.54914	3.48055	9.60559e-10
T3_2055	COG1173 ABChypothetical proteintype dipeptide oligopeptide nickel transport systems, permease components	-	0.447585	3.62382	3.47412	2.52363e-06
T3_763	von Willebrand factor (vWF) type A domain	-	0.176999	1.44164	3.46387	2.31727e-10
T3_921	Plays an important role in the de novo pathway of purine nucleotide biosynthesis. Catalyzes the first committed step in the biosynthesis of AMP from IMP	purA	3.88481	31.6253	3.45825	5.75439e-12
T3_1424	Tetratricopeptide repeat	-	0.0380241	0.316838	3.45736	4.86594e-10
T3_2060	Involved in the biosynthesis of the chorismate, which leads to the biosynthesis of aromatic amino acids. Catalyzes the reversible NADPH linked reduction of 3hypothetical proteindehydroshikimate (DHSA) to yield shikimate (SA)	aroE	0.717728	5.89557	3.45219	2.15253e-08
T3_3287	ATPase family associated with various cellular activities (AAA)	-	0.160989	1.26193	3.44781	8.81919e-07
T3_3861	Tetratricopeptide repeat	-	1.3107	10.2867	3.44145	1.46609e-09
T3_285	haloacid dehalogenasehypothetical proteinlike hydrolase	copB	0.156918	1.29659	3.4402	2.61988e-08
T3_2561	Bacterial DNA topoisomeraes I ATPhypothetical proteinbinding domain	-	0.545745	4.41873	3.43874	1.10976e-10
T3_3191	Protein of unknown function (DUF790)	-	0.478084	3.83243	3.43324	5.47073e-12
T3_2961	Disaggregatase related	-	2.567	20.5268	3.43237	6.60225e-07
T3_1020	PFAM cobalamin (vitamin B12) biosynthesis CbiM protein	-	1.06255	8.63342	3.42858	6.0767e-09
T3_641	Right handed beta helix region	-	0.166425	1.3723	3.42827	4.0982e-08
T3_2399	transcription termination protein NusA	nusA	3.2944	26.4567	3.42257	5.67954e-08
T3_2230	Shypothetical proteinlayer protein	-	1.83703	14.6206	3.41482	7.04411e-08
T3_3135	Catalyzes the ferredoxinhypothetical proteindependent oxidative decarboxylation of arylpyruvates	-	1.83953	14.451	3.40859	1.72393e-11
T3_304	Catalyzes the attachment of pyrrolysine to tRNA(Pyl). Pyrrolysine is a lysine derivative encoded by the termination codon UAG	pylS	0.143332	1.12667	3.40489	8.3984e-09
T3_3389	PFAM chaperonin Cpn60 TCPhypothetical protein1	-	7.01237	54.2525	3.39297	1.22832e-09
T3_489	PFAM Diphthamide synthesis DPH2 protein	dph2	2.89864	22.5498	3.38838	1.00146e-12
T3_448	hypothetical protein	-	1.24128	9.61212	3.38316	4.96832e-10
T3_3192	helicase superfamily chypothetical proteinterminal domain	rad25	0.0932648	0.719251	3.37886	7.73673e-09
T3_3020	PFAM response regulator receiver	-	0.565768	4.28194	3.37179	4.17691e-06
T3_3262	AAA domain	-	52.8375	396.459	3.3649	1.25919e-07
T3_4295	Part of the ACDS complex that catalyzes the reversible cleavage of acetylhypothetical proteinCoA, allowing growth on acetate as sole source of carbon and energy. The alphahypothetical proteinepsilon subcomponent functions as a carbon monoxide dehydrogenase	cdhA	60.7463	464.26	3.3646	1.52252e-08
T3_1500	Molydopterin dinucleotide binding domain	fmdD	0.841427	6.32997	3.35325	1.38951e-08
T3_3165	Part of ribonuclease P, a protein complex that generates mature tRNA molecules by cleaving their 5'hypothetical proteinends	rnp3	1.28809	9.44079	3.34793	1.1031e-06
T3_352	Catalyzes the conversion of dihydroorotate to orotate	pyrD	0.565659	4.31769	3.34727	2.94641e-08
T3_2584	Catalyzes the conversion of (8S)hypothetical protein3',8hypothetical proteincyclohypothetical protein7,8hypothetical protein dihydroguanosine 5'hypothetical proteintriphosphate to cyclic pyranopterin monophosphate (cPMP)	moaC	1.21738	9.10161	3.3382	8.55182e-06
T3_4037	Repeats in polycystic kidney disease 1 (PKD1) and other proteins	-	2.06527	15.1944	3.33245	4.67193e-06
T3_2884	Catalyzes the formation of acetyl phosphate from acetate and ATP. Can also catalyze the reverse reaction	ackA	56.1458	419.464	3.33158	1.42097e-09
T3_164	Bindinghypothetical proteinproteinhypothetical proteindependent transport system inner membrane component	-	0.752705	5.64345	3.32956	9.17817e-13
T3_240	1hypothetical protein(5hypothetical proteinphosphoribosyl)hypothetical protein5hypothetical protein (5hypothetical proteinphosphoribosylamino)methylideneamino imidazolehypothetical protein4hypothetical proteincarboxamide isomerase	hisA	0.493775	3.72344	3.32848	6.83143e-08
T3_458	Nitrite and sulphite reductase 4Fehypothetical protein4S domain	-	1.61096	12.0436	3.32834	3.00365e-09
T3_932	Protein of unknown function (DUF1722)	-	1.42365	11.0366	3.32753	1.65477e-10
T3_3162	Component of the proteasome core, a large protease complex with broad specificity involved in protein degradation	psmA	4.7335	35.04	3.32575	2.80262e-09
T3_991	PFAM Thiolase	-	2.05303	15.6378	3.31118	2.36632e-07
T3_614	Bindinghypothetical proteinproteinhypothetical proteindependent transport system inner membrane component	-	0.259479	1.90528	3.30906	3.65324e-08
T3_652	PFAM Peptidoglycanhypothetical proteinbinding domain 1 protein	-	1.17177	8.46757	3.30844	1.75179e-11
T3_1631	MoeA domain protein domain I and II	moeA-1	0.250666	1.9048	3.30801	6.67157e-10
T3_1858	type III restriction enzyme, res subunit	-	0.0877666	0.634073	3.3072	5.96992e-07
T3_3627	3hypothetical proteinbeta hydroxysteroid dehydrogenase/isomerase family	-	0.611137	4.51141	3.30241	6.37074e-10
T3_3752	AAA domain (dyneinhypothetical proteinrelated subfamily)	-	0.579908	4.25789	3.30136	1.08285e-11
T3_4014	PFAM 4Fehypothetical protein4S ferredoxin, ironhypothetical proteinsulfur binding domain protein	fwdF-1	1.99969	14.4759	3.29997	3.13329e-09
T3_2655	TIGRFAM ribosomal protein L30P	rpl30	6.44776	47.9377	3.29931	1.64614e-05
T3_2856	Methanogenesis marker 13 metalloprotein	-	0.558715	3.99197	3.28819	1.12883e-07
T3_187	Part of a complex that catalyzes the formation of methylhypothetical proteincoenzyme M and tetrahydromethanopterin from coenzyme M and methylhypothetical proteintetrahydromethanopterin. This is an energyhypothetical proteinconserving, sodiumhypothetical proteinion translocating step	mtrE	18.0107	128.667	3.27905	4.9017e-09
T3_2342	Peptidylhypothetical proteinprolyl cishypothetical proteintrans	-	0.561924	3.95257	3.27434	2.47126e-05
T3_2395	DNAhypothetical proteindependent RNA polymerase catalyzes the transcription of DNA into RNA using the four ribonucleoside triphosphates as substrates	rpoB2	2.261	16.7442	3.26891	9.69287e-10
T3_1589	Belongs to the UPF0215 family	-	0.225875	1.71625	3.26617	3.91305e-05
T3_3418	Asparagine synthase	-	0.355962	2.68484	3.2633	3.64576e-07
T3_2872	PBS lyase HEAT domain protein repeathypothetical proteincontaining protein	-	0.154567	1.08853	3.25809	2.35198e-11
T3_1314	ABC transporter	-	0.691688	4.94092	3.24979	4.44331e-12
T3_1239	ATPase, Phypothetical proteintype (transporting), HAD superfamily, subfamily IC	-	0.851032	6.03962	3.24399	1.60726e-09
T3_2813	Transcription elongation factor Spt4	spt4	1.30722	9.11745	3.2423	5.87332e-06
T3_2343	peptidylhypothetical proteinprolyl cishypothetical proteintrans isomerase	-	2.93169	20.5867	3.23602	1.15769e-08
T3_2639	One of the primary rRNA binding proteins, it binds directly to 16S rRNA where it nucleates assembly of the body of the 30S subunit	rps4	6.61863	45.8499	3.23313	1.41633e-09
T3_1624	ATPases associated with a variety of cellular activities	-	0.25937	1.82323	3.22896	2.39666e-07
T3_3003	KaiC	-	0.762571	5.31045	3.22506	3.07341e-07
T3_3277	Baseplate Jhypothetical proteinlike protein	-	0.152907	1.00071	3.21526	6.61082e-06
T3_2638	Located on the platform of the 30S subunit	rps11	6.93424	47.1806	3.21468	2.08615e-09
T3_782	Carbamoylhypothetical proteinphosphate synthetase large chain, oligomerisation	carB	1.26732	8.74812	3.21195	4.33754e-10
T3_533	Belongs to the classhypothetical proteinII aminoacylhypothetical proteintRNA synthetase family	lysS	0.256614	1.79154	3.20643	1.96241e-08
T3_3643	TIGRFAM acetolactate synthase, large subunit, biosynthetic type	ilvB	1.38195	9.52378	3.20417	6.04186e-12
T3_3628	Nucleotidyl transferase	-	0.588212	3.95198	3.20296	1.98607e-08
T3_2677	hypothetical protein	-	2.37807	15.8859	3.19385	1.47745e-05
T3_610	PFAM molydopterin dinucleotidehypothetical proteinbinding region	fwdD-1	0.410122	2.85445	3.18588	1.60618e-08
T3_2397	DNAhypothetical proteindependent RNA polymerase catalyzes the transcription of DNA into RNA using the four ribonucleoside triphosphates as substrates	rpoA2	2.12627	14.8017	3.1844	7.97675e-07
T3_4092	PFAM CBS domain	-	2.03829	14.002	3.18223	2.5776e-08
T3_1238	COG1853 Conserved protein domain typically associated with flavoprotein oxygenases, DIM6 NTAB family	-	0.561331	3.85999	3.17705	2.22145e-07
T3_1191	Archaeal Type IV pilin, Nhypothetical proteinterminal	-	0.582622	3.92062	3.1614	1.23236e-09
T3_2652	Catalyzes the reversible transfer of the terminal phosphate group between ATP and AMP. Plays an important role in cellular energy homeostasis and in adenine nucleotide metabolism	adk	2.13008	13.7807	3.15969	2.59855e-06
T3_2412	Nhypothetical proteinterminal TM domain of oligopeptide transport permease C	-	0.258391	1.71235	3.15724	1.86328e-07
T3_1472	Produces ATP from ADP in the presence of a proton gradient across the membrane. The archaeal beta chain is a regulatory subunit	atpB	171.646	1145.54	3.15448	6.11898e-14
T3_51	CobN/Magnesium Chelatase	-	0.0352881	0.231785	3.153	1.22295e-05
T3_2258	TIGRFAM AAA family ATPase, CDC48 subfamily	-	2.54517	16.651	3.15245	1.70786e-07
T3_2227	8hypothetical proteinoxoguanine DNA glycosylase domain protein	-	0.294375	2.00278	3.15021	1.22414e-05
T3_324	Catalyzes the methyl esterification of Lhypothetical proteinisoaspartyl residues in peptides and proteins that result from spontaneous decomposition of normal Lhypothetical proteinaspartyl and Lhypothetical proteinasparaginyl residues. It plays a role in the repair and or degradation of damaged proteins	pcm	0.41601	2.7462	3.14593	2.23695e-06
T3_447	archaeal coiledhypothetical proteincoil protein	-	1.79776	11.6534	3.14394	8.16295e-08
T3_2404	Involved in the binding of tRNA to the ribosomes	rps10	11.2544	73.2571	3.14213	5.00059e-10
T3_1177	Transcription factor that plays a role in the activation of archaeal genes transcribed by RNA polymerase. Facilitates transcription initiation by enhancing TATAhypothetical proteinbox recognition by TATAhypothetical proteinboxhypothetical proteinbinding protein (Tbp), and transcription factor B (Tfb) and RNA polymerase recruitment. Not absolutely required for transcription in vitro, but particula…	tfe	3.98592	26.0682	3.14193	1.3624e-11
T3_364	This protein is one of the early assembly proteins of the 50S ribosomal subunit, although it is not seen to bind rRNA by itself. It is important during the early stages of 50S assembly	rpl13	7.67006	50.8473	3.14098	4.77218e-09
T3_923	Belongs to the PDCD5 family	-	8.64685	56.1492	3.14086	1.52969e-07
T3_135	Periplasmic copperhypothetical proteinbinding protein (NosD)	-	0.383464	2.51552	3.13697	3.94016e-10
T3_318	PFAM peptidase U32	-	0.151617	0.992182	3.13456	2.24215e-08
T3_3160	Nonhypothetical proteincatalytic component of the exosome, which is a complex involved in RNA degradation. Increases the RNA binding and the efficiency of RNA degradation. Confers strong poly(A) specificity to the exosome	rrp4	2.1698	14.0901	3.13221	8.3304e-08
T3_3899	delta endotoxin, Nhypothetical proteinterminal domain	-	1.07163	6.86428	3.13098	4.51182e-05
T3_1626	helix_turn_helix, Arsenical Resistance Operon Repressor	-	0.394249	2.55178	3.11707	0.00020537
T3_498	Helixhypothetical proteinhairpinhypothetical proteinhelix domain	polX	0.190019	1.24346	3.11009	1.81938e-06
T3_3746	probably responsible for the translocation of the substrate across the membrane	pstC	0.503204	3.30841	3.10802	9.32618e-07
T3_2026	hypothetical protein	-	0.275686	1.86667	3.10696	7.82263e-09
T3_1176	Metal dependent phosphohydrolases with conserved 'HD' motif.	-	2.26761	14.3958	3.10357	2.46596e-09
T3_1593	Forms part of the ribosomal stalk which helps the ribosome interact with GTPhypothetical proteinbound translation factors	rpl11	6.13689	39.1358	3.10333	2.31009e-07
T3_2857	4Fehypothetical protein4S iron sulfur cluster binding proteins, NifH/frxC family	nifH-1	0.786121	5.08387	3.09729	1.24476e-09
T3_1547	PFAM glutamine amidotransferase, classhypothetical proteinII	gltB1	0.790681	4.96225	3.09026	2.93338e-06
T3_1280	Uncharacterized protein conserved in archaea (DUF2073)	-	8.84192	54.7115	3.07732	3.36318e-08
T3_2612	Cytochrome b subunit of formate	vhtC	3.36756	21.2015	3.06099	8.83945e-09
T3_609	Formylmethanofuran dehydrogenase, subunit B	fwdB-1	0.749824	4.50478	3.05953	1.61514e-08
T3_3283	hypothetical protein	-	0.37494	2.28347	3.05664	3.85022e-05
T3_368	Belongs to the MEMO1 family	-	2.55298	15.6353	3.04139	1.12281e-06
T3_4093	PFAM CBS domain containing protein	-	1.44229	9.0123	3.0411	2.25927e-06
T3_3545	Periplasmic binding protein	-	3.32208	20.973	3.03997	6.15565e-10
T3_1760	F420H2 dehydrogenase subunit FpoO	-	0.505813	3.00635	3.03903	6.82941e-05
T3_2858	Catalyzes the ATPhypothetical proteindependent amidation of the two carboxylate groups at positions a and c of cobyrinate, using either Lhypothetical proteinglutamine or ammonia as the nitrogen source. Involved in the biosynthesis of the unique nickelhypothetical proteincontaining tetrapyrrole coenzyme F430, the prosthetic group of methylhypothetical proteincoenzyme M reductase (MCR), which plays…	cbiA-1	0.698366	4.29778	3.03316	1.5255e-06
T3_942	Universal stress protein family	-	11.5668	70.5437	3.02876	1.64386e-07
T3_1915	Peptidase C26	-	0.392443	2.40971	3.02669	2.29422e-08
T3_943	PFAM CBS domain containing protein	-	8.32117	51.3087	3.02317	3.51613e-09
T3_4159	This protein is involved in the repair of mismatches in DNA. It is required for damhypothetical proteindependent methylhypothetical proteindirected DNA mismatch repair. May act as a molecular matchmaker , a protein that promotes the formation of a stable complex between two or more DNAhypothetical proteinbinding proteins in an ATPhypothetical proteindependent manner without itself being part of a…	mutL	0.428322	2.59628	3.02155	1.32593e-07
T3_3392	CHAD	-	0.573241	3.44406	3.01893	1.00752e-07
T3_2927	Lycopene cyclase protein	-	0.550959	3.30154	3.01558	7.63421e-08
T3_3601	PFAM Coenzyme F420 hydrogenase dehydrogenase, beta subunit	frhB-2	1.70028	10.3728	3.01552	1.77614e-08
T3_826	Uncharacterized protein conserved in archaea (DUF2110)	-	0.728429	4.27097	3.00993	2.98899e-06
T3_2883	Phosphate acetyl/butaryl transferase	-	17.1597	103.761	3.00964	4.31034e-06
T3_2102	Catalyzes the transfer of the enolpyruvyl moiety of phosphoenolpyruvate (PEP) to the 5hypothetical proteinhydroxyl of shikimatehypothetical protein3hypothetical protein phosphate (S3P) to produce enolpyruvyl shikimatehypothetical protein3hypothetical proteinphosphate and inorganic phosphate	aroA	0.614335	3.65765	3.00916	1.23649e-09
T3_3205	Glucose / Sorbosone dehydrogenase	-	0.351468	2.08982	3.00267	1.72305e-05
T3_3929	PFAM Aldehyde dehydrogenase	-	0.257907	1.63924	3.00136	4.52721e-06
T3_959	PFAM Glycosyl transferase family 2	-	0.22427	1.3261	2.9934	0.000287598
T3_2139	hypothetical protein	-	2.1851	12.3211	2.99141	0.000228088
T3_1389	Pyridoxalhypothetical proteindependent decarboxylase conserved domain	-	0.121581	0.725257	2.98381	4.18344e-07
T3_369	Catalyzes the phosphorylation of (R)hypothetical proteinmevalonate (MVA) to (R)hypothetical proteinmevalonate 5hypothetical proteinphosphate (MVAP). Functions in the mevalonate (MVA) pathway leading to isopentenyl diphosphate (IPP), a key precursor for the biosynthesis of isoprenoid compounds such as archaeal membrane lipids	mvk	0.398912	2.33217	2.98286	8.3341e-07
T3_3158	Nonhypothetical proteincatalytic component of the exosome, which is a complex involved in RNA degradation. Contributes to the structuring of the Rrp41 active site	rrp42	4.87234	28.3566	2.97884	9.73934e-08
T3_3431	TIGRFAM pyruvate ferredoxin flavodoxin oxidoreductase, delta subunit	porD-1	0.759526	4.49415	2.97755	1.26737e-06
T3_2163	helix_turn_helix, Arsenical Resistance Operon Repressor	-	0.178406	1.05269	2.97536	7.37411e-08
T3_2727	PFAM peptidase U62 modulator of DNA gyrase	-	0.968189	5.58852	2.97163	1.60521e-07
T3_2285	Protein of unknown function (DUF1699)	-	3.85397	23.1182	2.97114	1.30343e-08
T3_894	Pyruvate ferredoxin/flavodoxin oxidoreductase	-	1.85353	10.5232	2.96972	6.79126e-08
T3_3402	TIGRFAM anaerobic ribonucleosidehypothetical proteintriphosphate reductase	nrdD	1.82108	10.5038	2.96877	3.62829e-08
T3_314	Belongs to the classhypothetical proteinI aminoacylhypothetical proteintRNA synthetase family	lysS	0.495248	2.87173	2.96555	1.02156e-05
T3_3516	TIGRFAM daunorubicin resistance ABC transporter, inner membrane subunit B	-	0.289245	1.68798	2.96435	4.45156e-08
T3_3745	Bindinghypothetical proteinproteinhypothetical proteindependent transport system inner membrane component	pstA	0.28971	1.70415	2.95405	1.57317e-05
T3_351	Tetrapolymerization of the monopyrrole PBG into the hydroxymethylbilane prehypothetical proteinuroporphyrinogen in several discrete steps	hemC	0.57588	3.378	2.95279	2.9288e-06
T3_258	PFAM isocitrate isopropylmalate dehydrogenase	leuB	2.0906	11.986	2.94463	2.0962e-07
T3_2306	hypothetical protein	-	0.388063	2.27401	2.94243	6.76277e-06
T3_569	Radical SAM	-	0.887845	5.11899	2.94214	3.96883e-07
T3_1582	PFAM Uroporphyrinhypothetical proteinIII C tetrapyrrole (Corrin Porphyrin) methyltransferase	-	0.375184	2.06274	2.94098	0.000248591
T3_2335	Protein of unknown function DUF58	-	0.495265	2.76733	2.93905	7.74723e-06
T3_2582	Bifunctional enzyme that catalyzes the epimerization of the Shypothetical protein and Rhypothetical proteinforms of NAD(P)HX and the dehydration of the Shypothetical proteinform of NAD(P)HX at the expense of ADP, which is converted to AMP. This allows the repair of both epimers of NAD(P)HX, a damaged form of NAD(P)H that is a result of enzymatic or heathypothetical proteindependent hydration	nnrD	0.356327	2.03902	2.93401	4.64065e-06
T3_1577	PFAM Precorrinhypothetical protein8X methylmutase CbiC CobH	-	0.904606	5.15113	2.93195	2.26243e-05
T3_3302	TIGRFAM ATPase, Phypothetical proteintype (transporting), HAD superfamily, subfamily IC	-	0.162468	0.939465	2.93107	7.0077e-06
T3_1591	Essential subunit of the Sec protein translocation channel SecYEG. Clamps together the 2 halves of SecY. May contact the channel plug during translocation	secE	10.2912	56.5152	2.92626	1.16239e-05
T3_3537	Histidine kinase	-	0.250516	1.43095	2.92006	1.284e-10
T3_228	type II secretion system protein	-	0.449129	2.42747	2.9159	0.00054706
T3_1653	plastoquinone (Complex I)	-	0.230183	1.25737	2.91468	1.12025e-06
T3_532	Motif Chypothetical proteinterminal to PAS motifs (likely to contribute to PAS structural domain)	-	0.272888	1.52681	2.91448	7.33142e-09
T3_1288	Catalyzes the isomerization between 2hypothetical proteinisopropylmalate and 3hypothetical proteinisopropylmalate, via the formation of 2hypothetical proteinisopropylmaleate	leuC	1.4355	8.10617	2.91123	1.14253e-08
T3_3134	Pyruvate ferredoxin/flavodoxin oxidoreductase	-	0.903467	4.99852	2.91041	0.00013362
T3_2640	Located at the top of the head of the 30S subunit, it contacts several helices of the 16S rRNA. In the 70S ribosome it contacts the 23S rRNA (bridge B1a) and protein L5 of the 50S subunit (bridge B1b), connecting the 2 subunits	rps13	9.83478	54.6603	2.90461	5.88063e-09
T3_70	Periplasmic copperhypothetical proteinbinding protein (NosD)	-	1.10252	6.17644	2.89807	7.39662e-07
T3_1655	Hydrogenase 4 membrane	-	0.285123	1.6213	2.89552	1.65358e-07
T3_2719	Thiamine pyrophosphate enzyme, Nhypothetical proteinterminal TPP binding domain	comD/comE	0.501792	2.80163	2.89301	1.41089e-07
T3_3423	Belongs to the classhypothetical proteinI aminoacylhypothetical proteintRNA synthetase family	argS	0.679504	3.72541	2.8905	4.88171e-06
T3_3552	Catalyzes the ATPhypothetical proteindependent amidation of deamidohypothetical proteinNAD to form NAD. Uses ammonia as a nitrogen source	nadE-2	0.911748	4.7989	2.88199	0.00101202
T3_411	PHP Chypothetical proteinterminal domain protein	-	1.17645	6.2442	2.88098	5.05243e-07
T3_2971	transferase hexapeptide repeat	-	0.844014	4.38226	2.87526	8.14025e-05
T3_645	Belongs to the sodium solute symporter (SSF) (TC 2.A.21) family	-	0.640687	3.57244	2.87184	4.0831e-07
T3_1207	TIGRFAM argininosuccinate lyase	argH	0.600371	3.18404	2.86777	2.71747e-05
T3_3770	Psort location Cytoplasmic, score 8.87	-	0.0852013	0.498513	2.86398	0.0015741
T3_878	Nitrogenase component 1 type Oxidoreductase	-	0.780082	4.1596	2.86082	1.79967e-08
T3_281	Leucine carboxyl methyltransferase	-	0.37615	2.20143	2.85844	5.5275e-05
T3_3978	PFAM Carboxymuconolactone decarboxylase	-	1.24558	6.69018	2.85815	0.000104958
T3_1774	Flavin containing amine oxidoreductase	-	0.16033	0.902378	2.8581	7.17666e-07
T3_4120	PFAM PilT protein domain protein	-	0.711133	3.93157	2.85721	9.97942e-08
T3_2056	oligopeptide dipeptide ABC transporter	-	0.4271	2.20788	2.84566	0.000689782
T3_1154	FAD dependent oxidoreductase	-	0.322753	1.71776	2.84421	2.46663e-07
T3_2674	Binds to 23S rRNA. One of the proteins that surrounds the polypeptide exit tunnel on the outside of the ribosome	rpl23	2.83851	15.5859	2.84065	4.03972e-05
T3_1313	ATPase activity	-	0.897199	4.77049	2.84025	1.3961e-06
T3_3641	Involved in the biosynthesis of branchedhypothetical proteinchain amino acids (BCAA). Catalyzes an alkylhypothetical proteinmigration followed by a ketolhypothetical protein acid reduction of (S)hypothetical protein2hypothetical proteinacetolactate (S2AL) to yield (R)hypothetical protein2,3hypothetical protein dihydroxyhypothetical proteinisovalerate. In the isomerase reaction, S2AL is rearranged…	ilvC	2.23592	11.8224	2.84016	2.3684e-07
T3_1789	ATPase, Phypothetical proteintype, K Mg Cd Cu Zn Na Ca Na Hhypothetical proteintransporter	-	0.339994	1.80608	2.83412	5.84979e-07
T3_895	Pyruvate:ferredoxin oxidoreductase core domain II	-	1.27575	6.75155	2.82867	5.73991e-07
T3_2013	His Kinase A (phosphohypothetical proteinacceptor) domain	-	0.460635	2.42725	2.82804	9.11949e-06
T3_422	Shypothetical proteinlayer protein	-	1.01214	5.09095	2.81961	1.30556e-05
T3_2998	Protein of unknown function (DUF2795)	-	3.61307	18.6082	2.81373	1.6445e-07
T3_2818	Stage II sporulation protein M	-	0.379517	2.04417	2.80975	1.25623e-06
T3_1174	KH, type 1, domain	-	2.38008	12.3052	2.80871	1.8796e-05
T3_134	40hypothetical proteinresidue YVTN family betahypothetical proteinpropeller	-	0.747263	3.98874	2.80805	4.28064e-09
T3_2749	hydrolase	pth	1.28998	6.52587	2.80684	5.28362e-06
T3_3755	WDhypothetical protein40 repeat	-	0.319132	1.63493	2.80564	7.62854e-06
T3_3133	AMPhypothetical proteinbinding enzyme Chypothetical proteinterminal domain	-	1.55837	7.93952	2.80542	4.12747e-08
T3_3664	DEADhypothetical proteinlike helicases superfamily	-	0.382122	2.00141	2.80406	8.66671e-08
T3_3318	Betahypothetical proteinCasp domain	-	0.243126	1.25943	2.79785	6.91303e-06
T3_3275	Phage tail sheath protein	-	0.24224	1.22314	2.79673	9.05037e-08
T3_907	Dihypothetical proteinhaem cytochrome c peroxidase	-	1.62469	8.19116	2.78834	2.63398e-06
T3_990	DUF35 OBhypothetical proteinfold domain, acylhypothetical proteinCoAhypothetical proteinassociated	-	1.60948	8.01928	2.77623	1.23707e-06
T3_3274	serine threonine protein kinase	-	1.00254	5.12128	2.77502	9.45451e-08
T3_615	Oligopeptide/dipeptide transporter, Chypothetical proteinterminal region	-	0.282355	1.43398	2.77348	2.81883e-06
T3_1617	hypothetical protein	-	0.988114	4.89012	2.76826	2.85462e-06
T3_3718	ATP synthase	-	0.270618	1.36658	2.76711	0.000435233
T3_4274	TatD related DNase	-	0.214914	1.10662	2.76673	5.06042e-08
T3_2590	Part of the Rad50 Mre11 complex, which is involved in the early steps of DNA doublehypothetical proteinstrand break (DSB) repair. The complex may facilitate opening of the processed DNA ends to aid in the recruitment of HerA and NurA. Mre11 binds to DSB ends and has both doublehypothetical proteinstranded 3'hypothetical protein5' exonuclease activity and singlehypothetical protein stranded endonu…	mre11	0.299475	1.47714	2.76136	1.82278e-05
T3_1202	Belongs to the sodium solute symporter (SSF) (TC 2.A.21) family	-	2.05446	10.6203	2.75997	6.96712e-06
T3_783	Belongs to the argininosuccinate synthase family. Type 1 subfamily	argG	2.61852	13.3104	2.75915	8.6622e-08
T3_1878	PFAM phosphoesterase, RecJ domain protein	-	1.4739	7.32293	2.75171	2.27811e-07
T3_65	PFAM Prehypothetical proteinmRNA processing ribonucleoprotein, binding	-	0.588968	2.92145	2.74251	2.609e-06
T3_3004	Archaeal flagellar protein F	-	1.60512	8.05568	2.73499	6.61685e-06
T3_64	Involved in prehypothetical proteinrRNA and tRNA processing. Utilizes the methyl donor Shypothetical proteinadenosylhypothetical proteinLhypothetical proteinmethionine to catalyze the sitehypothetical proteinspecific 2'hypothetical proteinhydroxyl methylation of ribose moieties in rRNA and tRNA. Site specificity is provided by a guide RNA that base pairs with the substrate. Methylation occurs at …	flpA	0.513467	2.56367	2.73399	5.39278e-06
T3_1743	Multifunctional RNAhypothetical proteinbinding protein that recognizes the Khypothetical proteinturn motif in ribosomal RNA, the RNA component of RNase P, box H ACA, box C D and box C' D' sRNAs	rpl7ae	4.69059	23.0492	2.73387	2.58274e-06
T3_2788	Uncharacterised ACR (DUF711)	-	0.574346	2.86595	2.73379	6.70028e-07
T3_3027	Flagellin is the subunit protein which polymerizes to form the filaments of archaeal flagella	flaB-2	1.97764	9.75485	2.73214	3.51651e-09
T3_2222	Catalyzes the NADPHhypothetical proteindependent reduction of Nhypothetical proteinacetylhypothetical protein5hypothetical protein glutamyl phosphate to yield Nhypothetical proteinacetylhypothetical proteinLhypothetical proteinglutamate 5hypothetical proteinsemialdehyde	argC	0.454915	2.26761	2.72886	1.81799e-05
T3_1699	PFAM Ironhypothetical proteincontaining alcohol dehydrogenase	-	0.436831	2.14275	2.72846	4.17073e-08
T3_2094	Possesses two activities a DNA synthesis (polymerase) and an exonucleolytic activity that degrades singlehypothetical proteinstranded DNA in the 3'hypothetical protein to 5'hypothetical proteindirection. Has a templatehypothetical proteinprimer preference which is characteristic of a replicative DNA polymerase	polC	0.271418	1.33744	2.72845	3.27707e-06
T3_1668	CobW/HypB/UreG, nucleotidehypothetical proteinbinding domain	-	0.151728	0.771844	2.72234	5.59514e-07
T3_2733	Prismane/CO dehydrogenase family	-	0.802387	3.86924	2.71624	3.86621e-05
T3_1716	Destroys radicals which are normally produced within the cells and which are toxic to biological systems	-	1.66974	8.34941	2.7149	4.06476e-06
T3_549	Parallel betahypothetical proteinhelix	-	0.477405	2.21579	2.7043	0.000831176
T3_2560	Thiamine biosynthesis protein ThiC	thiC-1	0.803118	3.92298	2.70428	1.78996e-05
T3_3726	ATP synthase alpha/beta family, betahypothetical proteinbarrel domain	-	0.345077	1.71454	2.70372	4.98123e-08
T3_1707	Peptidase family C69	pepD	1.21138	5.86301	2.70252	0.000123831
T3_2091	Catalyzes the addition of molecular CO(2) and H(2)O to ribulose 1,5hypothetical proteinbisphosphate (RuBP), generating two molecules of 3hypothetical protein phosphoglycerate (3hypothetical proteinPGA). Functions in an archaeal AMP degradation pathway, together with AMP phosphorylase and R15P isomerase	rbcL	1.17234	5.67867	2.69438	8.63845e-07
T3_2001	oligoendopeptidase F	pepF	0.277623	1.26309	2.69424	0.00205994
T3_2078	Cell division protein 48 (CDC48), domain 2	-	0.723587	3.52968	2.69365	5.5365e-07
T3_2637	DNAhypothetical proteindependent RNA polymerase catalyzes the transcription of DNA into RNA using the four ribonucleoside triphosphates as substrates	rpoD	5.43973	26.1574	2.68997	6.83823e-08
T3_4091	PFAM CBS domain containing protein	-	3.31748	16.3134	2.68766	9.66748e-08
T3_3500	Thermolysin metallopeptidase, alphahypothetical proteinhelical domain	npr	0.779159	3.75379	2.68636	1.15508e-07
T3_2859	sites to release the intron. The products are an intron and two tRNA halfhypothetical proteinmolecules bearing 2',3' cyclic phosphate and 5'hypothetical proteinOH termini. Recognizes a pseudosymmetric substrate in which 2 bulged loops of 3 bases are separated by a stem of 4 bp	endA	0.222904	1.07158	2.6851	2.70801e-05
T3_3321	Betahypothetical proteinCasp domain	-	0.57346	2.64688	2.67929	0.000319125
T3_1281	hypothetical protein	-	9.07676	42.415	2.67699	5.92012e-07
T3_540	hypothetical protein	-	1.13908	5.2187	2.67584	0.00023523
T3_2514	Collagenase	-	0.222297	1.03957	2.67387	9.46317e-05
T3_1359	Tetratricopeptide repeat	-	1.13709	5.41052	2.66226	2.21977e-05
T3_922	May be involved in maturation of the 30S ribosomal subunit	rps19e	4.51242	21.0315	2.66104	6.17874e-06
T3_3780	hypothetical protein	-	1.88341	9.00371	2.65327	2.01168e-07
T3_3221	Repeats in polycystic kidney disease 1 (PKD1) and other proteins	-	0.495872	2.40326	2.65323	6.90078e-06
T3_3661	Phosphoadenosine phosphosulfate reductase family	-	0.309113	1.48123	2.65292	2.27479e-09
T3_2752	Master enzyme that delivers sulfur to a number of partners involved in Fehypothetical proteinS cluster assembly, tRNA modification or cofactor biosynthesis. Catalyzes the removal of elemental sulfur atoms from cysteine to produce alanine. Functions as a sulfur delivery protein for Fehypothetical proteinS cluster synthesis onto IscU, an Fehypothetical proteinS scaffold assembly protein, as well as…	iscS	0.243068	1.17488	2.65018	8.99268e-06
T3_2336	Aerotolerance regulator Nhypothetical proteinterminal	-	0.88242	3.9806	2.64509	3.03399e-05
T3_2619	TIGRFAM hydrogenase expression formation protein HypE	hypE	0.304161	1.45007	2.64393	3.74536e-08
T3_1596	Forms part of the ribosomal stalk, playing a central role in the interaction of the ribosome with GTPhypothetical proteinbound translation factors	rpl12	14.7077	66.7728	2.63882	1.22231e-07
T3_1651	Domain of unknown function (DUF4162)	-	2.37655	10.6701	2.63226	7.45558e-05
T3_1996	ATPhypothetical proteindependent serine protease that mediates the selective degradation of mutant and abnormal proteins as well as certain shorthypothetical proteinlived regulatory proteins. Required for cellular homeostasis and for survival from DNA damage and developmental changes induced by stress. Degrades polypeptides processively to yield small peptide fragments that are 5 to 10 amino acid…	lon	0.546754	2.51697	2.62515	2.12899e-06
T3_3737	Part of the ACDS complex that catalyzes the reversible cleavage of acetylhypothetical proteinCoA, allowing growth on acetate as sole source of carbon and energy. The alphahypothetical proteinepsilon subcomponent functions as a carbon monoxide dehydrogenase	cdhA	51.5122	233.042	2.62177	1.08807e-06
T3_3145	His Kinase A (phosphohypothetical proteinacceptor) domain	-	0.163327	0.719221	2.621	0.000474135
T3_2918	FAD binding domain	-	0.233508	1.07525	2.62035	6.01113e-06
T3_412	PAC2 family	-	1.76223	7.8676	2.61749	1.5834e-05
T3_1063	type II secretion system protein	-	0.59098	2.63205	2.60755	0.000277852
T3_4115	PFAM AIR synthase related protein	-	1.14401	5.13546	2.60535	8.51768e-07
T3_1665	Domain of unknown function (DUF4445)	-	0.407304	1.81982	2.60508	1.48118e-07
T3_1738	Belongs to the eukaryotic ribosomal protein eS6 family	rps6e	3.67044	16.09	2.60202	1.4066e-06
T3_983	Glycosyl hydrolases family 15	-	0.594712	2.65047	2.59834	0.000194529
T3_929	Involved in targeting and insertion of nascent membrane proteins into the cytoplasmic membrane. Acts as a receptor for the complex formed by the signal recognition particle (SRP) and the ribosomehypothetical proteinnascent chain (RNC)	ftsY	1.01484	4.51485	2.59735	2.14637e-06
T3_2344	FKBPhypothetical proteintype peptidylhypothetical proteinprolyl cishypothetical proteintrans isomerase	-	5.38826	24.1387	2.5918	8.38554e-07
T3_2409	PFAM extracellular solutehypothetical proteinbinding protein, family 5	-	0.155288	0.689639	2.5866	0.00390631
T3_1158	Belongs to the pyruvate kinase family	pyk	1.18081	5.16635	2.58574	7.08251e-07
T3_3261	Part of a complex that catalyzes the reversible cleavage of acetylhypothetical proteinCoA, allowing growth on acetate as sole source of carbon and energy. The alphahypothetical proteinepsilon complex generates CO from CO(2), while the beta subunit (this protein) combines the CO with CoA and a methyl group to form acetylhypothetical proteinCoA. The methyl group, which is incorporated into acetylhy…	cdhC	253.848	1128.03	2.56295	1.23095e-09
T3_2972	Belongs to the DegT DnrJ EryC1 family	-	1.16615	5.09723	2.56005	2.80473e-06
T3_3556	PFAM pyruvate ferredoxin flavodoxin oxidoreductase	iorB	1.31334	5.80863	2.5547	7.59637e-06
T3_2758	Tetratricopeptide repeat	-	1.61742	6.49963	2.55429	0.0329665
T3_2214	extracellular matrix structural constituent	-	0.364773	1.61036	2.55122	5.05153e-08
T3_1657	Respiratoryhypothetical proteinchain NADH dehydrogenase, 30 Kd subunit	-	0.222182	0.942335	2.5512	5.94734e-05
T3_2337	von Willebrand factor (vWF) type A domain	-	0.847298	3.61917	2.5499	2.6955e-06
T3_1588	ATPase which is responsible for recognizing, binding, unfolding and translocation of substrate proteins into the archaeal 20S proteasome core particle. Is essential for opening the gate of the 20S proteasome via an interaction with its Chypothetical protein terminus, thereby allowing substrate entry and access to the site of proteolysis. Thus, the Chypothetical proteintermini of the proteasomal A…	pan	8.64502	38.1111	2.54503	2.23214e-05
T3_4009	Catalyzes the ATPhypothetical proteindependent amidation of deamidohypothetical proteinNAD to form NAD. Uses ammonia as a nitrogen source	nadE-2	0.713271	2.98652	2.54396	0.000420881
T3_762	AAA domain (dyneinhypothetical proteinrelated subfamily)	-	0.706638	3.17929	2.54152	6.5281e-06
T3_461	Protein of unknown function DUF116	-	0.663236	2.8482	2.53813	3.02907e-06
T3_2855	PFAM Mur ligase, middle domain protein	murD	0.791167	3.40942	2.53808	3.15744e-05
T3_3607	PFAM isocitrate isopropylmalate dehydrogenase	aksF	0.220513	0.964953	2.53496	8.94221e-08
T3_3910	DNA ligase that seals nicks in doublehypothetical proteinstranded DNA during DNA replication, DNA recombination and DNA repair	lig	0.696049	2.97496	2.53285	7.81263e-07
T3_3805	hypothetical protein	-	0.705374	3.0198	2.53125	3.15508e-05
T3_3015	Methylhypothetical proteinaccepting chemotaxishypothetical proteinlike domains (chemotaxis sensory transducer).	tlpC	0.993422	4.09051	2.52713	0.0187186
T3_66	Catalyzes the condensation of 4hypothetical proteinaminobenzoate (pABA) with 5hypothetical proteinphosphohypothetical proteinalphahypothetical proteinDhypothetical proteinribose 1hypothetical proteindiphosphate (PRPP) to produce betahypothetical proteinribofuranosylaminobenzene 5'hypothetical proteinphosphate (betahypothetical proteinRFAhypothetical proteinP)	-	1.5682	6.6364	2.5262	0.000264772
T3_3952	hypothetical protein	-	4.98166	19.7706	2.52438	0.0386394
T3_956	Protein of unknown function (DUF3303)	-	7.52684	32.5223	2.52225	1.11868e-07
T3_4063	Acetyltransferase (GNAT) domain	-	1.03345	4.4347	2.51754	0.000156777
T3_616	PFAM ABC transporter related	-	0.184715	0.789613	2.51092	2.35772e-06
T3_420	Domain of unknown function (DUF814)	-	0.472789	1.98687	2.50749	5.92874e-07
T3_2616	TIGRFAM hydrogenase expression formation protein HypD	hypD	0.229671	0.972691	2.5012	0.00507232
T3_2177	Protein of unknown function (DUF1616)	-	0.605936	2.53387	2.49849	7.31258e-07
T3_170	Pfam:DUF1628	-	0.327307	1.40472	2.49752	5.00677e-05
T3_3744	Part of the ABC transporter complex PstSACB involved in phosphate import. Responsible for energy coupling to the transport system	pstB	0.501877	2.13886	2.49641	1.39366e-06
T3_3714	amino acids such as valine, to avoid such errors it has two additional distinct tRNA(Ile)hypothetical proteindependent editing activities. One activity is designated as 'pretransfer' editing and involves the hydrolysis of activated Valhypothetical proteinAMP. The other activity is designated 'posttransfer' editing and involves deacylation of mischarged Valhypothetical proteintRNA(Ile)	ileS	1.30767	5.47947	2.49585	8.04212e-07
T3_1064	PFAM type II secretion system protein E	-	0.658144	2.69024	2.494	0.000759476
T3_1298	hyaluronan metabolic process	ITIH4	1.49381	6.23959	2.49152	1.54602e-06
T3_1656	plastoquinone (Complex I)	-	0.265722	1.1228	2.49017	2.08895e-07
T3_2618	TIGRFAM hydrogenase accessory protein HypB	hypB	0.591775	2.57547	2.48921	3.58714e-05
T3_3533	Belongs to the carbohydrate kinase PfkB family	-	0.422654	1.76082	2.48774	1.25506e-06
T3_3606	Catalyzes the NADhypothetical proteindependent oxidative cleavage of spermidine and the subsequent transfer of the butylamine moiety of spermidine to the epsilonhypothetical proteinamino group of a specific lysine residue of the eIFhypothetical protein5A precursor protein to form the intermediate deoxyhypusine residue	dys-2	0.596345	2.48673	2.4826	5.45041e-08
T3_1358	Tetratricopeptide repeat	-	0.923206	3.79201	2.47746	3.09294e-06
T3_196	Belongs to the RtcB family	rtcB	0.412397	1.7182	2.46973	1.75361e-05
T3_3605	Catalyzes the decarboxylation of orotidine 5'hypothetical protein monophosphate (OMP) to uridine 5'hypothetical proteinmonophosphate (UMP)	pyrF	1.92419	8.06453	2.46934	1.53568e-06
T3_2162	COG4677 Pectin methylesterase	pecE	0.316688	1.25814	2.469	1.28851e-05
T3_583	Dimerisation domain of Zinc Transporter	-	0.429168	1.85795	2.46253	0.0118012
T3_2547	Belongs to the IlvD Edd family	ilvD	1.02836	4.29006	2.46128	1.77348e-06
T3_3120	Molybdopterin converting factor, small subunit	-	0.81987	3.38966	2.46041	0.00626678
T3_2708	Belongs to the ATCase OTCase family	argF	2.3355	9.64144	2.45904	6.54984e-05
T3_1663	Cation transporter/ATPase, Nhypothetical proteinterminus	-	0.498023	2.0441	2.45897	4.21327e-05
T3_413	Translation initiation factor 2 alpha subunit	eif2a	9.15011	36.9798	2.45751	2.18536e-05
T3_3131	Four repeated domains in the Fasciclin I family of proteins, present in many other contexts.	-	0.162572	0.701486	2.45711	6.03225e-05
T3_3246	Glycosyltransferase Family 4	-	0.0881565	0.386433	2.45704	0.000366434
T3_4328	Part of the ACDS complex that catalyzes the reversible cleavage of acetylhypothetical proteinCoA, allowing growth on acetate as sole source of carbon and energy. The alphahypothetical proteinepsilon subcomponent functions as a carbon monoxide dehydrogenase	cdhA	40.7878	168.144	2.45676	0.000108349
T3_2037	Cys/Met metabolism PLPhypothetical proteindependent enzyme	-	0.360444	1.4843	2.45507	4.01329e-06
T3_263	Catalyzes the attachment of alanine to tRNA(Ala) in a twohypothetical proteinstep reaction alanine is first activated by ATP to form Alahypothetical protein AMP and then transferred to the acceptor end of tRNA(Ala). Also edits incorrectly charged Serhypothetical proteintRNA(Ala) and Glyhypothetical proteintRNA(Ala) via its editing domain	alaS	1.61376	6.51748	2.45367	7.16312e-07
T3_3841	Belongs to the aspartokinase family	lysC	1.1332	4.62813	2.45349	2.61633e-05
T3_2726	Belongs to the peptidase S16 family	lon	3.18222	13.1235	2.45213	1.44616e-05
T3_2591	CAAX protease selfhypothetical proteinimmunity	-	0.366121	1.47541	2.45206	0.000500651
T3_470	PFAM bindinghypothetical proteinproteinhypothetical proteindependent transport systems inner membrane component	-	0.248785	1.05339	2.45022	5.345e-05
T3_3806	PFAM PKD domain containing protein	-	1.01167	4.0732	2.44867	1.08351e-06
T3_3909	homoserine dehydrogenase	thrA	0.882478	3.52677	2.44853	4.67642e-05
T3_2819	Membrane protein of unknown function DUF63	-	0.599539	2.42942	2.44357	9.56027e-06
T3_3164	Part of ribonuclease P, a protein complex that generates mature tRNA molecules by cleaving their 5'hypothetical proteinends	rnp2	0.694279	2.76946	2.44198	5.27614e-05
T3_2920	Protein of unknown function (DUF473)	-	1.59257	6.40119	2.44034	3.58232e-05
T3_2826	Glycogen synthase	-	0.37059	1.48837	2.43675	0.00281883
T3_3324	Protein of unknown function (DUF460)	-	0.764314	3.04831	2.43625	3.84074e-06
T3_2928	Ironhypothetical proteinsulfur clusterhypothetical proteinbinding domain	-	0.322033	1.28278	2.43301	0.000604777
T3_3255	Methyltransferase type 12	ubiE	0.559934	2.17393	2.43126	0.000389152
T3_331	Histidine kinasehypothetical proteinlike ATPases	-	0.234422	0.917504	2.42894	2.08028e-05
T3_2372	PFAM GHMP kinase	-	0.363453	1.46686	2.42809	3.36146e-05
T3_3863	Catalyzes the gammahypothetical proteinelimination of phosphate from Lhypothetical protein phosphohomoserine and the betahypothetical proteinaddition of water to produce Lhypothetical protein threonine	thrC-1	0.964413	3.77749	2.42711	0.00062529
T3_928	Molecular chaperone capable of stabilizing a range of proteins. Seems to fulfill an ATPhypothetical proteinindependent, HSP70hypothetical proteinlike function in archaeal de novo protein folding	pfdA	12.8112	51.1924	2.42471	6.68259e-06
T3_1083	DEAD DEAH box helicase domain protein	-	0.944187	3.73668	2.42198	0.000128314
T3_2475	Belongs to the Protein of	-	1.4493	5.69676	2.42109	6.2862e-06
T3_262	Methyltransferase domain	-	0.441358	1.7456	2.41842	3.12602e-06
T3_3180	LysE type translocator	-	0.391388	1.53117	2.41713	0.000106562
T3_3757	PFAM CobN magnesium chelatase	-	0.368948	1.44356	2.4169	5.56455e-06
T3_2711	Catalyzes the transfer of a ribosyl phosphate group from 5hypothetical proteinphosphoribose 1hypothetical proteindiphosphate to orotate, leading to the formation of orotidine monophosphate (OMP)	pyrE	0.619838	2.4223	2.41635	0.000143644
T3_2795	4Fehypothetical protein4S ferredoxin, ironhypothetical proteinsulfur binding	-	0.806395	3.20013	2.41616	8.29539e-07
T3_1355	Tripartite tricarboxylate transporter TctA family	-	0.225743	0.909265	2.41407	0.000263298
T3_3518	Belongs to the peptidase M48B family	htpX	1.58238	6.11035	2.40205	7.67265e-05
T3_2201	UDP binding domain	-	0.562609	2.21695	2.39584	0.000686731
T3_460	Part of a complex that catalyzes the reversible reduction of CoMhypothetical proteinShypothetical proteinShypothetical proteinCoB to the thiolhypothetical proteincoenzymes Hhypothetical proteinShypothetical proteinCoM (coenzyme M) and Hhypothetical proteinShypothetical proteinCoB (coenzyme B). HdrD may act as the catalytic subunit	hdrD	5.32316	20.825	2.39514	0.000113419
T3_2743	Peptidase M1 membrane alanine aminopeptidase	-	0.353294	1.3959	2.39365	1.53323e-06
T3_3260	Part of a complex that catalyzes the reversible cleavage of acetylhypothetical proteinCoA, allowing growth on acetate as sole source of carbon and energy. The alphahypothetical proteinepsilon subcomponent functions as a carbon monoxide dehydrogenase. The precise role of the epsilon subunit is unclear	cdhB	77.5269	304.04	2.39316	2.58777e-06
T3_4098	PhoU domain	-	0.609728	2.4233	2.38837	1.50454e-06
T3_650	Catalyzes the reversible conversion of 3hypothetical protein phosphohydroxypyruvate to phosphoserine and of 3hypothetical proteinhydroxyhypothetical protein2hypothetical proteinoxohypothetical protein4hypothetical protein phosphonooxybutanoate to phosphohydroxythreonine	serC	1.01872	3.86424	2.38664	0.000155059
T3_2748	Transglutaminasehypothetical proteinlike superfamily	-	0.516525	1.92583	2.38174	0.00107135
T3_3649	AMPhypothetical proteinbinding enzyme Chypothetical proteinterminal domain	paaK-2	1.02283	4.00484	2.38035	7.30718e-06
T3_2398	PFAM ribosomal protein L7Ae L30e S12e Gadd45	rpl30e	4.25879	16.7522	2.37864	0.000283871
T3_3393	Ppx GppA phosphatase	-	0.492733	1.91449	2.37536	5.83767e-06
T3_649	Hydantoinase B/oxoprolinase	-	0.221097	0.834097	2.37526	2.23732e-05
T3_774	PFAM NADPHhypothetical proteindependent FMN reductase	-	0.793979	3.02362	2.37378	0.000412327
T3_941	PFAM amidohydrolase	-	1.70502	6.73487	2.37362	0.00266964
T3_1616	Required for chromosome condensation and partitioning	smc	1.01894	3.9083	2.37085	8.25993e-05
T3_3017	Methylhypothetical proteinaccepting chemotaxishypothetical proteinlike domains (chemotaxis sensory transducer).	tlpC	0.589181	2.1764	2.37078	0.00682345
T3_2747	Could be responsible for synthesis of pseudouridine from uracilhypothetical protein13 in transfer RNAs	truD	0.454913	1.74626	2.3692	1.47366e-06
T3_1711	ATPase, Phypothetical proteintype (transporting), HAD superfamily, subfamily IC	-	0.23845	0.92125	2.35727	1.33888e-07
T3_888	Glutamine synthetase, catalytic domain	-	3.48595	13.2721	2.35682	5.47549e-06
T3_4015	PFAM 4Fehypothetical protein4S ferredoxin, ironhypothetical proteinsulfur binding domain protein	hdrA-2	2.50209	9.46879	2.35427	6.04355e-07
T3_967	Redoxin	-	0.568241	2.25751	2.35313	7.88229e-05
T3_2358	40hypothetical proteinresidue YVTN family betahypothetical proteinpropeller	-	0.50462	1.9455	2.34752	7.96279e-06
T3_493	Converts Ohypothetical proteinphosphohypothetical proteinLhypothetical proteinserylhypothetical proteintRNA(Cys) (Sephypothetical proteintRNA(Cys)) to Lhypothetical proteincysteinylhypothetical proteintRNA(Cys) (Cyshypothetical proteintRNA(Cys))	-	1.02599	3.88879	2.34447	7.21062e-05
T3_2264	Catalyzes the oxidation of 5,10hypothetical protein methylenetetrahydrofolate to 5,10hypothetical proteinmethenyltetrahydrofolate and then the hydrolysis of 5,10hypothetical proteinmethenyltetrahydrofolate to 10hypothetical protein formyltetrahydrofolate	folD	1.46613	5.54663	2.34128	2.94355e-05
T3_3554	AMPhypothetical proteinbinding enzyme Chypothetical proteinterminal domain	-	0.748753	2.83939	2.33896	8.50481e-06
T3_1769	Respiratoryhypothetical proteinchain NADH dehydrogenase, 49 Kd subunit	fpoD	0.447799	1.69094	2.33761	0.000125168
T3_4007	AMPhypothetical proteinbinding enzyme Chypothetical proteinterminal domain	-	2.54034	9.34164	2.33444	0.000109428
T3_375	PEPhypothetical proteinutilising enzyme, TIM barrel domain	-	3.14838	11.7467	2.33281	4.57378e-05
T3_1832	hypothetical protein	-	0.39194	1.5045	2.32698	0.000729401
T3_3395	Has ATPase and nonhypothetical proteinspecific DNAhypothetical proteinbinding activities	mutS2	0.430564	1.59178	2.32454	8.97189e-05
T3_323	Catalyzes the methyl esterification of Lhypothetical proteinisoaspartyl residues in peptides and proteins that result from spontaneous decomposition of normal Lhypothetical proteinaspartyl and Lhypothetical proteinasparaginyl residues. It plays a role in the repair and or degradation of damaged proteins	pcm	0.328103	1.24179	2.31824	3.15029e-05
T3_1449	Winged helixhypothetical proteinturnhypothetical proteinhelix DNAhypothetical proteinbinding	-	0.856554	3.05992	2.31645	0.000862427
T3_1644	Alkaline phosphatase	-	0.128629	0.498851	2.31456	0.00257452
T3_3019	Chemotaxis signal transduction system protein F from archaea	-	0.646209	2.31586	2.30981	0.0136711
T3_3198	Domain present in phytochromes and cGMPhypothetical proteinspecific phosphodiesterases.	-	0.153571	0.565408	2.30891	5.81747e-05
T3_1034	Clostripain family	-	0.263449	0.960183	2.29906	9.04755e-06
T3_1654	NADH dehydrogenase	-	0.381631	1.39068	2.29445	0.000405656
T3_1420	DUF3160	-	0.483902	1.7512	2.29235	0.00018874
T3_1508	Periplasmic copperhypothetical proteinbinding protein (NosD)	-	0.117128	0.459164	2.28746	0.0202366
T3_459	Part of a complex that catalyzes the reversible reduction of CoMhypothetical proteinShypothetical proteinShypothetical proteinCoB to the thiolhypothetical proteincoenzymes Hhypothetical proteinShypothetical proteinCoM (coenzyme M) and Hhypothetical proteinShypothetical proteinCoB (coenzyme B). HdrE may be responsible for anchoring the complex to the membrane	hdrE	4.28522	15.2862	2.28656	2.39325e-05
T3_2888	ATPhypothetical proteingrasp domain	-	1.13733	4.11486	2.28576	7.45084e-07
T3_53	PFAM CobN Magnesium Chelatase	-	0.117807	0.424294	2.28488	0.00123118
T3_3076	SMART regulatory protein, Crp	-	13.0448	46.9596	2.28472	2.36572e-05
T3_1936	COG0265 Trypsinhypothetical proteinlike serine proteases, typically periplasmic, contain Chypothetical proteinterminal PDZ domain	-	0.17234	0.643834	2.28416	5.90017e-06
T3_2242	Involved in DNA repair and in homologous recombination. Binds and assemble on singlehypothetical proteinstranded DNA to form a nucleoprotein filament. Hydrolyzes ATP in a ssDNAhypothetical proteindependent manner and promotes DNA strand exchange between homologous DNA molecules	radA	3.91912	14.4719	2.28371	1.03385e-05
T3_1189	HsdM Nhypothetical proteinterminal domain	-	0.202802	0.73675	2.28035	2.61289e-06
T3_3416	5hypothetical proteinmethyltetrahydropteroyltriglutamatehypothetical proteinhomocysteine Shypothetical proteinmethyltransferase activity	-	0.275661	0.990483	2.2789	0.000333827
T3_3534	hypothetical protein	-	0.401424	1.45318	2.27807	1.23987e-05
T3_2615	TIGRFAM hydrogenase assembly chaperone hypC hupF	hypC	1.06912	3.90521	2.27804	0.000113117
T3_1969	Four repeated domains in the Fasciclin I family of proteins, present in many other contexts.	-	0.410052	1.55135	2.27506	5.58032e-05
T3_1184	Type I restriction enzyme R protein N terminus (HSDR_N)	-	0.447004	1.61904	2.27379	3.2008e-05
T3_276	Belongs to the universal ribosomal protein uL16 family	rpl10e	9.61308	34.6515	2.27196	5.77664e-05
T3_974	Archaeal Nre, Nhypothetical proteinterminal	-	0.63781	2.19531	2.27074	0.000762726
T3_3373	AAA domain	-	0.435013	1.52607	2.26647	0.000175014
T3_3066	phosphoglucomutase phosphomannomutase alpha beta alpha domain I	glmM	0.888306	3.14697	2.26332	6.42404e-05
T3_137	PFAM DEAD_2 domain protein	-	0.644005	2.25389	2.26226	0.00227376
T3_2283	DNAhypothetical proteindependent ATPase and 3'hypothetical protein5' DNA helicase that may be involved in repair of stalled replication forks	hel308	0.228246	0.814232	2.25278	0.00248005
T3_277	eIFhypothetical protein2 functions in the early steps of protein synthesis by forming a ternary complex with GTP and initiator tRNA	eif2b	5.82495	20.8795	2.25069	1.46389e-05
T3_2385	PFAM ABC transporter related	-	0.349302	1.25476	2.25048	2.15204e-05
T3_2015	His Kinase A (phosphohypothetical proteinacceptor) domain	-	0.364513	1.2588	2.23834	0.00146931
T3_3056	Uroporphyrinogenhypothetical proteinIII synthase HemD	hemD	0.505676	1.78035	2.23807	0.0011894
T3_236	metallopeptidase activity	-	0.63981	2.24835	2.23745	5.83422e-05
T3_2308	COG1361 Shypothetical proteinlayer domain	-	0.247	0.899491	2.23724	0.000351443
T3_1604	PFAM ABChypothetical protein2 type transporter	-	0.47291	1.63683	2.23256	0.000151876
T3_4042	HEAT repeats	-	0.105915	0.382178	2.23002	0.000110618
T3_3842	phosphoglycerate mutase	apgM	0.476823	1.66831	2.22666	5.1916e-06
T3_1049	Aldehyde ferredoxin oxidoreductase, Nhypothetical proteinterminal domain	-	0.228293	0.793035	2.22387	3.65978e-05
T3_3687	Nitroreductase family	-	1.96426	6.69508	2.21904	4.21266e-05
T3_2086	COG2212 Multisubunit Na H antiporter, MnhF subunit	mrpF	13.1575	46.3501	2.2162	0.000736224
T3_1275	Catalyzes the conversion of N5hypothetical proteincarboxyaminoimidazole ribonucleotide (N5hypothetical proteinCAIR) to 4hypothetical proteincarboxyhypothetical protein5hypothetical proteinaminoimidazole ribonucleotide (CAIR)	purE	1.57679	5.59724	2.21561	6.1486e-06
T3_927	Ribosomal proteins 50Shypothetical proteinL18Ae/60Shypothetical proteinL20/60Shypothetical proteinL18A	rplX	4.51204	15.4653	2.21445	0.00540881
T3_3245	Disaggregatase related	-	0.531967	1.7694	2.21431	0.0069512
T3_3862	Belongs to the classhypothetical proteinI aminoacylhypothetical proteintRNA synthetase family	leuS	1.38162	4.75683	2.21212	5.13849e-05
T3_3553	TIGRFAM Nhypothetical proteinacetyl sugar amidotransferase	-	0.544518	1.83183	2.2033	0.000243502
T3_3383	RNAhypothetical proteinbinding protein of the translin family	-	0.624413	2.142	2.20174	2.76137e-05
T3_3562	Belongs to the glyceraldehydehypothetical protein3hypothetical proteinphosphate dehydrogenase family	gap	0.292391	1.03918	2.18792	0.000572278
T3_606	hypothetical protein	-	1.72267	5.81524	2.18681	0.000103314
T3_443	TIGRFAM oxaloacetate decarboxylase alpha subunit	pycB	1.02969	3.52273	2.18662	0.000174613
T3_3042	Bacterial extracellular solutehypothetical proteinbinding proteins, family 5 Middle	-	0.30416	1.03999	2.18462	0.000182035
T3_1415	MoaE protein	mobB	0.358803	1.24502	2.18368	0.000508199
T3_2995	Kefhypothetical proteintype potassium proton antiporter, CPA2 family	-	0.273824	0.916084	2.17976	0.00039745
T3_1457	PFAM ADPhypothetical proteinribosylation Crystallin J1	-	0.358208	1.22637	2.17916	2.13818e-05
T3_1175	Component of the proteasome core, a large protease complex with broad specificity involved in protein degradation	psmB	4.8653	16.4808	2.17358	0.00152662
T3_3457	Belongs to the peptidase M50B family	-	0.429378	1.41638	2.16987	0.0185811
T3_3127	PFAM MscS Mechanosensitive ion channel	-	0.437634	1.45918	2.16796	0.00259452
T3_2512	His Kinase A (phosphohypothetical proteinacceptor) domain	-	0.364077	1.20932	2.16706	0.000750227
T3_1594	Binds directly to 23S rRNA. Probably involved in E site tRNA release	rpl1	9.34575	30.9828	2.16628	0.000227779
T3_3071	PFAM nucleic acid binding, OBhypothetical proteinfold, tRNA helicasehypothetical proteintype	-	3.29129	11.1984	2.16492	1.29635e-05
T3_1234	Heavyhypothetical proteinmetalhypothetical proteinassociated domain	-	1.59476	5.29873	2.16333	8.93868e-05
T3_349	Belongs to the ALAD family	hemB	0.913127	3.11207	2.16309	8.27361e-05
T3_3602	NADH ubiquinone oxidoreductase 20 kDa subunit	frhG-1	7.27428	24.6508	2.16143	9.59046e-07
T3_3535	Polysaccharide biosynthesis Chypothetical proteinterminal domain	-	0.223688	0.76785	2.15828	1.88928e-05
T3_269	SWIM zinc finger	-	0.250429	0.83241	2.15801	0.000442589
T3_4174	40hypothetical proteinresidue YVTN family betahypothetical proteinpropeller	-	0.875704	2.8313	2.15487	0.00125546
T3_4064	Transcriptional regulator	-	3.22581	10.7913	2.15404	0.000233482
T3_2375	Catalyzes the deamination of 5'hypothetical proteindeoxyadenosine into 5'hypothetical protein deoxyinosine. May be involved in the recycling of 5'hypothetical protein deoxyadenosine, whereupon the 5'hypothetical proteindeoxyribose moiety of 5'hypothetical protein deoxyinosine is further metabolized to deoxyhexoses used for the biosynthesis of aromatic amino acids in methanogens. Is also able to d…	dadD	0.9422	3.10907	2.14284	0.000236799
T3_3449	ATPhypothetical proteinbinding region, ATPase domain protein	-	0.216502	0.705704	2.14033	0.000717651
T3_2586	hypothetical protein	-	0.325115	1.06621	2.1381	0.00254162
T3_3407	ABC transporter, substratehypothetical proteinbinding protein, aliphatic	ssuA	2.48924	8.23938	2.13734	0.000145585
T3_3006	hypothetical protein	-	2.10277	6.76267	2.13691	0.00410749
T3_3029	Archaeal flagellar protein G	-	0.557231	1.91083	2.13607	0.0276296
T3_227	PFAM type II secretion system protein E	-	0.908569	2.85338	2.12715	0.0101796
T3_1956	Pyridine nucleotidehypothetical proteindisulphide oxidoreductase, dimerisation domain	-	0.422083	1.39974	2.12618	8.64375e-05
T3_2812	Belongs to the UPF0218 family	-	3.2385	10.2775	2.12409	0.000146609
T3_603	TIGRFAM histone acetyltransferase, ELP3 family	-	0.168004	0.551166	2.12064	0.00475822
T3_3764	PhoU domain	-	1.92503	6.1614	2.11959	0.000210013
T3_3826	PFAM Aminotransferase class I and II	hisC	0.312912	0.97262	2.11831	0.00250913
T3_3623	Polysaccharide biosynthesis protein	rfbD-1	0.413236	1.32239	2.11135	0.00227359
T3_3350	ABChypothetical proteintype dipeptide oligopeptide nickel transport systems, permease components	-	0.460296	1.39965	2.10874	0.00203776
T3_1304	Domain of unknown function (DUF373)	-	2.63411	8.44359	2.09537	4.5574e-05
T3_3032	PFAM type II secretion system protein E	-	0.242286	0.73943	2.09177	0.00398522
T3_1592	Transcription elongation factor Spt5	spt5	7.60662	23.8782	2.08971	0.00107959
T3_2960	PFAM polysaccharide biosynthesis protein	-	0.24586	0.762751	2.08918	0.000143941
T3_246	Removes the Nhypothetical proteinterminal methionine from nascent proteins. The Nhypothetical proteinterminal methionine is often cleaved when the second residue in the primary sequence is small and uncharged (Methypothetical proteinAlahypothetical protein, Cys, Gly, Pro, Ser, Thr, or Val)	map	0.349531	1.06884	2.0872	0.0108958
T3_3948	hypothetical protein	-	22.989	68.6925	2.08544	0.0445624
T3_4160	Catalyzes the methylation of Chypothetical protein1 in cobalthypothetical proteinprecorrinhypothetical protein5B to form cobalthypothetical proteinprecorrinhypothetical protein6A	cbiD	0.693096	2.26908	2.08131	1.25171e-05
T3_605	cell wall organization	-	231.258	731.601	2.08017	6.25635e-06
T3_3803	PFAM ABC transporter	-	0.801732	2.56773	2.0772	0.00227349
T3_2746	PFAM Multi antimicrobial extrusion protein MatE	-	0.25773	0.812557	2.07672	5.19444e-05
T3_59	PFAM CobN magnesium chelatase	-	0.145144	0.453038	2.07033	1.2351e-05
T3_1321	NADH:flavin oxidoreductase / NADH oxidase family	-	0.421527	1.345	2.06848	3.30835e-05
T3_1546	TIGRFAM glutamine synthetase, type I	glnA-2	1.05951	3.34575	2.06792	0.000393306
T3_114	Methanolhypothetical proteincobalamin methyltransferase B subunit	mtaB	0.46382	1.46083	2.0676	3.1071e-06
T3_3026	Flagellin is the subunit protein which polymerizes to form the filaments of archaeal flagella	flaB-2	1.52405	4.69148	2.06656	0.00777392
T3_2034	Bacterial transferase hexapeptide (six repeats)	-	7.16842	22.1965	2.06535	0.000691984
T3_158	GXGXG motif	fmdC	0.695711	2.12564	2.05882	7.40729e-05
T3_1061	Acetyltransferase (GNAT) family	-	1.22683	3.70192	2.05558	0.000997091
T3_2772	hypothetical protein	-	0.694832	2.16031	2.05232	0.00316225
T3_4168	Motif Chypothetical proteinterminal to PAS motifs (likely to contribute to PAS structural domain)	-	0.266493	0.81424	2.0504	0.000427889
T3_1276	chorismate mutase	aroQ	2.44414	7.55675	2.0494	0.000132217
T3_2544	methyltransferase activity	mtxA	1.51424	4.59448	2.04337	0.000107228
T3_1195	Uncharacterized protein conserved in archaea (DUF2117)	-	0.311901	0.918104	2.03976	0.00180592
T3_3036	amino acids such as threonine, to avoid such errors, it has a posttransfer editing activity that hydrolyzes mischarged Thrhypothetical proteintRNA(Val) in a tRNAhypothetical proteindependent manner	valS	2.5887	7.8472	2.03142	1.01931e-05
T3_4076	SMART Elongator protein 3 MiaB NifB	-	0.279556	0.819492	2.02525	0.00260556
T3_777	Lactonase, 7hypothetical proteinbladed betahypothetical proteinpropeller	-	0.275121	0.84699	2.02471	0.00127808
T3_1305	Catalyzes the reversible phosphorylation of Shypothetical proteinmethylhypothetical protein5'hypothetical protein thioinosine (MTI) to hypoxanthine and 5hypothetical proteinmethylthioribosehypothetical protein1hypothetical protein phosphate. Involved in the breakdown of Shypothetical proteinmethylhypothetical protein5'hypothetical proteinthioadenosine (MTA), a major byhypothetical proteinproduct …	-	1.32342	3.97638	2.02246	0.000124995
T3_1057	COG1077 Actinhypothetical proteinlike ATPase involved in cell morphogenesis	-	1.67209	4.8658	2.02095	0.0357271
T3_257	Catalyzes the isomerization between 2hypothetical proteinisopropylmalate and 3hypothetical proteinisopropylmalate, via the formation of 2hypothetical proteinisopropylmaleate	leuD	1.4325	4.27378	2.01819	7.6418e-05
T3_3213	Domain of unknown function (DUF1724)	-	0.754639	2.24381	2.0173	0.000862145
T3_2387	Bacterial extracellular solutehypothetical proteinbinding protein	-	0.31434	0.953146	2.01721	0.00350123
T3_2968	Protein of unknown function (DUF1616)	-	1.52544	4.58646	2.01698	0.000296762
T3_2263	Catalyzes the reversible interconversion of serine and glycine with tetrahydrofolate (THF) serving as the onehypothetical proteincarbon carrier. Also exhibits THFhypothetical proteinindependent aldolase activity toward betahypothetical proteinhydroxyamino acids, producing glycine and aldehydes, via a retrohypothetical proteinaldol mechanism	glyA	0.645714	1.97663	2.01539	0.00130956
T3_2119	Allows the formation of correctly charged Asnhypothetical proteintRNA(Asn) or Glnhypothetical proteintRNA(Gln) through the transamidation of misacylated Asphypothetical protein tRNA(Asn) or Gluhypothetical proteintRNA(Gln) in organisms which lack either or both of asparaginylhypothetical proteintRNA or glutaminylhypothetical proteintRNA synthetases. The reaction takes place in the presence of glu…	gatB	1.19284	3.53907	2.01367	0.000923564
T3_1647	Uncharacterized protein conserved in archaea (DUF2111)	-	0.20847	0.659112	2.01353	0.00161526
T3_3696	Amidohydrolase family	-	0.261546	0.800065	2.00936	0.00369178
T3_2951	to orf2, orf11, orf12, orf13, orf14, orf15 of fosmid clone 4B7mr3	-	0.381729	1.14081	2.00899	0.000339676
T3_2167	hypothetical protein	-	0.568235	1.63089	2.00789	0.00174712
T3_854	ATP binding to DnaK triggers the release of the substrate protein, thus completing the reaction cycle. Several rounds of ATPhypothetical proteindependent interactions between DnaJ, DnaK and GrpE are required for fully efficient folding. Also involved, together with DnaK and GrpE, in the DNA replication of plasmids through activation of initiation proteins	dnaJ	1.60174	4.84798	2.00746	0.000502195
T3_535	DEAD DEAH box helicase domain protein	-	0.141201	0.438967	2.00463	0.00019234
T3_3384	Catalyzes the attachment of Ohypothetical proteinphosphoserine (Sep) to tRNA(Cys)	sepS	0.574866	1.72221	2.0034	0.000486677
T3_1201	Domain of unknown function (DUF2088)	-	0.469792	1.42479	2.00217	0.000431349
T3_4147	Catalyzes the transfer of a methyl group from dimethylamine to the corrinoid cofactor of MtbC	mtbB3	0.371148	1.12399	1.99662	4.33077e-05
T3_3766	GAF domain	-	0.30291	0.876036	1.98823	0.000588199
T3_292	PFAM TfuA domain protein, core	-	0.411132	1.20578	1.98781	0.0035485
T3_2356	Cysteinehypothetical proteinrich domain	hdrB-1	0.386575	1.19177	1.98625	0.000282053
T3_2973	Oxidoreductase family, Chypothetical proteinterminal alpha/beta domain	-	1.11032	3.2923	1.98383	0.00256089
T3_150	Involved in the catabolism of quinolinic acid (QA)	-	0.57874	1.66061	1.9785	0.0098774
T3_241	Catalyzes the condensation of ATP and 5hypothetical proteinphosphoribose 1hypothetical protein diphosphate to form N'hypothetical protein(5'hypothetical proteinphosphoribosyl)hypothetical proteinATP (PRhypothetical proteinATP). Has a crucial role in the pathway because the rate of histidine biosynthesis seems to be controlled primarily by regulation of HisG enzymatic activity	hisG	1.58554	4.60566	1.97541	0.000109398
T3_1173	Haloacid dehalogenasehypothetical proteinlike hydrolase	-	1.27722	3.72153	1.97396	0.000167325
T3_230	Pfam:DUF1628	-	0.279885	0.82216	1.97325	0.0041706
T3_2046	Catalyzes the condensation of formaldehyde with tetrahydromethanopterin (H(4)MPT) to 5,10hypothetical protein methylenetetrahydromethanopterin	fae-hps	1.81582	5.23172	1.97256	0.000692127
T3_101	Domain of unknown function (DUF2341)	-	0.654949	1.87565	1.96462	0.000632869
T3_3057	Uroporphyrinhypothetical proteinIII C tetrapyrrole (Corrin Porphyrin) methyltransferase	cobA	1.55541	4.50863	1.96108	0.00018277
T3_3980	Uncharacterized protein conserved in archaea (DUF2180)	-	3.28869	9.81594	1.95668	0.0014524
T3_600	PFAM phosphoesterase, RecJ domain protein	recJ	0.391056	1.14892	1.95455	0.0107983
T3_1991	Pyridine nucleotidehypothetical proteindisulphide oxidoreductase	-	0.465881	1.36462	1.95145	0.000357965
T3_2994	HEAT repeats	-	0.161588	0.461939	1.95057	0.000212697
T3_1619	Ferrous iron transport B domain protein	feoB	0.302614	0.882161	1.94977	0.000943297
T3_3396	Acetyl xylan esterase (AXE1)	-	1.22112	3.40039	1.94558	0.000942694
T3_4023	Putative Fehypothetical proteinS cluster	-	3.48163	9.82733	1.94531	0.000873977
T3_163	Bacterial extracellular solutehypothetical proteinbinding proteins, family 5 Middle	-	5.41311	15.6733	1.94462	4.8257e-06
T3_2979	Glycosyl transferase family 2	-	3.67153	10.5132	1.93771	8.31241e-05
T3_1560	Subtilase family	-	0.253819	0.704676	1.93712	0.0251077
T3_3002	PFAM type II secretion system protein E	-	0.208491	0.580717	1.93321	0.00478955
T3_985	TIGRFAM signal peptide peptidase SppA, 36K type	-	1.47655	4.18876	1.92846	0.000248846
T3_835	Catalyzes the ATPhypothetical proteindependent transfer of a sulfur to tRNA to produce 4hypothetical proteinthiouridine in position 8 of tRNAs, which functions as a nearhypothetical proteinUV photosensor. Also catalyzes the transfer of sulfur to the sulfur carrier protein ThiS, forming ThiShypothetical proteinthiocarboxylate. This is a step in the synthesis of thiazole, in the thiamine biosynthes…	thiI	0.550896	1.62749	1.92341	0.000912565
T3_1843	Catalyzes the phosphorylation of pyruvate to phosphoenolpyruvate	-	1.9111	5.39643	1.9234	0.00390226
T3_3028	hypothetical protein	-	1.6281	4.42868	1.92323	0.0208677
T3_215	TIGRFAM UbiD family	-	0.366905	1.03536	1.92038	0.00201258
T3_1600	Shypothetical proteinadenosylhypothetical proteinlhypothetical proteinmethionine hydroxide adenosyltransferase	-	0.516759	1.47919	1.92006	0.000670166
T3_3405	Chypothetical proteinterminal bindinghypothetical proteinmodule, SLHhypothetical proteinlike, of glucodextranase	-	4.76431	13.2865	1.91181	0.00227706
T3_3895	Mitochondrial biogenesis AIM24	-	0.780804	2.22227	1.91169	0.000795057
T3_825	hypothetical protein	-	0.761598	2.14142	1.91077	0.000508808
T3_3676	Histidine kinase	-	0.688052	1.91938	1.90955	0.000368407
T3_3609	hypothetical protein	-	0.337997	0.927538	1.90949	0.00160058
T3_2171	Catalyzes the condensation of (S)hypothetical proteinaspartatehypothetical proteinbetahypothetical protein semialdehyde (S)hypothetical proteinASA and pyruvate to 4hypothetical proteinhydroxyhypothetical protein tetrahydrodipicolinate (HTPA)	dapA	3.93889	11.1402	1.90584	0.00242844
T3_1973	Carbohydratehypothetical proteinbinding module 48 (Isoamylase Nhypothetical proteinterminal domain)	treX	0.173898	0.472084	1.90474	0.00217509
T3_216	Protein of unknown function (DUF521)	-	0.390755	1.08446	1.90208	0.000871661
T3_1807	hypothetical protein	-	3.50642	9.60041	1.90097	0.00175669
T3_2712	Catalyzes the formation of CDPhypothetical protein2,3hypothetical proteinbishypothetical protein(Ohypothetical protein geranylgeranyl)hypothetical proteinsnhypothetical proteinglycerol (CDPhypothetical proteinarchaeol) from 2,3hypothetical proteinbishypothetical protein(Ohypothetical protein geranylgeranyl)hypothetical proteinsnhypothetical proteinglycerol 1hypothetical proteinphosphate (DGGGP) a…	carS	1.01468	2.88881	1.89989	0.000635251
T3_2926	UbiA prenyltransferase family	-	0.599568	1.6307	1.89925	0.00843964
T3_1291	Putative zinchypothetical protein or ironhypothetical proteinchelating domain	-	0.474036	1.33852	1.89855	0.00363904
T3_1279	PFAM GTPhypothetical proteinbinding protein HSR1hypothetical proteinrelated	-	8.01073	21.9481	1.89726	0.000263898
T3_2579	Catalyzes the conversion of GDPhypothetical proteinDhypothetical proteinmannose to GDPhypothetical protein4hypothetical protein dehydrohypothetical protein6hypothetical proteindeoxyhypothetical proteinDhypothetical proteinmannose	gmd	1.06983	2.95791	1.89525	0.00267164
T3_2930	haloacid dehalogenasehypothetical proteinlike hydrolase	-	2.65779	7.36077	1.89359	0.00204954
T3_1307	Protein of unknown function (DUF3467)	-	0.806035	2.24066	1.89069	0.0014488
T3_3385	PFAM Uncharacterised ArCR, COG2043	-	0.691293	1.8616	1.88682	0.00692076
T3_3077	ArsR transcriptional regulator	-	6.38267	17.1566	1.88558	0.00109247
T3_1128	Ammonium Transporter	-	0.546591	1.51028	1.88368	0.000161804
T3_469	Oligopeptide/dipeptide transporter, Chypothetical proteinterminal region	-	0.393906	1.04332	1.88098	0.00119945
T3_1159	PFAM deoxyribosehypothetical proteinphosphate aldolase phosphohypothetical protein2hypothetical proteindehydrohypothetical protein3hypothetical proteindeoxyheptonate aldolase	-	0.865663	2.35096	1.88043	0.010959
T3_1310	hypothetical protein	-	1.56008	4.81782	1.87914	0.0174788
T3_3330	MEDS: MEthanogen/methylotroph, DcmR Sensory domain	-	0.118745	0.325036	1.87241	0.00150411
T3_42	MacBhypothetical proteinlike periplasmic core domain	-	0.335133	0.930698	1.87104	0.000211329
T3_2854	Catalyzes the insertion of Co(2 ) into sirohydrochlorin as part of the anaerobic pathway to cobalamin biosynthesis. Involved in the biosynthesis of the unique nickelhypothetical proteincontaining tetrapyrrole coenzyme F430, the prosthetic group of methylhypothetical protein coenzyme M reductase (MCR), which plays a key role in methanogenesis and anaerobic methane oxidation. Catalyzes the insertio…	cbiX	3.75052	10.2487	1.87023	6.65844e-05
T3_815	Belongs to the eukaryotic ribosomal protein eL21 family	rpl21e	2.032	5.49136	1.86102	0.000537205
T3_3818	Regulatory subunit of DNA primase, an RNA polymerase that catalyzes the synthesis of short RNA molecules used as primers for DNA polymerase during DNA replication. Stabilizes and modulates the activity of the small subunit, increasing the rate of DNA synthesis, and conferring RNA synthesis capability. The DNA polymerase activity may enable DNA primase to also catalyze primer extension after prime…	priL	0.912217	2.37973	1.85875	0.00535003
T3_3662	Pfam:UPF0118	-	0.388658	1.02985	1.85062	0.00669692
T3_3977	Desulfoferrodoxin	sor	1.14694	3.1401	1.84935	0.00464975
T3_110	Haloacid dehalogenasehypothetical proteinlike hydrolase	-	0.524638	1.39369	1.84635	0.00015679
T3_44	ABChypothetical proteintype antimicrobial peptide transport system, ATPase component	-	0.487209	1.30649	1.84487	0.00028859
T3_1823	PFAM Nitroreductase	-	0.705539	1.90533	1.84072	0.000408565
T3_3501	PFAM Cupin 2 conserved barrel domain protein	-	0.536092	1.44542	1.83991	0.000713346
T3_1812	Catalyzes the formation of 6,7hypothetical proteindimethylhypothetical protein8hypothetical protein ribityllumazine by condensation of 5hypothetical proteinaminohypothetical protein6hypothetical protein(Dhypothetical protein ribitylamino)uracil with 3,4hypothetical proteindihydroxyhypothetical protein2hypothetical proteinbutanone 4hypothetical proteinphosphate. This is the penultimate step in the…	ribH	4.66397	12.5949	1.83821	0.00012747
T3_3510	TIGRFAM cation diffusion facilitator family transporter	-	0.351259	0.937359	1.83775	0.00259913
T3_2734	hypothetical protein	-	1.09521	2.87441	1.83753	0.00034227
T3_4193	Hydantoinase/oxoprolinase Nhypothetical proteinterminal region	-	0.32919	0.868612	1.82895	0.00334998
T3_3613	PFAM Oligosaccharyl transferase STT3 subunit	-	0.338216	0.87646	1.8286	0.0044356
T3_3612	PFAM Oligosaccharyl transferase STT3 subunit	-	0.682527	1.81313	1.82434	0.003486
T3_3719	ATP synthase alpha/beta chain, C terminal domain	-	0.593509	1.60918	1.82186	0.000903884
T3_406	cell adhesion involved in biofilm formation	-	0.383336	1.01496	1.82025	0.00292326
T3_2789	hypothetical protein	-	2.06591	5.34576	1.82016	0.000848725
T3_235	PFAM PKD domain containing protein	-	0.728735	1.88481	1.8199	0.0304856
T3_2621	Bacterial transferase hexapeptide (six repeats)	-	1.08554	2.86095	1.81106	0.00109519
T3_2307	MacBhypothetical proteinlike periplasmic core domain	-	0.455515	1.25439	1.81105	0.0170569
T3_558	Acetyltransferase (GNAT) family	-	1.25658	3.265	1.81064	0.000655322
T3_2901	PFAM AMMECR1 domain protein	-	1.52943	3.93757	1.80964	0.000605425
T3_213	Aconitase Chypothetical proteinterminal domain	-	0.505263	1.33999	1.80801	0.000289036
T3_591	CARDB	-	0.268703	0.709541	1.8067	0.000510141
T3_2613	Nickelhypothetical proteindependent hydrogenase	vhtA	1.28505	3.44282	1.80326	0.00271213
T3_559	PFAM PKD domain containing protein	-	3.80192	9.81705	1.79766	0.00105642
T3_3378	PFAM tRNA synthetase, class II (G, H, P and S)	glyS	0.622925	1.57552	1.78523	0.00304169
T3_1031	Catalyzes the condensation of 4hypothetical proteinaminobenzoate (pABA) with 5hypothetical proteinphosphohypothetical proteinalphahypothetical proteinDhypothetical proteinribose 1hypothetical proteindiphosphate (PRPP) to produce betahypothetical proteinribofuranosylaminobenzene 5'hypothetical proteinphosphate (betahypothetical proteinRFAhypothetical proteinP)	-	0.652578	1.64064	1.78456	0.0110631
T3_3738	Seems to be required for maximal rate of protein biosynthesis. Enhances ribosome dissociation into subunits and stabilizes the binding of the initiator Methypothetical proteintRNA(I) to 40 S ribosomal subunits	eif1a-2	9.59546	24.3515	1.78035	0.000718062
T3_3784	hypothetical protein	-	0.250578	0.651973	1.77759	0.00568283
T3_291	YcaO cyclodehydratase, ATPhypothetical proteinad Mg2+hypothetical proteinbinding	-	0.888467	2.30121	1.7774	0.000530759
T3_4008	TIGRFAM Nhypothetical proteinacetyl sugar amidotransferase	-	1.1745	2.96938	1.77647	0.000374391
T3_934	Catalyzes the reduction of 1hypothetical proteinpyrrolinehypothetical protein5hypothetical proteincarboxylate (PCA) to Lhypothetical proteinproline	proC	1.36384	3.41664	1.77525	0.00524247
T3_350	Belongs to the classhypothetical proteinIII pyridoxalhypothetical proteinphosphatehypothetical proteindependent aminotransferase family. HemL subfamily	hemL	0.895648	2.32299	1.77117	0.000664902
T3_2709	PFAM Phosphoribosylglycinamide synthetase	purD	0.555472	1.38287	1.7707	0.00384455
T3_1058	Domain of unknown function (DUF1508)	-	3.58101	8.77344	1.76442	0.01915
T3_4169	Saccharopine dehydrogenase Chypothetical proteinterminal domain	-	2.08763	5.2371	1.76363	0.000300777
T3_2215	ABChypothetical proteintype transport system involved in lipoprotein release permease component	-	0.352202	0.896222	1.76059	0.0015163
T3_3220	Pfam:Cache_1	-	0.175748	0.443239	1.75755	0.0041448
T3_2282	in RNase L inhibitor, RLI	-	0.471064	1.19498	1.75216	0.00224404
T3_2376	May play a key role in the regulation of the intracellular concentration of adenosylhomocysteine	ahcY	2.76962	6.94292	1.74258	1.84111e-05
T3_1308	PFAM Likehypothetical proteinSm ribonucleoprotein, core	-	2.04379	5.01687	1.73695	0.0093501
T3_465	PFAM triphosphoribosylhypothetical proteindephosphohypothetical proteinCoA protein	-	0.691905	1.74661	1.72734	0.0240698
T3_3517	PFAM ABC transporter related	-	1.33646	3.24767	1.7256	0.000804445
T3_3927	Allows the formation of correctly charged Glnhypothetical proteintRNA(Gln) through the transamidation of misacylated Gluhypothetical proteintRNA(Gln) in organisms which lack glutaminylhypothetical proteintRNA synthetase. The reaction takes place in the presence of glutamine and ATP through an activated gammahypothetical proteinphosphohypothetical proteinGluhypothetical proteintRNA(Gln). The GatDE…	gatE	1.14946	2.77986	1.71981	0.00586739
T3_4207	COG3436 Transposase and inactivated derivatives	-	0.315233	0.773064	1.71943	0.00420112
T3_2947	Oxidoreductase domain protein	-	0.344577	0.849033	1.71226	0.00235513
T3_1773	4Fehypothetical protein4S binding domain	-	2.51237	6.24319	1.70276	0.000286156
T3_1662	His Kinase A (phosphohypothetical proteinacceptor) domain	-	0.569991	1.32414	1.69888	0.0151381
T3_2181	hypothetical protein	-	3.99059	9.65789	1.69875	0.0132416
T3_1419	Catalyzes the ferredoxinhypothetical proteindependent oxidative decarboxylation of arylpyruvates	-	0.260338	0.641006	1.69352	0.00835965
T3_682	TIGRFAM molybdenum ABC transporter, periplasmic molybdatehypothetical proteinbinding protein	modA	0.435165	1.09593	1.69291	0.00976577
T3_2831	hypothetical protein	-	4.02265	9.92581	1.69047	0.0228318
T3_3156	DNAhypothetical proteindependent RNA polymerase catalyzes the transcription of DNA into RNA using the four ribonucleoside triphosphates as substrates	rpoP	40.6838	98.8108	1.68822	0.000845001
T3_315	Methyltransferase domain	-	0.722239	1.76353	1.68684	0.0035217
T3_4114	Clp protease	-	1.06956	2.49702	1.68499	0.00505763
T3_3047	Haloacid dehalogenasehypothetical proteinlike hydrolase	-	1.14521	2.74988	1.68239	0.00228081
T3_2824	hypothetical protein	-	6.13425	14.5794	1.67868	0.000394825
T3_380	Methyltransferase	-	0.771967	1.83262	1.678	0.00423498
T3_3906	hypothetical protein	-	0.920255	2.22941	1.67493	0.00116516
T3_1781	Is involved in the reduction of 2,3hypothetical protein digeranylgeranylglycerophospholipids (unsaturated archaeols) into 2,3hypothetical proteindiphytanylglycerophospholipids (saturated archaeols) in the biosynthesis of archaeal membrane lipids. Catalyzes the formation of archaetidic acid (2,3hypothetical proteindihypothetical proteinOhypothetical proteinphytanylhypothetical proteinsnhypothetica…	bchP	1.68567	4.01869	1.67208	0.00564374
T3_1379	phenylalanylhypothetical proteintRNA synthetase beta subunit	pheT	1.17542	2.81438	1.67002	0.00276122
T3_4006	Phosphopantetheine attachment site	-	2.91789	6.63965	1.66499	0.00661395
T3_1927	Aspartylhypothetical proteintRNA synthetase with relaxed tRNA specificity since it is able to aspartylate not only its cognate tRNA(Asp) but also tRNA(Asn). Reaction proceeds in two steps Lhypothetical proteinaspartate is first activated by ATP to form Asphypothetical proteinAMP and then transferred to the acceptor end of tRNA(Asp Asn)	aspS	0.929453	2.1923	1.66362	0.000610395
T3_4158	that it carries out the mismatch recognition step. This protein has a weak ATPase activity	mutS	0.437857	1.02963	1.65919	0.000752121
T3_1220	ABC1 family	-	0.598615	1.42424	1.65748	0.00115058
T3_3426	Possesses two activities a DNA synthesis (polymerase) and an exonucleolytic activity that degrades singlehypothetical proteinstranded DNA in the 3' to 5' direction. Has a templatehypothetical proteinprimer preference which is characteristic of a replicative DNA polymerase	polB	0.255372	0.59371	1.65594	0.000636957
T3_818	PFAM metallophosphoesterase	-	1.42861	3.27871	1.65484	0.00219102
T3_2175	hypothetical protein	-	0.763813	1.77643	1.64717	0.00710967
T3_1984	hypothetical protein	-	1.54221	3.57149	1.64448	0.00244637
T3_658	hypothetical protein	-	1.75881	4.0832	1.64396	0.00976408
T3_4022	hypothetical protein	-	1.21576	2.82594	1.63506	0.00328926
T3_1783	PFAM Cation	-	0.322413	0.764184	1.63309	0.018445
T3_3078	Catalyzes the NADhypothetical proteindependent oxidative cleavage of spermidine and the subsequent transfer of the butylamine moiety of spermidine to the epsilonhypothetical proteinamino group of a specific lysine residue of the eIFhypothetical protein5A precursor protein to form the intermediate deoxyhypusine residue	dys-1	0.677221	1.61619	1.6319	0.0205381
T3_294	protein conserved in archaea	-	1.09364	2.4586	1.63189	0.0206886
T3_2371	Catalyzes two steps in the biosynthesis of coenzyme A. In the first step cysteine is conjugated to 4'hypothetical proteinphosphopantothenate to form 4hypothetical proteinphosphopantothenoylcysteine, in the latter compound is decarboxylated to form 4'hypothetical proteinphosphopantotheine	dfp	1.13732	2.60735	1.62884	0.00322757
T3_464	Dihydrouridine synthase (Dus)	-	2.19026	5.02587	1.62461	0.00541171
T3_2601	Bacterial fructosehypothetical protein1,6hypothetical proteinbisphosphatase, glpXhypothetical proteinencoded	-	1.07468	2.49196	1.62015	0.0046316
T3_311	Uroporphyrinogen decarboxylase (UROhypothetical proteinD)	-	1.36628	3.10976	1.61871	0.00527782
T3_2742	ATPases associated with a variety of cellular activities	-	0.62246	1.4195	1.61818	0.00697865
T3_2997	Protein of unknown function (DUF2795)	-	2.17982	5.09883	1.61379	0.00958305
T3_2925	Exchanges the guanine residue with 7hypothetical proteincyanohypothetical protein7hypothetical protein deazaguanine (preQ0) at position 15 in the dihydrouridine loop (Dhypothetical protein loop) of archaeal tRNAs	tgtA	0.299406	0.66405	1.61014	0.0155051
T3_325	archaeal Znhypothetical proteinfinger protein	-	0.830099	1.94883	1.60348	0.00138222
T3_1347	A type II topoisomerase that negatively supercoils closed circular doublehypothetical proteinstranded (ds) DNA in an ATPhypothetical proteindependent manner to modulate DNA topology and maintain chromosomes in an underwound state. Negative supercoiling favors strand separation, and DNA replication, transcription, recombination and repair, all of which involve strand separation. Also able to catal…	gyrA	0.577459	1.29577	1.60344	0.0122993
T3_2058	PBS lyase HEAT domain protein repeathypothetical proteincontaining protein	-	0.52489	1.16568	1.60342	0.00212014
T3_4112	acid binding OBhypothetical proteinfold tRNA helicasehypothetical proteintype	-	0.841778	1.98798	1.59957	0.00221024
T3_1348	hypothetical protein	-	147.666	347.885	1.5989	0.000659096
T3_813	Protein of unknown function (DUF655)	-	1.95495	4.5057	1.59853	0.00799188
T3_4096	Mitochondrial biogenesis AIM24	-	1.72944	3.90767	1.59114	0.0429792
T3_2120	Allows the formation of correctly charged Glnhypothetical proteintRNA(Gln) through the transamidation of misacylated Gluhypothetical proteintRNA(Gln) in organisms which lack glutaminylhypothetical proteintRNA synthetase. The reaction takes place in the presence of glutamine and ATP through an activated gammahypothetical proteinphosphohypothetical proteinGluhypothetical proteintRNA(Gln)	gatA	0.941794	2.0629	1.5911	0.00905254
T3_3175	hypothetical protein	-	0.38699	0.848572	1.591	0.0330437
T3_2157	Protein of unknown function (DUF1673)	-	0.567033	1.26805	1.58966	0.00574666
T3_472	Bacterial extracellular solutehypothetical proteinbinding proteins, family 5 Middle	-	0.251229	0.550643	1.5883	0.00756117
T3_2047	Involved in the gluconeogenesis. Catalyzes stereospecifically the conversion of dihydroxyacetone phosphate (DHAP) to Dhypothetical proteinglyceraldehydehypothetical protein3hypothetical proteinphosphate (G3P)	tpiA	1.18748	2.66422	1.58733	0.00109487
T3_3626	PFAM Glycosyl transferase, group 1	-	0.320903	0.702095	1.58732	0.00996403
T3_1032	Dimerisation domain of Zinc Transporter	-	0.436621	0.982061	1.58641	0.00348386
T3_4065	PFAM peptidylprolyl isomerase FKBPhypothetical proteintype	-	7.9667	17.6068	1.58197	0.00170913
T3_1972	STAS domain	-	0.338058	0.741527	1.57809	0.00537875
T3_2725	Tetratricopeptide TPR_2 repeat protein	-	0.686817	1.46387	1.57764	0.0105774
T3_1299	hypothetical protein	-	0.915795	2.02147	1.57507	0.00444994
T3_3935	hypothetical protein	-	3.11451	6.95634	1.57358	0.000784287
T3_2053	COG0747 ABChypothetical proteintype dipeptide transport system, periplasmic component	-	1.06722	2.32812	1.56621	0.0172051
T3_2966	Glycosyl transferase family 2	-	0.941951	2.18068	1.56588	0.00528192
T3_374	Belongs to the FPP GGPP synthase family	-	1.31131	2.88588	1.56108	0.00287192
T3_2578	Catalyzes the conversion of GDPhypothetical proteinDhypothetical proteinmannose to GDPhypothetical protein4hypothetical protein dehydrohypothetical protein6hypothetical proteindeoxyhypothetical proteinDhypothetical proteinmannose	gmd	0.810117	1.74713	1.56035	0.0191314
T3_2024	hypothetical protein	-	0.54571	1.21643	1.55974	0.0296324
T3_2811	Belongs to the eukaryotic ribosomal protein eS24 family	rps24e	5.93904	12.9166	1.55856	0.00380544
T3_3741	Belongs to the metallohypothetical proteindependent hydrolases superfamily. DHOase family. Class I DHOase subfamily	pyrC	0.472805	1.02642	1.55485	0.00199005
T3_218	Peptidase family M50	-	0.399703	0.855748	1.5501	0.0104073
T3_3748	SMART DNAhypothetical proteindirected DNA polymerase B	polB-1	0.620748	1.33303	1.54899	0.00937392
T3_2036	Nicotinic acid phosphoribosyltransferase	-	0.319433	0.694684	1.54703	0.0422323
T3_2580	Oligosaccharyl transferase STT3 subunit	-	0.720581	1.54273	1.5465	0.00814394
T3_710	Tetratricopeptide repeat	-	0.325029	0.713652	1.5465	0.0121389
T3_892	Pyridoxalhypothetical proteindependent decarboxylase, pyridoxal binding domain	-	0.585404	1.23389	1.54496	0.0137198
T3_3061	AAA domain (Cdc48 subfamily)	-	2.01623	4.43054	1.54069	0.00531888
T3_1798	Histidine kinase	-	0.616126	1.3474	1.53531	0.00186539
T3_1171	PFAM dihydropteroate synthase, DHPS	-	0.514297	1.07411	1.51864	0.0308731
T3_1297	Uncharacterized protein conserved in archaea (DUF2193)	-	0.360778	0.767685	1.51258	0.00168746
T3_2919	PFAM chaperonin Cpn60 TCPhypothetical protein1	-	2.8162	5.95091	1.51189	0.0168909
T3_360	Dhypothetical proteinisomer specific 2hypothetical proteinhydroxyacid dehydrogenase catalytic	serA	1.79187	3.83944	1.50662	0.00272176
T3_3054	SMART Elongator protein 3 MiaB NifB	-	1.37504	2.89128	1.50544	0.0133848
T3_3166	RNA binding	-	3.78208	8.1106	1.49902	0.00225457
T3_3677	hypothetical protein	-	3.44477	7.42819	1.49757	0.0470187
T3_278	Elongator protein 3, MiaB family, Radical SAM	-	0.283565	0.583224	1.49321	0.034034
T3_954	TIGRFAM ATPase, Phypothetical proteintype (transporting), HAD superfamily, subfamily IC	-	0.410039	0.867187	1.49224	0.0121151
T3_2266	Methylenehypothetical proteintetrahydrofolate reductase C terminal	-	0.696522	1.41236	1.49057	0.0161
T3_1418	Domain of unknown function (DUF1743)	-	0.719098	1.49061	1.47671	0.00577632
T3_2143	Involved in allosteric regulation of aspartate carbamoyltransferase	pyrI	0.99227	2.09778	1.47507	0.0161846
T3_1628	PspC domain	-	1.33741	2.6385	1.4703	0.0259183
T3_334	DUF3160	-	0.880084	1.75282	1.47015	0.0486353
T3_722	hypothetical protein	-	4.70298	10.1394	1.46488	0.0022274
T3_2680	hypothetical protein	-	9.92922	19.9022	1.46211	0.0451857
T3_3785	Involved in cell shape control	cetZ	0.663583	1.35079	1.45936	0.0206866
T3_1182	SMART phosphoesterase PHP domain protein	-	1.10752	2.32958	1.45241	0.00473129
T3_1961	PAS domain	-	0.216581	0.43652	1.45111	0.00614096
T3_2581	phosphoesterase RecJ domain protein	-	2.03401	4.10211	1.45053	0.00843868
T3_2589	Part of the Rad50 Mre11 complex, which is involved in the early steps of DNA doublehypothetical proteinstrand break (DSB) repair. The complex may facilitate opening of the processed DNA ends to aid in the recruitment of HerA and NurA. Rad50 controls the balance between DNA end bridging and DNA resection via ATPhypothetical proteindependent structural rearrangements of the Rad50 Mre11 complex	rad50	0.453222	0.928987	1.44207	0.0197047
T3_3820	Belongs to the archaeal rpoM eukaryotic RPA12 RPB9 RPC11 RNA polymerase family	tfs	1.65871	3.40481	1.44021	0.00999983
T3_4081	FAD linked oxidases, Chypothetical proteinterminal domain	-	0.289013	0.593076	1.4383	0.0366813
T3_3132	COG0668 Smallhypothetical proteinconductance mechanosensitive channel	mscS1	1.4212	2.85674	1.43108	0.00913322
T3_1477	hypothetical protein	-	0.371733	0.733754	1.42876	0.0084642
T3_4223	PFAM Inositol monophosphatase	-	0.906447	1.84955	1.42682	0.0328446
T3_3557	Catalyzes the ferredoxinhypothetical proteindependent oxidative decarboxylation of arylpyruvates	iorA	1.21382	2.53133	1.42349	0.00173188
T3_3327	Type I phosphodiesterase / nucleotide pyrophosphatase	-	0.622847	1.21566	1.41954	0.00550438
T3_1072	ATPases associated with a variety of cellular activities	-	0.64717	1.26397	1.4185	0.0264828
T3_1940	The UvrABC repair system catalyzes the recognition and processing of DNA lesions. UvrA is an ATPase and a DNAhypothetical proteinbinding protein. A damage recognition complex composed of 2 UvrA and 2 UvrB subunits scans DNA for abnormalities. When the presence of a lesion has been verified by UvrB, the UvrA molecules dissociate	uvrA	0.582209	1.1821	1.41783	0.0104586
T3_2393	DNAhypothetical proteindependent RNA polymerase catalyzes the transcription of DNA into RNA using the four ribonucleoside triphosphates as substrates	rpoH	4.98623	9.8045	1.41781	0.0148993
T3_3325	Rio2, Nhypothetical proteinterminal	-	1.13851	2.3098	1.41467	0.00475174
T3_2511	PFAM alpha beta hydrolase fold	-	0.767461	1.51644	1.41191	0.0318546
T3_1033	Structurehypothetical proteinspecific nuclease with 5'hypothetical proteinflap endonuclease and 5'hypothetical protein3' exonuclease activities involved in DNA replication and repair. During DNA replication, cleaves the 5'hypothetical proteinoverhanging flap structure that is generated by displacement synthesis when DNA polymerase encounters the 5'hypothetical proteinend of a downstream Okazaki f…	fen	0.975834	1.91999	1.41087	0.0137256
T3_90	PFAM Semialdehyde dehydrogenase NAD hypothetical protein binding	asd	2.77144	5.56445	1.4093	0.00650542
T3_2080	Belongs to the small heat shock protein (HSP20) family	-	21.2198	41.7796	1.40918	0.00922943
T3_1395	hypothetical protein	-	2.71763	5.29237	1.40838	0.0200724
T3_4166	Motif Chypothetical proteinterminal to PAS motifs (likely to contribute to PAS structural domain)	-	0.110575	0.216598	1.40738	0.0367457
T3_1499	GXGXG motif	fmdC	0.517819	0.993219	1.40112	0.0112865
T3_4319	Catalyzes the ATPhypothetical proteindependent amidation of deamidohypothetical proteinNAD to form NAD. Uses ammonia as a nitrogen source	nadE-2	1.23754	2.41655	1.40054	0.0188685
T3_1533	Hydantoinase/oxoprolinase Nhypothetical proteinterminal region	-	0.777142	1.58664	1.39927	0.0166747
T3_3222	PFAM PEGA domain	-	1.29134	2.45157	1.39822	0.0205732
T3_2853	E1hypothetical proteinE2 ATPase	-	0.629681	1.18653	1.39634	0.0258691
T3_2950	Polysaccharide biosynthesis protein	-	0.368446	0.699497	1.38926	0.0405501
T3_3819	Sliding clamp subunit that acts as a moving platform for DNA processing. Responsible for tethering the catalytic subunit of DNA polymerase and other proteins to DNA during highhypothetical proteinspeed replication	pcn	3.58507	6.7803	1.38412	0.0253922
T3_3530	EcoEI R protein Chypothetical proteinterminal	-	1.06125	2.06739	1.38137	0.00224488
T3_3519	hypothetical protein	-	1.69614	3.32173	1.37739	0.00797303
T3_979	Part of the phosphoribosylformylglycinamidine synthase complex involved in the purines biosynthetic pathway. Catalyzes the ATPhypothetical proteindependent conversion of formylglycinamide ribonucleotide (FGAR) and glutamine to yield formylglycinamidine ribonucleotide (FGAM) and glutamate. The FGAM synthase complex is composed of three subunits. PurQ produces an ammonia molecule by converting glut…	purL	0.403001	0.763071	1.37167	0.0101467
T3_607	PFAM glutamate synthase alpha subunit domain protein	-	1.36826	2.63094	1.36913	0.0132509
T3_492	DNAhypothetical proteindependent RNA polymerase catalyzes the transcription of DNA into RNA using the four ribonucleoside triphosphates as substrates	rpoL	2.86441	5.61793	1.36869	0.0125132
T3_2498	hypothetical protein	-	0.373697	0.713621	1.36385	0.00598278
T3_2521	Part of the RFC clamp loader complex which loads the PCNA sliding clamp onto DNA	rfcL	0.7694	1.47494	1.35683	0.0226498
T3_2969	CAAX protease selfhypothetical proteinimmunity	-	1.21538	2.30347	1.35376	0.00973501
T3_1700	alpha/beta hydrolase fold	-	0.430344	0.807338	1.35197	0.0351093
T3_3663	Catalyzes the attachment of threonine to tRNA(Thr) in a twohypothetical proteinstep reaction Lhypothetical proteinthreonine is first activated by ATP to form Thrhypothetical proteinAMP and then transferred to the acceptor end of tRNA(Thr)	thrS	1.24367	2.34449	1.35117	0.0175964
T3_3907	Transcriptional regulator	-	1.21623	2.28985	1.33682	0.0200469
T3_3379	DEAD DEAH box helicase domain protein	-	0.226562	0.410873	1.33098	0.0351924
T3_2092	TIGRFAM Sua5 YciO YrdC YwlC family protein	-	0.483177	0.919654	1.32278	0.032486
T3_1060	TIGRFAM lysine 2,3hypothetical proteinaminomutase YodO family protein	-	1.07864	2.02655	1.31641	0.0262601
T3_4025	Molydopterin dinucleotide binding domain	-	2.32572	4.20485	1.31455	0.0272265
T3_2323	Domain of unknown function (DUF4143)	-	0.478135	0.921592	1.30995	0.0228324
T3_984	Catalyzes the attachment of serine to tRNA(Ser). Is also able to aminoacylate tRNA(Sec) with serine, to form the misacylated tRNA Lhypothetical proteinserylhypothetical proteintRNA(Sec), which will be further converted into selenocysteinylhypothetical proteintRNA(Sec)	serS	1.11999	2.08558	1.30901	0.0141263
T3_3456	TIGRFAM TraB family protein	-	1.06539	1.97038	1.30512	0.0451634
T3_488	Catalyzes a salvage reaction resulting in the formation of IMP that is energically less costly than de novo synthesis	hpt	1.22436	2.21753	1.30503	0.0217439
T3_4105	PFAM regulatory protein AsnC Lrp family	-	5.3757	10.0799	1.29816	0.0141854
T3_4225	Belongs to the alphahypothetical proteinIPM synthase homocitrate synthase family	aksA	2.44414	4.44756	1.27282	0.0191206
T3_3976	hypothetical protein	-	0.414539	0.753609	1.26843	0.049126
T3_354	Fumarylacetoacetate (FAA) hydrolase family	-	1.11776	2.01219	1.2669	0.0127737
T3_3777	PINc domain ribonuclease	-	1.10584	1.99758	1.26525	0.0130165
T3_4192	Hydantoinase/oxoprolinase Nhypothetical proteinterminal region	-	1.06867	1.88982	1.2628	0.0373163
T3_370	Catalyzes the formation of isopentenyl diphosphate (IPP), the building block of all isoprenoids	-	1.73937	3.16934	1.25477	0.00392236
T3_4138	Glycosyl transferase family 2	-	1.79814	3.25253	1.2491	0.0239397
T3_3424	Directs the termination of nascent peptide synthesis (translation) in response to the termination codons UAA, UAG and UGA	prf1	1.15637	2.0531	1.23683	0.0161994
T3_1095	hypothetical protein	-	0.2244	0.395294	1.2365	0.038879
T3_1278	Phosphate uptake regulator, PhoU	-	1.49967	2.65132	1.22634	0.0214033
T3_1272	Belongs to the UPF0212 family	-	2.59208	4.62584	1.22536	0.0301411
T3_552	hypothetical protein	-	0.481237	0.823952	1.21996	0.0169231
T3_3427	TIGRFAM peptidase S26B, signal peptidase	-	2.74514	4.77607	1.21057	0.0299115
T3_1193	Type II/IV secretion system protein	-	0.401229	0.70219	1.1897	0.0131885
T3_1277	shikimate kinase activity	aroK	2.18835	3.73338	1.18033	0.0220966
T3_776	40hypothetical proteinresidue YVTN family betahypothetical proteinpropeller	-	0.243741	0.395116	1.16628	0.0475707
T3_1282	PFAM sugar isomerase (SIS)	-	0.881739	1.44661	1.16121	0.0270206
T3_1059	Kefhypothetical proteintype potassium proton antiporter, CPA2 family	-	0.490699	0.823834	1.15577	0.00812956
T3_4151	Acts probably as a methyl group carrier between MttB and either MtbA or MtaA	-	1.21194	1.97906	1.15221	0.0178055
T3_3322	Uncharacterized protein containing a ferredoxin domain (DUF2148)	-	2.47208	4.09537	1.13359	0.0453198
T3_824	Dimethylates a single guanine residue at position 26 of a number of tRNAs using Shypothetical proteinadenosylhypothetical proteinLhypothetical proteinmethionine as donor of the methyl groups	trm1	0.496734	0.799688	1.12637	0.0314884
T3_2260	ATPhypothetical proteindependent agmatine transferase that catalyzes the formation of 2hypothetical proteinagmatinylcytidine (agm2C) at the wobble position (C34) of tRNA(Ile2), converting the codon specificity from AUG to AUA	tiaS	0.374044	0.59754	1.12128	0.0492915
T3_2517	Cell division protein 48 (CDC48) domain 2	-	0.964224	1.60745	1.11855	0.0208228
T3_899	Right handed beta helix region	-	0.876975	1.39471	1.11316	0.0449291
T3_2803	Required for the formation of a threonylcarbamoyl group on adenosine at position 37 (t(6)A37) in tRNAs that read codons beginning with adenine. Is a component of the KEOPS complex that is probably involved in the transfer of the threonylcarbamoyl moiety of threonylcarbamoylhypothetical proteinAMP (TChypothetical proteinAMP) to the N6 group of A37. The Kae1 domain likely plays a direct catalytic r…	-	1.50058	2.27994	1.027	0.0203994
T3_1322	hypothetical protein	-	0.857284	1.32969	1.00742	0.0441238

## Sheet: T3 down in CM
Supplementary Table S4B. Genes that were significantly down-regulated for Methanosarcina sp. T3 grown in mangrove microbial consortia amended with magneitite compared to microbial consortia without magnetite addition.
Gene_ID	Annotation	gene	TPM-C	TPM-CM	LOGFC	FDR
T3_1029	PFAM GPR1 FUN34 yaaH family	-	6.34291	0.561265	-3.11513	0.000116821
T3_1036	hypothetical protein	-	2.11946	0.432385	-1.88532	0.0121856
T3_1040	Belongs to the UPF0288 family	-	2.20292	0.665535	-1.32069	0.00685853
T3_1046	Carboxymuconolactone decarboxylase family	-	2.0894	0.516192	-1.58278	0.00295447
T3_1053	hypothetical protein	-	10.8627	0.461582	-4.08932	1.29086e-06
T3_1074	PFAM flavin reductase domain protein, FMNhypothetical proteinbinding	-	1.35009	0	-8.53695	4.63873e-08
T3_1076	PFAM ATPhypothetical proteinbinding region, ATPase domain protein	-	0.885558	0.0524287	-3.53308	0.00220337
T3_1078	ATPases associated with a variety of cellular activities	-	0.728617	0.0134104	-5.25431	1.70634e-05
T3_1103	Predicted permease	-	1.68928	0.0999637	-3.56843	2.33151e-07
T3_1149	TIGRFAM nitrogenase molybdenumhypothetical proteiniron protein alpha chain	nifD	1.51063	0.142205	-2.93964	4.00734e-07
T3_1157	hypothetical protein	-	1.1571	0.218509	-1.97828	0.0293677
T3_1161	Belongs to the UPF0284 family	-	0.759806	0.0472928	-3.57838	0.000841856
T3_1236	HxlRhypothetical proteinlike helixhypothetical proteinturnhypothetical proteinhelix	-	2.06029	0.0297524	-5.38839	1.20653e-05
T3_1250	hypothetical protein	-	10.6449	2.57122	-1.63073	0.0108019
T3_1251	hypothetical protein	-	38.6877	5.62216	-2.36233	1.51815e-05
T3_1252	Seems to be required for maximal rate of protein biosynthesis. Enhances ribosome dissociation into subunits and stabilizes the binding of the initiator Methypothetical proteintRNA(I) to 40 S ribosomal subunits	eif1a-2	3.08689	0.751988	-1.59832	0.00881024
T3_1253	hypothetical protein	-	199.772	58.4763	-1.35854	0.00995504
T3_1255	Belongs to the TPP enzyme family	-	0.711472	0.101304	-2.467	0.0111184
T3_1283	aminotransferase class I and II	-	2.72385	0.847956	-1.22003	0.0324006
T3_1311	hypothetical protein	-	29.1732	2.99862	-2.8841	2.01494e-06
T3_1333	hypothetical protein	-	40.2796	0.0765738	-8.71289	0.000397331
T3_1334	hypothetical protein	-	1.33892	0	-8.77102	9.73438e-08
T3_1337	hypothetical protein	-	6.53684	0.0309827	-7.08163	0.00194661
T3_1341	hypothetical protein	-	1.37728	0.0355642	-4.86416	0.000128064
T3_1343	Lrp/AsnC ligand binding domain	-	9.23175	1.13118	-2.59212	8.11318e-05
T3_1373	Part of the phosphoribosylformylglycinamidine synthase complex involved in the purines biosynthetic pathway. Catalyzes the ATPhypothetical proteindependent conversion of formylglycinamide ribonucleotide (FGAR) and glutamine to yield formylglycinamidine ribonucleotide (FGAM) and glutamate. The FGAM synthase complex is composed of three subunits. PurQ produces an ammonia molecule by converting glut…	purQ	0.991231	0.0927217	-2.92771	0.00106436
T3_1392	PFAM betahypothetical proteinlactamase domain protein	-	1.067	0.152815	-2.34095	0.00649832
T3_1423	hypothetical protein	-	2.63441	0.671032	-1.49256	0.0241354
T3_1474	hypothetical protein	-	16.3997	2.60232	-2.23251	0.00123853
T3_1482	hypothetical protein	-	14.41	4.76155	-1.16998	0.0279297
T3_1484	Protein of unknown function (DUF1699)	-	75.9048	14.898	-1.92434	0.000375976
T3_1485	hypothetical protein	-	3.68358	0	-8.88488	1.84786e-16
T3_1490	Protein of unknown function (DUF1699)	-	5.38712	0.0593608	-6.09487	1.72173e-10
T3_1507	Peptidase_C39 like family	-	4.0343	0.141324	-4.25938	0.00159689
T3_156	Molybdopterin oxidoreductase	fmdB	7.4339	1.92174	-1.50539	0.000356411
T3_1567	4Fehypothetical protein4S ferredoxin, ironhypothetical proteinsulfur binding	-	2.5661	0.122304	-3.9128	2.83683e-09
T3_1568	4Fehypothetical protein4S ferredoxin, ironhypothetical proteinsulfur binding	-	1.96553	0.283375	-2.32302	0.000449104
T3_1569	PFAM Dinitrogenase ironhypothetical proteinmolybdenum cofactor	-	2.42998	0.210572	-3.10522	0.0011971
T3_1571	Protein of unknown function DUF134	-	3.98274	0.0300157	-6.30789	1.69601e-08
T3_1572	Binds and transfers ironhypothetical proteinsulfur (Fehypothetical proteinS) clusters to target apoproteins. Can hydrolyze ATP	-	1.54072	0.0257976	-5.29857	6.01691e-08
T3_1574	Cytochrome C biogenesis protein transmembrane region	-	1.08205	0.120884	-2.75739	0.00696174
T3_1607	oligoendopeptidase F	pepF	1.73379	0.271198	-2.24397	5.45555e-07
T3_1610	Outer membrane lipoproteinhypothetical proteinsorting protein	-	4.1229	0.139911	-4.40463	4.46192e-06
T3_1612	PFAM Glycosyl transferase family 2	-	1.0642	0.154688	-2.3065	0.00298344
T3_1613	General factor that plays a role in the activation of archaeal genes transcribed by RNA polymerase. Binds specifically to the TATA box promoter element which lies close to the position of transcription initiation	tbpE	2.79169	0.557602	-1.87635	0.00624767
T3_1618	hypothetical protein	-	21.4031	3.01409	-2.44726	2.18923e-05
T3_1630	Belongs to the classhypothetical proteinIV pyridoxalhypothetical proteinphosphatehypothetical proteindependent aminotransferase family	ilvE	2.54671	0.692282	-1.40801	0.0330426
T3_1638	hypothetical protein	-	0.868815	0.0212845	-4.84872	0.000200089
T3_1667	CobW/HypB/UreG, nucleotidehypothetical proteinbinding domain	-	1.91272	0.158088	-3.17689	0.00278512
T3_1689	Protein of unknown function (DUF1269)	-	3.15416	0.162299	-3.80846	1.28521e-10
T3_1709	hypothetical protein	-	4.53422	0.204038	-3.98802	1.3261e-08
T3_1724	amino acid activation for nonribosomal peptide biosynthetic process	-	1.55816	0.162712	-2.82212	0.000689688
T3_1728	Pyridoxamine 5'hypothetical proteinphosphate oxidase	-	4.43219	0.462158	-2.81384	1.20207e-06
T3_1730	Peptidase domain protein	-	3.61206	0.0690653	-5.24043	6.54457e-08
T3_1732	WD40hypothetical proteinlike Beta Propeller Repeat	-	0.690258	0.141526	-1.8356	0.0154882
T3_1735	Peptidase domain protein	-	6.93985	0.103523	-5.65106	4.27639e-06
T3_1736	Winged helixhypothetical proteinturnhypothetical proteinhelix DNAhypothetical proteinbinding	-	1.58476	0.0727514	-3.93185	0.000344177
T3_1800	40hypothetical proteinresidue YVTN family betahypothetical proteinpropeller	-	4.03704	0	-10.1954	8.26492e-08
T3_1804	Protein of unknown function (DUF498/DUF598)	-	2.68878	0.772266	-1.34076	0.0211571
T3_1814	PFAM aminotransferase class V	-	0.952882	0.159373	-2.17358	0.000823641
T3_1841	hypothetical protein	-	2.65006	0.341965	-2.4459	0.0209627
T3_1887	PFAM aldo keto reductase	-	2.26898	0.596167	-1.51237	0.00150702
T3_1893	Catalyzes the reversible conversion of 2hypothetical protein phosphoglycerate into phosphoenolpyruvate. It is essential for the degradation of carbohydrates via glycolysis	eno	2.00318	0.147879	-3.32714	1.36187e-05
T3_1896	Part of the ABC transporter complex LolCDE involved in the translocation of lipoproteins, in an ATPhypothetical proteindependent manner	lolD	2.48382	0.378599	-2.25608	0.000233101
T3_1908	PFAM Indolehypothetical protein3hypothetical proteinglycerol phosphate synthase	trpC	0.748343	0.150747	-1.86476	0.00288442
T3_1916	hypothetical protein	-	2.97652	0.457766	-2.22567	0.00375104
T3_1965	Glycogen debranching enzyme	-	0.35358	0.0235418	-3.36096	1.25399e-06
T3_2007	Pyridoxamine 5'hypothetical proteinphosphate oxidase like	-	1.70244	0.038996	-4.9216	0.00150905
T3_2010	PFAM pyridoxamine 5'hypothetical proteinphosphate oxidasehypothetical proteinrelated FMNhypothetical proteinbinding	-	1.82495	0.374903	-1.86575	0.0152866
T3_2040	Transcriptional regulator, TrmB	-	3.68842	0.262167	-3.27851	0.000341935
T3_2065	Involved in targeting and insertion of nascent membrane proteins into the cytoplasmic membrane. Binds to the hydrophobic signal sequence of the ribosomehypothetical proteinnascent chain (RNC) as it emerges from the ribosomes. The SRPhypothetical proteinRNC complex is then targeted to the cytoplasmic membrane where it interacts with the SRP receptor FtsY	srp54	0.941924	0.216888	-1.66952	0.038481
T3_2110	PFAM periplasmic binding protein	-	0.843893	0.244803	-1.35726	0.0445071
T3_212	hypothetical protein	-	0.717381	0.18267	-1.50506	0.041824
T3_2125	Uncharacterized protein conserved in archaea (DUF2098)	-	2.8915	0.0496334	-5.25108	4.36771e-08
T3_2127	Nonhypothetical proteinhistone chromosomal protein MC1	-	28.8934	4.25777	-2.31708	0.000146808
T3_2172	structural constituent of ribosome	rps17e	3.81523	1.0593	-1.41153	0.036457
T3_2180	hypothetical protein	-	2.93664	0.34715	-2.59213	0.00129642
T3_2182	hypothetical protein	-	11.1398	1.3645	-2.61464	6.09253e-05
T3_2183	hypothetical protein	-	4.14816	0.532668	-2.49872	8.8897e-05
T3_2186	Glycosyl transferase family 2	-	3.19485	0.851488	-1.44682	0.0395282
T3_2187	Glycosyl transferase family 2	-	1.36358	0.110726	-3.12116	1.1716e-05
T3_2195	Belongs to the DegT DnrJ EryC1 family	-	1.3803	0.0789903	-3.66919	1.15917e-07
T3_2196	Catalyzes the epimerization of the C3' and C5'positions of dTDPhypothetical protein6hypothetical proteindeoxyhypothetical proteinDhypothetical proteinxylohypothetical protein4hypothetical proteinhexulose, forming dTDPhypothetical protein6hypothetical proteindeoxyhypothetical proteinLhypothetical proteinlyxohypothetical protein4hypothetical protein hexulose	-	1.38142	0.139112	-2.80907	2.98805e-06
T3_2197	TIGRFAM CDPhypothetical proteinglucose 4,6hypothetical proteindehydratase	-	1.42207	0.16245	-2.65201	5.5128e-06
T3_2202	Glycosyl transferase family 2	-	3.71299	0.301807	-3.19555	1.74919e-07
T3_2245	PAS domain	-	0.417009	0.0848951	-1.85282	0.000361518
T3_225	hypothetical protein	-	6.1542	1.32716	-1.7589	0.0116541
T3_2261	HTHhypothetical proteintype transcriptional regulatory protein	-	0.813518	0.151659	-2.07051	0.0420294
T3_2277	Protein of unknown function (DUF1699)	-	23.6268	4.00487	-2.18579	0.000315848
T3_2287	The beta subunit is responsible for the synthesis of Lhypothetical protein tryptophan from indole and Lhypothetical proteinserine	-	1.61876	0.483493	-1.33177	0.0077608
T3_2289	PFAM Likehypothetical proteinSm ribonucleoprotein, core	-	10.6624	3.87665	-1.04444	0.0481979
T3_2296	hypothetical protein	-	37.0425	3.71538	-2.79785	0.0265638
T3_2312	Belongs to the Glu Leu Phe Val dehydrogenases family	gdhA	0.528934	0.0770573	-2.41098	0.0105394
T3_2338	PFAM phosphatidate cytidylyltransferase	-	4.09594	0.119003	-4.68288	3.16203e-07
T3_2362	Peptidase_C39 like family	-	11.0872	0.299133	-4.84255	0.00324754
T3_2363	hypothetical protein	-	63.0595	0.128578	-8.33658	3.70622e-05
T3_2418	TOBE domain	-	7.94299	2.15102	-1.47862	0.0261068
T3_2520	hypothetical protein	-	29.896	0.875844	-4.68734	2.73359e-14
T3_2575	ATPases associated with a variety of cellular activities	-	2.32946	0.488308	-1.81279	9.44242e-05
T3_2651	hypothetical protein	-	3.1113	0.248527	-3.18079	0.000587431
T3_2686	Polysaccharide deacetylase	-	0.821289	0.139633	-2.10094	0.00373862
T3_2687	4hypothetical proteinaminohypothetical protein4hypothetical proteindeoxyhypothetical proteinalphahypothetical proteinLhypothetical proteinarabinopyranosyl undecaprenyl phosphate biosynthetic process	-	1.08746	0.144923	-2.40745	0.0074405
T3_2689	Protein of unknown function (DUF354)	-	0.943714	0.102287	-2.73371	2.65781e-05
T3_2716	Sulfur transfer protein involved in thiamine biosynthesis	-	70.2644	16.27	-1.69241	0.00483228
T3_2717	hypothetical protein	-	35.4574	0.92193	-4.78215	4.46151e-09
T3_2731	COG0589 Universal stress protein UspA and related nucleotidehypothetical proteinbinding proteins	-	1.55917	0	-8.34613	2.72921e-06
T3_2736	hypothetical protein	-	12.0085	3.03208	-1.53055	0.0269942
T3_2790	hypothetical protein	-	5.44318	1.35361	-1.64049	0.000509831
T3_2823	PFAM glycosyl transferase, group 1	-	1.13834	0.0834439	-3.39925	7.86033e-05
T3_2833	PFAM DNA alkylation repair enzyme	-	1.39077	0.372309	-1.47096	0.00150223
T3_2836	hypothetical protein	-	13.875	2.15835	-2.23297	8.38426e-05
T3_2905	hypothetical protein	-	31.7552	2.97721	-3.04506	8.14548e-07
T3_2913	PFAM ABC transporter	-	2.03379	0.3413	-2.1373	0.000102685
T3_2975	4hypothetical proteinaminohypothetical protein4hypothetical proteindeoxyhypothetical proteinalphahypothetical proteinLhypothetical proteinarabinopyranosyl undecaprenyl phosphate biosynthetic process	-	0.780628	0.0109896	-5.50136	3.99522e-06
T3_30	PFAM Ironhypothetical proteincontaining alcohol dehydrogenase	-	2.84679	0.437189	-2.26644	1.99884e-05
T3_3014	DsrE/DsrF/DrsHhypothetical proteinlike family	-	3.67744	0.755677	-1.84193	0.00444097
T3_3067	Catalyzes the first step in hexosamine metabolism, converting fructosehypothetical protein6P into glucosaminehypothetical protein6P using glutamine as a nitrogen source	glmS	0.766227	0.183999	-1.61281	0.0323454
T3_31	PFAM Ironhypothetical proteincontaining alcohol dehydrogenase	-	4.43283	0.796382	-2.03507	0.000591214
T3_3108	Membranehypothetical proteinassociated sensor domain	-	1.42926	0.0774272	-3.79965	4.57566e-10
T3_316	SigmaKhypothetical proteinfactor processing regulatory protein BofA	-	5.98787	0	-9.45634	6.56233e-10
T3_319	hypothetical protein	-	15.7196	0.697608	-3.99213	4.58328e-07
T3_3197	hypothetical protein	-	27.0697	1.20779	-4.14134	2.1358e-06
T3_3208	Poorly processive, errorhypothetical proteinprone DNA polymerase involved in untargeted mutagenesis. Copies undamaged DNA at stalled replication forks, which arise in vivo from mismatched or misaligned primer ends. These misaligned primers can be extended by PolIV. Exhibits no 3'hypothetical protein5' exonuclease (proofreading) activity. May be involved in translesional synthesis	dbh	0.999463	0.210499	-1.88444	0.0175407
T3_3223	hypothetical protein	-	23.975	6.29559	-1.49648	0.0112708
T3_3242	Protein of unknown function (DUF1699)	-	8.86198	2.71332	-1.33842	0.0109186
T3_3292	hypothetical protein	-	1.90141	0.235866	-2.53438	4.58352e-05
T3_3354	Helixhypothetical proteinturnhypothetical proteinhelix diphteria tox regulatory element	-	2.33613	0.341846	-2.35343	0.00258968
T3_3355	The GLUG motif	-	0.413616	0.130905	-1.20788	0.0181931
T3_338	hypothetical protein	-	7.39557	0.0107747	-8.78182	3.15428e-06
T3_3380	hypothetical protein	-	90.6421	0.71371	-6.54644	1.54568e-14
T3_3382	Belongs to the UPF0147 family	-	5.42386	0.982176	-2.07662	0.030849
T3_3399	Myohypothetical proteininositolhypothetical protein1hypothetical proteinphosphate synthase	-	1.47744	0.443436	-1.29247	0.0186197
T3_3437	hypothetical protein	-	10.7935	0.769442	-3.38471	2.55483e-07
T3_3440	ATPases associated with a variety of cellular activities	-	1.39887	0.190494	-2.45874	0.0220749
T3_3441	Zinchypothetical proteinuptake complex component A periplasmic	-	0.765708	0.12776	-2.21701	0.0209971
T3_3471	hypothetical protein	-	0.494202	0.105174	-1.7376	0.0210154
T3_3506	hypothetical protein	-	6.57191	0.627549	-2.96456	4.23188e-06
T3_3558	PFAM Cobyrinic acid a,chypothetical proteindiamide synthase	-	1.05983	0.0816652	-3.16079	0.00025575
T3_3634	hypothetical protein	-	7.00516	1.49304	-1.83075	0.0146681
T3_3646	Molecular chaperone capable of stabilizing a range of proteins. Seems to fulfill an ATPhypothetical proteinindependent, HSP70hypothetical proteinlike function in archaeal de novo protein folding	pfdB	24.994	6.25173	-1.53159	0.00167553
T3_3692	Peptidase_C39 like family	-	2.28622	0.0386021	-5.46075	0.00822837
T3_3693	by modhmm	-	1.78741	0.450963	-1.55701	0.0427232
T3_3708	hypothetical protein	-	149.015	23.9143	-2.29671	0.00018705
T3_3711	hypothetical protein	-	9.6667	0	-9.14075	0.0011004
T3_3754	hypothetical protein	-	6.7487	1.29604	-1.90675	0.00298711
T3_376	Gar1/Naf1 RNA binding region	-	9.47988	2.76057	-1.41383	0.0302002
T3_3775	Thioredoxin	-	10.8766	0.0294454	-7.95163	1.94194e-22
T3_3843	Belongs to the small heat shock protein (HSP20) family	-	2.60299	0.347032	-2.42449	0.00811931
T3_3844	hypothetical protein	-	2.36404	0.367254	-2.31566	0.0156374
T3_3874	Chagasin family peptidase inhibitor I42	-	13.5121	1.99403	-2.33613	0.00105967
T3_3882	LamG domain protein jellyroll fold domain protein	-	1.44565	0.00980727	-6.63701	2.2528e-05
T3_3883	hypothetical protein	-	1.8107	0.0206815	-5.71532	2.20592e-05
T3_3884	hypothetical protein	-	2.20989	0	-10.0284	2.18835e-11
T3_39	hypothetical protein	-	2.79159	0.182985	-3.55289	4.97584e-06
T3_3917	hypothetical protein	-	1.67463	0.222501	-2.4605	0.00120963
T3_3932	Zinchypothetical proteindependent metalloprotease	-	61.3687	0.296859	-7.21381	1.80234e-07
T3_3933	hypothetical protein	-	49.713	0.265948	-7.07199	2.09489e-07
T3_394	hypothetical protein	dnaJ	5.61499	1.54241	-1.42424	0.0321
T3_3953	hypothetical protein	-	13.7743	5.02169	-1.00947	0.0251663
T3_3971	hypothetical protein	-	3.78306	0.453187	-2.6647	0.0148318
T3_3979	Uncharacterized protein conserved in archaea (DUF2180)	-	3.13907	0.676424	-1.82748	0.00580353
T3_4021	PFAM Carboxymuconolactone decarboxylase	-	2.73437	0.191406	-3.44768	2.90851e-08
T3_4083	TIGRFAM ribosomalhypothetical proteinproteinhypothetical proteinalanine acetyltransferase	-	6.98778	1.23639	-2.03395	0.0122059
T3_4084	Uncharacterised protein family UPF0058	-	86.7171	0.424729	-7.22931	1.60592e-13
T3_4088	Removes the 2'hypothetical proteinphosphate from RNA via an intermediate in which the phosphate is ADPhypothetical proteinribosylated by NAD followed by a presumed transesterification to release the RNA and generate ADPhypothetical protein ribose 1''hypothetical protein2''hypothetical proteincyclic phosphate (APPR P). May function as an ADPhypothetical protein ribosylase	kptA	4.5373	0.102224	-5.04234	2.98389e-07
T3_4127	Contacts the emerging nascent chain on the ribosome	nac	4.96355	0.230067	-3.9736	1.09489e-05
T3_4133	Glycosyltransferase Family 4	-	0.718406	0.101433	-2.35936	0.000150118
T3_4190	Domain of unknown function (DUF1724)	-	1.21262	0.344631	-1.36233	0.0275133
T3_4283	hypothetical protein	-	0.513415	0.0113409	-4.96512	3.32332e-11
T3_478	transposase activity	-	0.719307	0.0720502	-2.83413	0.00132092
T3_482	hypothetical protein	-	3.62658	0.107775	-4.67012	1.91365e-06
T3_503	hypothetical protein	-	1.05416	0	-8.97871	7.60522e-09
T3_509	hypothetical protein	-	2.70464	0.0463969	-5.38088	8.58772e-11
T3_556	EamAhypothetical proteinlike transporter family	-	0.945136	0.191926	-1.87686	0.00536693
T3_561	Chagasin family peptidase inhibitor I42	-	52.0851	2.04683	-4.25686	7.68809e-10
T3_599	Domain of unknown function DUF128	-	2.04376	0.51669	-1.60012	0.0095748
T3_648	hypothetical protein	-	56.635	0.130758	-8.27549	0.00137528
T3_687	ABChypothetical proteintype antimicrobial peptide transport system, ATPase component	-	2.24223	0.291164	-2.47611	0.00117777
T3_688	COG1361 Shypothetical proteinlayer domain	-	0.869353	0.105844	-2.62626	0.00990269
T3_689	ABChypothetical proteintype antimicrobial peptide transport system, permease component	-	0.950263	0.151273	-2.16883	0.0236107
T3_719	hypothetical protein	-	3.24214	0.594068	-2.02111	0.000119214
T3_732	Right handed beta helix region	-	0.894076	0.147582	-2.18331	0.000341733
T3_792	hypothetical protein	-	14.6608	4.09087	-1.43192	0.00731795
T3_797	NADPHhypothetical proteindependent FMN reductase	-	1.08761	0.0334982	-4.61611	3.35663e-06
T3_800	Protein of unknown function (DUF1699)	-	2.15575	0.298474	-2.48351	6.42461e-05
T3_822	hypothetical protein	-	5.42165	0.666738	-2.60546	0.00580293
T3_834	hypothetical protein	-	36.7007	0.101304	-7.96334	1.23057e-12
T3_853	Heat shock 70 kDa protein	dnaK	4.26577	1.07533	-1.54239	0.00367695
T3_872	Doublehypothetical proteinstranded RNA binding motif	-	0.725372	0.0122451	-5.30329	1.6587e-10
T3_897	PFAM AMPhypothetical proteindependent synthetase and ligase	-	1.31989	0.267508	-1.88598	0.00102243
T3_91	4Fehypothetical protein4S dicluster domain	-	315.839	28.666	-3.06901	1.53964e-07
T3_937	Protein of unknown function (DUF356)	-	10.4301	1.08801	-2.86376	5.88214e-05
T3_940	hypothetical protein	-	1811.45	152.419	-3.22546	5.08974e-08
T3_946	Family of unknown function (DUF5350)	-	5.57648	1.17675	-1.8341	0.00702797
T3_96	hypothetical protein	-	3.81647	1.06981	-1.40409	0.00967676
T3_961	Transcriptional regulator	-	4.03426	0	-9.51437	5.60875e-12
T3_977	hypothetical protein	-	4.86624	0.228105	-3.93869	2.73561e-07
T3_993	Helixhypothetical proteinturnhypothetical proteinhelix domain protein	-	1.96838	0.263746	-2.44242	0.000526401
T3_996	COG1277 ABChypothetical proteintype transport system involved in multihypothetical proteincopper enzyme maturation, permease component	-	1.80034	0.013513	-6.31122	3.45286e-15
T3_998	hypothetical protein	-	1.17532	0	-8.82508	0.000479603

## Sheet: Mes4 and Mes5 up in CM
Supplementary Table S4C. Genes that were significantly up-regulated for Methanosarcina Mes4 and Mes5 MAGs in mangrove microbial consortia amended with magneitite compared to those without magnetite addition.
Gene_ID	Annotation	gene	TPM-C	TPM-CM	LOGFC	FDR
Mes4_1	haloacid dehalogenasehypothetical proteinlike hydrolase	copB	0.118501	2.71897	4.89246	3.18262e-17
Mes4_10	The globular domain of the protein is located near the polypeptide exit tunnel on the outside of the subunit, while an extended betahypothetical proteinhairpin is found that lines the wall of the exit tunnel in the center of the 70S ribosome	rpl22	6.83592	169.074	5.06551	4.04966e-23
Mes4_100	PFAM Radical SAM	-	0.0892422	1.1142	4.0497	3.11361e-08
Mes4_1003	Bindinghypothetical proteinproteinhypothetical proteindependent transport system inner membrane component	-	0.141417	1.66796	3.95108	3.49107e-11
Mes4_1004	Nhypothetical proteinterminal TM domain of oligopeptide transport permease C	-	0.209915	4.59749	4.86252	5.61486e-18
Mes4_1005	Oligopeptide/dipeptide transporter, Chypothetical proteinterminal region	-	0.394502	5.55971	4.26293	1.70293e-14
Mes4_1006	Oligopeptide/dipeptide transporter, Chypothetical proteinterminal region	-	0.232133	2.77393	4.01255	1.48457e-12
Mes4_1007	Molybdopterin oxidoreductase	fmdB	0.443384	0.850062	1.40259	0.00574161
Mes4_1009	Domain of unknown function DUF128	-	1.8812	3.09724	1.16768	0.0340675
Mes4_101	Catalyzes the attachment of pyrrolysine to tRNA(Pyl). Pyrrolysine is a lysine derivative encoded by the termination codon UAG	pylS	0.157164	1.5896	3.74788	3.07803e-10
Mes4_1010	PFAM Glucosehypothetical protein6hypothetical proteinphosphate isomerase	gpi	1.78424	4.80488	1.85968	0.000692093
Mes4_1011	RNase_H superfamily	-	0.292895	1.7136	3.00667	8.68219e-05
Mes4_1013	Domain of unknown function (DUF1743)	-	1.53441	6.42528	2.49313	2.6404e-06
Mes4_1016	PFAM Methyltransferase type 11	-	0.751622	45.3879	6.37985	1.52022e-24
Mes4_1017	Bindinghypothetical proteinproteinhypothetical proteindependent transport system inner membrane component	-	1.49199	44.5142	5.34151	1.11993e-22
Mes4_1018	CobN/Magnesium Chelatase	-	0.301808	0.465954	1.06124	0.0269797
Mes4_1019	Belongs to the classhypothetical proteinIII pyridoxalhypothetical proteinphosphatehypothetical proteindependent aminotransferase family. HemL subfamily	hemL	1.15462	10.3114	3.57215	1.99745e-13
Mes4_1020	Tetrapolymerization of the monopyrrole PBG into the hydroxymethylbilane prehypothetical proteinuroporphyrinogen in several discrete steps	hemC	1.03603	11.431	3.8849	1.34592e-13
Mes4_1021	Catalyzes the conversion of dihydroorotate to orotate	pyrD	0.278948	6.77439	5.00383	2.22197e-18
Mes4_1023	Carbamoylhypothetical proteinphosphate synthetase large chain, oligomerisation	carB	1.095	17.5036	4.45648	4.31682e-16
Mes4_1024	Carbamoylhypothetical proteinphosphate synthase, small chain	carA	1.14755	14.9488	4.10759	2.05537e-15
Mes4_1025	Pyridine nucleotidehypothetical proteindisulphide oxidoreductase	trxB-2	0.870425	3.38872	2.38055	2.71363e-05
Mes4_1027	Shypothetical proteinadenosylhypothetical proteinLhypothetical proteinmethioninehypothetical proteindependent methyltransferase that catalyzes the trimethylation of the amino group of the modified target histidine residue in translation elongation factor 2 (EFhypothetical protein 2), to form an intermediate called diphthine. The three successive methylation reactions represent the second step of …	dphB	0.665064	2.83739	2.53895	0.000113704
Mes4_1028	Releases the supercoiling and torsional tension of DNA, which is introduced during the DNA replication and transcription, by transiently cleaving and rejoining one strand of the DNA duplex. Introduces a singlehypothetical proteinstrand break via transesterification at a target site in duplex DNA. The scissile phosphodiester is attacked by the catalytic tyrosine of the enzyme, resulting in the for…	topA	0.808978	3.93541	2.74544	3.18952e-07
Mes4_103	Belongs to the classhypothetical proteinI aminoacylhypothetical proteintRNA synthetase family	leuS	4.65842	15.8768	2.18116	1.2087e-07
Mes4_1031	hypothetical protein	-	1.95337	4.2527	1.59695	0.00627072
Mes4_1032	PFAM Transmembrane exosortase (Exosortase_EpsH)	-	2.01667	8.71556	2.53632	2.04778e-07
Mes4_1033	Catalyzes the formation of archaetidylethanolamine (PtdEtn) from archaetidylserine (PtdSer)	asd	1.2155	5.86768	2.7118	3.65446e-08
Mes4_1034	CDPhypothetical proteinalcohol phosphatidyltransferase	-	1.4558	4.68519	2.1159	7.66439e-06
Mes4_1037	cobalamin binding	-	1.67655	9.81148	2.92873	3.71568e-10
Mes4_1038	cellular alkane metabolic process	mtmB1	0.40867	6.68267	4.48469	2.17368e-10
Mes4_104	FAD binding domain	-	0.349167	5.19043	4.3205	6.55602e-18
Mes4_1040	PFAM chaperonin Cpn60 TCPhypothetical protein1	-	8.59089	84.2461	3.73181	1.45767e-13
Mes4_1042	Tetratricopeptide TPR_2 repeat protein	-	0.793722	2.34897	1.96653	3.86581e-05
Mes4_1043	MEDS: MEthanogen/methylotroph, DcmR Sensory domain	-	0.474352	3.60346	3.36177	4.65871e-11
Mes4_1044	Catalyzes the reversible reduction of methenylhypothetical protein H(4)MPT( ) to methylenehypothetical proteinH(4)MPT	mtd	1.64848	3.47895	1.51631	0.00390418
Mes4_1045	Uncharacterized protein conserved in archaea (DUF2111)	-	2.12756	5.96219	1.90549	0.000925232
Mes4_1046	Domain of unknown function	-	1.45056	6.00637	2.52858	5.2776e-05
Mes4_1048	PFAM Peptidoglycanhypothetical proteinbinding domain 1 protein	-	1.80446	27.6892	4.387	7.71167e-16
Mes4_105	Belongs to the HMGhypothetical proteinCoA reductase family	hmgA-2	0.37584	2.34767	3.04854	1.27419e-09
Mes4_1052	MacBhypothetical proteinlike periplasmic core domain	-	0.575237	1.37607	1.70651	0.000672919
Mes4_1053	PFAM aldo keto reductase	-	0.190838	1.09841	2.93316	5.53555e-07
Mes4_1054	PFAM phosphate transporter	pitA	4.63319	20.1624	2.52895	2.48226e-07
Mes4_1055	Belongs to the Protein of	-	3.40689	16.5052	2.70668	1.16095e-07
Mes4_1056	AIhypothetical protein2E family transporter	-	0.34488	2.88127	3.49382	6.09632e-09
Mes4_1059	Class II Aldolase and Adducin Nhypothetical proteinterminal domain	-	0.857101	2.51857	1.99178	0.000510837
Mes4_106	Hydantoinase B/oxoprolinase	-	0.202943	0.701753	2.24947	6.07703e-05
Mes4_1061	extracellular matrix structural constituent	-	0.620698	1.98342	2.11561	1.41225e-05
Mes4_1063	Sodium:alanine symporter family	-	0.239513	0.694156	1.93872	1.41162e-05
Mes4_1065	extracellular matrix structural constituent	-	0.56126	4.42388	3.41876	2.14425e-11
Mes4_1068	CAAX protease selfhypothetical proteinimmunity	-	0.791613	4.32823	2.80585	5.22619e-07
Mes4_1069	Protein of unknown function (DUF1616)	-	1.2208	4.92371	2.3909	0.000292121
Mes4_107	Catalyzes the reversible interconversion of 5hypothetical proteinformylhypothetical protein H(4)MPT to methenylhypothetical proteinH(4)MPT(	mch	0.27604	1.88079	3.20023	1.99964e-08
Mes4_1070	Radical SAM domain protein	-	2.52516	6.87687	1.87262	0.000288503
Mes4_1071	PFAM Methylhypothetical proteincoenzyme M reductase, beta subunit	mcrB	79.9761	922.959	3.97328	9.64687e-15
Mes4_1072	PFAM dihydropteroate synthase, DHPS	-	0.868485	3.97945	2.65225	5.92786e-06
Mes4_1073	hypothetical protein	-	0.670546	2.45676	2.25417	7.65231e-06
Mes4_1075	Flavodoxin	fprA-1	0.556577	8.97393	4.40607	3.17767e-12
Mes4_1076	Rubrerythrin	-	0.908445	11.9072	4.12626	6.77753e-19
Mes4_1077	PFAM Aldehyde dehydrogenase	-	0.0676167	2.30242	5.4532	1.82247e-15
Mes4_108	PFAM metalhypothetical proteindependent phosphohydrolase, HD sub domain	-	1.06763	6.73059	3.10567	8.12897e-11
Mes4_1080	COG0553 Superfamily II DNA RNA helicases, SNF2 family	-	0.313669	5.13819	4.4769	2.54297e-13
Mes4_1081	SWIM zinc finger	-	0.70406	1.7356	1.76729	0.00313722
Mes4_1083	MacBhypothetical proteinlike periplasmic core domain	-	0.228846	1.25969	2.89697	1.01044e-06
Mes4_1084	hypothetical protein	-	0.795518	3.10797	2.38558	1.13403e-05
Mes4_1085	Catalyzes the conversion of Dhypothetical proteinribulose 5hypothetical proteinphosphate to formate and 3,4hypothetical proteindihydroxyhypothetical protein2hypothetical proteinbutanone 4hypothetical proteinphosphate	ribB	1.38406	5.18233	2.3108	9.09501e-06
Mes4_1086	Catalyzes the CTPhypothetical proteindependent phosphorylation of riboflavin (vitamin B2) to form flavin mononucleotide (FMN)	ribK	0.717577	3.25766	2.6781	0.000440158
Mes4_1088	Belongs to the classhypothetical proteinII aminoacylhypothetical proteintRNA synthetase family	lysS	0.426161	1.83115	2.52376	3.15063e-08
Mes4_1089	Catalyzes the isomerization between 2hypothetical proteinisopropylmalate and 3hypothetical proteinisopropylmalate, via the formation of 2hypothetical proteinisopropylmaleate	leuC-2	0.563504	3.45273	3.02494	1.2725e-08
Mes4_109	hypothetical protein	-	1.18015	5.00143	2.54691	1.0407e-05
Mes4_1093	PFAM Tetrahydromethanopterin Shypothetical proteinmethyltransferase MtrH subunit	mtxH	1.38339	5.922	2.5753	2.01404e-05
Mes4_1095	4Fehypothetical protein4S dicluster domain	hdrC-1	1.22985	7.0295	2.94438	1.0539e-06
Mes4_1096	Methylhypothetical proteinviologenhypothetical proteinreducing hydrogenase, delta subunit	-	0.679452	6.29746	3.61397	3.68213e-13
Mes4_1097	PFAM Mur ligase, middle domain protein	murD	5.2964	37.2584	3.26851	6.38597e-11
Mes4_1098	Catalyzes the insertion of Co(2 ) into sirohydrochlorin as part of the anaerobic pathway to cobalamin biosynthesis. Involved in the biosynthesis of the unique nickelhypothetical proteincontaining tetrapyrrole coenzyme F430, the prosthetic group of methylhypothetical protein coenzyme M reductase (MCR), which plays a key role in methanogenesis and anaerobic methane oxidation. Catalyzes the insertio…	cbiX	8.54815	36.6319	2.55194	1.11698e-06
Mes4_1099	E1hypothetical proteinE2 ATPase	-	0.404936	3.06563	3.3479	5.15776e-11
Mes4_11	Binds the lower part of the 30S subunit head	rps3	3.6217	236.016	6.46866	4.2951e-29
Mes4_110	Flavin prenyltransferase that catalyzes the synthesis of the prenylated FMN cofactor (prenylhypothetical proteinFMN) for 4hypothetical proteinhydroxyhypothetical protein3hypothetical protein polyprenylbenzoic acid decarboxylase UbiD. The prenyltransferase is metalhypothetical proteinindependent and links a dimethylallyl moiety from dimethylallyl monophosphate (DMAP) to the flavin N5 and C6 atoms …	ubiX	0.443817	4.9906	3.9232	1.09027e-10
Mes4_1100	TIGRFAM ATPhypothetical proteindependent DNA helicase, RecQ	recQ	0.446913	1.26831	1.90958	0.000302352
Mes4_1101	DEAD DEAH box helicase domain protein	-	0.404741	2.584	3.11142	3.62838e-06
Mes4_1102	Domain of unknown function (DUF4445)	-	0.308063	0.673822	1.52178	0.00119472
Mes4_1106	hypothetical protein	-	5.40912	14.1385	1.80957	0.00308165
Mes4_1107	hypothetical protein	-	5.9834	42.8767	3.24649	8.6328e-08
Mes4_1108	Hydantoinase B/oxoprolinase	-	0.16166	2.07236	4.09871	2.42379e-12
Mes4_1109	PFAM Methylhypothetical proteincoenzyme M reductase gamma subunit	mcrG	140.734	4577.75	5.44699	2.66025e-26
Mes4_1110	Reduction of methylhypothetical proteincoenzyme M (2hypothetical protein(methylthio) ethanesulfonic acid) with 7hypothetical proteinmercaptoheptanoylthreonine phosphate to methane and a heterodisulfide	mcrA	110.825	4024.15	5.60248	2.07524e-30
Mes4_1112	Binds to the 23S rRNA	rpl24e	6.89777	126.165	4.64699	2.00248e-14
Mes4_1113	Major role in the synthesis of nucleoside triphosphates other than ATP. The ATP gamma phosphate is transferred to the NDP beta phosphate via a pinghypothetical proteinpong mechanism, using a phosphorylated activehypothetical proteinsite intermediate	ndk	5.06367	100.779	4.75538	7.9067e-19
Mes4_1114	Function in general translation initiation by promoting the binding of the formylmethioninehypothetical proteintRNA to ribosomes. Seems to function along with eIFhypothetical protein2	infB	6.96149	138.09	4.73651	4.29333e-22
Mes4_1115	Nonhypothetical proteincatalytic component of the exosome, which is a complex involved in RNA degradation. Increases the RNA binding and the efficiency of RNA degradation. Confers strong poly(A) specificity to the exosome	rrp4	1.68366	22.5766	4.17046	1.62378e-15
Mes4_1116	Catalytic component of the exosome, which is a complex involved in RNA degradation. Has 3'hypothetical protein 5' exoribonuclease activity. Can also synthesize heteropolymeric RNAhypothetical proteintails	rrp41	5.34275	34.8569	3.10115	1.63155e-06
Mes4_1117	Domain of unknown function (DUF3387)	-	0.325308	1.15097	2.29177	0.000356814
Mes4_1119	4hypothetical proteinhydroxybenzoate synthetase (chorismate lyase)	-	1.52781	3.63755	1.63562	0.00291666
Mes4_1120	hypothetical protein	-	2.15821	3.79119	1.24688	0.027895
Mes4_1121	Belongs to the classhypothetical proteinII aminoacylhypothetical proteintRNA synthetase family. Phehypothetical proteintRNA synthetase alpha subunit type 2 subfamily	pheS	0.695238	4.44874	3.1005	3.98583e-11
Mes4_1122	PFAM aminoacylhypothetical proteintRNA synthetase class Ib	trpS	1.68527	5.99141	2.26717	3.50502e-05
Mes4_1124	TIGRFAM RNA methyltransferase, TrmH family, group 1	-	0.748755	1.64802	1.58727	0.00202659
Mes4_1125	Belongs to the MCM family	mcm	1.30403	9.79213	3.34463	3.88965e-11
Mes4_1126	Protein of unknown function (DUF424)	-	2.3542	10.5385	2.5975	9.98895e-07
Mes4_1127	hypothetical protein	-	0.672821	9.23123	4.20428	1.07486e-11
Mes4_1128	archaeal coiledhypothetical proteincoil protein	-	1.66793	12.3184	3.32832	1.13679e-10
Mes4_1129	Catalyzes the reversible reduction of methylenehypothetical proteinH(4)MPT to methylhypothetical proteinH(4)MPT	mer	0.251013	2.13037	3.43096	9.9968e-09
Mes4_1130	Coenzyme F420 hydrogenase/dehydrogenase, beta subunit Nhypothetical proteinterm	-	1.04517	5.89271	2.95038	3.72813e-08
Mes4_1131	serine threonine protein kinase	-	1.06963	3.93648	2.32914	2.70556e-06
Mes4_1132	KH domain protein	-	0.836898	2.55971	2.07454	0.00114939
Mes4_1134	Domain of unknown function (DUF814)	-	0.274292	2.95759	3.84222	1.14356e-13
Mes4_1138	von Willebrand factor (vWF) type A domain	-	1.05926	4.66872	2.58191	6.92109e-07
Mes4_1139	PFAM CBS domain	-	0.821308	3.08146	2.2916	1.36354e-06
Mes4_1140	Catalyzes the transfer of the AMP portion of ATP to flavin mononucleotide (FMN) to produce flavin adenine dinucleotide (FAD) coenzyme	ribL	1.41385	4.11607	2.04525	0.00179956
Mes4_1141	PFAM Aminotransferase class I and II	-	3.18417	30.0857	3.68586	2.50551e-13
Mes4_1142	Catalyzes the formation of 6,7hypothetical proteindimethylhypothetical protein8hypothetical protein ribityllumazine by condensation of 5hypothetical proteinaminohypothetical protein6hypothetical protein(Dhypothetical protein ribitylamino)uracil with 3,4hypothetical proteindihydroxyhypothetical protein2hypothetical proteinbutanone 4hypothetical proteinphosphate. This is the penultimate step in the…	ribH	1.3943	11.2511	3.39706	6.56694e-09
Mes4_1143	Component of the proteasome core, a large protease complex with broad specificity involved in protein degradation	psmA	7.63814	110.901	4.27466	2.97108e-17
Mes4_1144	PFAM Shwachmanhypothetical proteinBodianhypothetical proteinDiamond syndrome	-	4.10372	41.7853	3.79549	1.34422e-12
Mes4_1145	Nonhypothetical proteincatalytic component of the exosome, which is a complex involved in RNA degradation. Increases the RNA binding and the efficiency of RNA degradation. Confers strong poly(A) specificity to the exosome	rrp4	4.01692	50.6455	4.10045	2.98765e-12
Mes4_1146	Catalytic component of the exosome, which is a complex involved in RNA degradation. Has 3'hypothetical protein 5' exoribonuclease activity. Can also synthesize heteropolymeric RNAhypothetical proteintails	rrp41	4.07452	62.5653	4.3742	3.55598e-15
Mes4_1148	Catalyzes the transfer of a methyl group from dimethylamine to the corrinoid cofactor of MtbC	mtbB3	0.473792	2.07118	2.4746	1.71621e-05
Mes4_115	extracellular matrix structural constituent	-	1.09914	13.3015	3.96755	4.86886e-07
Mes4_1151	AMPhypothetical proteinbinding enzyme	-	0.37327	0.901538	1.71655	0.000913024
Mes4_1153	PFAM regulatory protein, ArsR	-	1.60969	2.90168	1.29133	0.011819
Mes4_1154	PEPhypothetical proteinutilising enzyme, TIM barrel domain	-	2.35392	16.7117	3.25376	6.52156e-10
Mes4_1155	PFAM type II secretion system protein E	-	1.74264	6.05184	2.21518	0.00521332
Mes4_1156	type II secretion system protein	-	1.19255	5.87401	2.74927	1.64886e-05
Mes4_1157	Histone deacetylase domain	-	0.489278	4.99577	3.82465	2.13042e-11
Mes4_1163	hypothetical protein	-	0.659198	1.3468	1.44052	0.0073879
Mes4_1164	TIGRFAM oxaloacetate decarboxylase alpha subunit	pycB	1.2983	3.73132	1.93325	0.000310338
Mes4_1165	Catalyzes the isomerization between 2hypothetical proteinisopropylmalate and 3hypothetical proteinisopropylmalate, via the formation of 2hypothetical proteinisopropylmaleate	leuC	3.50166	18.3227	2.81321	9.89141e-09
Mes4_1167	Carbamoylhypothetical proteinphosphate synthetase large chain domain protein	pycA	0.567955	13.2555	4.96939	3.78355e-23
Mes4_1168	TIGRFAM oxaloacetate decarboxylase alpha subunit	pycB	0.975029	14.5587	4.33106	1.14904e-17
Mes4_1169	hypothetical protein	-	0.0666478	16.0074	8.14727	2.14578e-12
Mes4_117	Domain of unknown function (DUF1724)	-	0.893078	2.51938	1.84557	0.00122438
Mes4_1171	TIGRFAM glutamine synthetase, type I	glnA-2	3.08055	15.8139	2.77898	2.07059e-07
Mes4_1174	PFAM Peptidase S10, serine carboxypeptidase	-	1.16783	7.63594	3.1651	4.15215e-06
Mes4_1176	Possesses two activities a DNA synthesis (polymerase) and an exonucleolytic activity that degrades singlehypothetical proteinstranded DNA in the 3'hypothetical protein to 5'hypothetical proteindirection. Has a templatehypothetical proteinprimer preference which is characteristic of a replicative DNA polymerase	polC	0.693471	6.80954	3.71095	1.32336e-15
Mes4_1177	hypothetical protein	-	0.769701	8.1488	3.78941	1.27419e-09
Mes4_1178	ABChypothetical proteintype dipeptide transport system periplasmic component	-	1.1983	9.29604	3.41488	4.38361e-11
Mes4_1179	ABChypothetical proteintype dipeptide oligopeptide nickel transport systems, permease components	-	1.22028	9.45464	3.4227	2.54399e-09
Mes4_1180	ABChypothetical proteintype dipeptide oligopeptide nickel transport systems, permease components	-	0.565849	6.10658	3.85181	1.12501e-09
Mes4_1181	Belongs to the RtcB family	rtcB	1.35894	3.76845	1.91832	0.00018098
Mes4_1183	Archaeal Nre, Nhypothetical proteinterminal	-	0.895343	3.63488	2.48746	1.14555e-05
Mes4_1184	Transcriptional regulator	-	4.59152	9.78549	1.54405	0.0106677
Mes4_1187	Nucleotidase that shows phosphatase activity on nucleoside 5'hypothetical proteinmonophosphates	surE	0.944076	2.26047	1.72445	0.0016707
Mes4_1189	Catalyzes the cyclization of GTP to (8S)hypothetical protein3',8hypothetical proteincyclohypothetical protein7,8hypothetical protein dihydroguanosine 5'hypothetical proteintriphosphate	moaA	0.511096	1.14379	1.58106	0.0096823
Mes4_1190	Belongs to the thymidylate synthase family. Archaealhypothetical protein type ThyA subfamily	thyA	0.511058	7.68118	4.34382	3.61363e-10
Mes4_1191	Catalyzes the transfer of the enolpyruvyl moiety of phosphoenolpyruvate (PEP) to the 5hypothetical proteinhydroxyl of shikimatehypothetical protein3hypothetical protein phosphate (S3P) to produce enolpyruvyl shikimatehypothetical protein3hypothetical proteinphosphate and inorganic phosphate	aroA	0.460163	4.45178	3.61407	2.03674e-08
Mes4_1192	NiFe/NiFeSe hydrogenase small subunit Chypothetical proteinterminal	vhtG	0.570684	3.75037	3.17749	1.10195e-08
Mes4_1193	Nickelhypothetical proteindependent hydrogenase	vhtA	0.998719	3.47349	2.20712	3.06773e-07
Mes4_1194	Cytochrome b subunit of formate	vhtC	1.15064	2.43476	1.49839	0.00729846
Mes4_1195	Hydrogenase maturation protease	vhtD	0.717534	5.07566	3.22632	1.0161e-09
Mes4_1196	Metallohypothetical proteinbetahypothetical proteinlactamase superfamily	-	0.989825	3.87151	2.39201	7.08704e-07
Mes4_1197	adenyl ribonucleotide binding	-	0.839499	2.3573	1.89823	7.75446e-05
Mes4_1199	PFAM Xylose isomerase domain protein TIM barrel	-	0.679504	1.23844	1.25619	0.0142661
Mes4_120	NADHhypothetical proteinUbiquinone oxidoreductase (complex I), chain 5 Nhypothetical proteinterminus	-	0.686254	16.1389	4.99487	3.76067e-20
Mes4_1202	YcaO cyclodehydratase, ATPhypothetical proteinad Mg2+hypothetical proteinbinding	-	0.657196	6.1217	3.66905	7.02254e-07
Mes4_1203	PFAM TfuA domain protein, core	-	1.87641	5.87475	2.06395	1.22278e-05
Mes4_1204	chorismate mutase	aroQ	2.01445	10.7784	2.83655	6.16892e-09
Mes4_1205	shikimate kinase activity	aroK	3.79129	18.0527	2.69441	4.07632e-07
Mes4_1206	Phosphate uptake regulator, PhoU	-	4.07911	10.7771	1.82093	0.000371346
Mes4_1209	membrane	-	7.93247	112.497	4.26982	3.63341e-16
Mes4_121	Protonhypothetical proteinconducting membrane transporter	-	1.46981	17.1754	3.98659	5.82226e-16
Mes4_1210	F420hypothetical proteinnonhypothetical proteinreducing hydrogenase	rnfB	7.27211	174.524	5.03455	1.58454e-18
Mes4_1211	NYN domain	-	2.16328	5.55011	1.78758	0.000101848
Mes4_1212	Belongs to the UPF0285 family	-	0.735892	3.80691	2.83462	1.15915e-06
Mes4_1213	Catalyzes the ATPhypothetical proteindependent phosphorylation of thiaminehypothetical protein monophosphate (TMP) to form thiaminehypothetical proteinpyrophosphate (TPP), the active form of vitamin B1	thiL	1.55609	8.13669	2.81636	2.16537e-08
Mes4_1214	hypothetical protein	-	1.06708	9.99736	3.68854	9.84675e-07
Mes4_1215	Reverse transcriptase (RNAhypothetical proteindependent DNA polymerase)	-	0.229911	2.12335	3.61867	2.59866e-14
Mes4_1217	This is one of the proteins that binds and probably mediates the attachment of the 5S RNA into the large ribosomal subunit, where it forms part of the central protuberance	rpl18	7.93826	221.137	5.25015	3.69059e-23
Mes4_1218	binds to the 23S rRNA	rpl19e	6.01849	291.135	6.05215	5.86468e-25
Mes4_1219	PFAM Ribosomal protein	rpl32e	6.61451	371.486	6.29623	1.65958e-22
Mes4_1220	This protein binds to the 23S rRNA, and is important in its secondary structure. It is located near the subunit interface in the base of the L7 L12 stalk, and near the tRNA binding site of the peptidyltransferase center	rpl6	6.66371	252.971	5.68318	1.1733e-24
Mes4_1221	One of the primary rRNA binding proteins, it binds directly to 16S rRNA central domain where it helps coordinate assembly of the platform of the 30S subunit	rps8	4.40824	194.721	5.93882	3.60591e-20
Mes4_1222	Binds 16S rRNA, required for the assembly of 30S particles	rps14	11.4082	368.973	5.44888	1.9458e-18
Mes4_1223	This is 1 of the proteins that binds and probably mediates the attachment of the 5S RNA into the large ribosomal subunit, where it forms part of the central protuberance. In the 70S ribosome it contacts protein S13 of the 30S subunit (bridge B1b), connecting the 2 subunits	rpl5	10.0394	303.871	5.3735	7.20375e-22
Mes4_1224	Belongs to the eukaryotic ribosomal protein eS4 family	rps4e	5.8151	302.109	6.14068	6.34658e-31
Mes4_1225	One of two assembly initiator proteins, it binds directly to the 5'hypothetical proteinend of the 23S rRNA, where it nucleates assembly of the 50S subunit	rpl24	5.97047	285.41	5.99577	7.09378e-25
Mes4_1226	Binds to 23S rRNA. Forms part of two intersubunit bridges in the 70S ribosome	rpl14	5.59987	343.448	6.38638	1.99097e-26
Mes4_1227	One of the primary rRNA binding proteins, it binds specifically to the 5'hypothetical proteinend of 16S ribosomal RNA	rps17	7.12785	393.529	6.21087	3.34891e-30
Mes4_1229	Belongs to the glutamate synthase family	gltB2	1.10537	23.1657	4.83274	1.42647e-15
Mes4_123	Exchanges the guanine residue with 7hypothetical proteincyanohypothetical protein7hypothetical protein deazaguanine (preQ0) at position 15 in the dihydrouridine loop (Dhypothetical protein loop) of archaeal tRNAs	tgtA	0.544891	1.86878	2.20786	8.90309e-06
Mes4_1232	Collagenase	-	0.586656	5.14233	3.57149	3.08015e-11
Mes4_1233	Periplasmic copperhypothetical proteinbinding protein (NosD)	-	0.66005	1.14896	1.20435	0.0236193
Mes4_1237	COG2834 Outer membrane lipoproteinhypothetical proteinsorting protein	-	1.05513	9.88205	3.66394	1.12241e-12
Mes4_1238	Outer membrane lipoproteinhypothetical proteinsorting protein	-	0.64528	3.78502	3.01036	7.82546e-07
Mes4_124	Cell division protein 48 (CDC48), domain 2	-	0.531113	2.59609	2.71301	1.04664e-06
Mes4_1240	Uncharacterized protein conserved in archaea (DUF2193)	-	0.388809	0.884206	1.57606	0.000750756
Mes4_1243	cellular alkane metabolic process	mtmB1	0.15923	1.41099	3.52852	7.15668e-07
Mes4_1244	Catalyzes the phosphorylation of pyruvate to phosphoenolpyruvate	-	0.940564	17.9343	4.68244	2.77918e-15
Mes4_1246	Component of the wyosine derivatives biosynthesis pathway that catalyzes the condensation of Nhypothetical proteinmethylguanine with 2 carbon atoms from pyruvate to form the tricyclic 4hypothetical proteindemethylwyosine (imGhypothetical protein14) on guanosinehypothetical protein37 of tRNA(Phe)	taw1	0.267079	1.59483	2.99966	6.49326e-09
Mes4_1248	COG0553 Superfamily II DNA RNA helicases, SNF2 family	-	0.175154	1.65062	3.71103	1.40258e-07
Mes4_1249	Belongs to the classhypothetical proteinI aminoacylhypothetical proteintRNA synthetase family	cysS	0.263047	2.07684	3.41562	8.30594e-08
Mes4_125	PFAM regulatory protein, ArsR	-	0.341157	1.44873	2.48665	2.43383e-05
Mes4_1250	regulatory protein, arsR	-	0.175052	1.43284	3.47454	5.85055e-05
Mes4_1251	Bifunctional enzyme that catalyzes the epimerization of the Shypothetical protein and Rhypothetical proteinforms of NAD(P)HX and the dehydration of the Shypothetical proteinform of NAD(P)HX at the expense of ADP, which is converted to AMP. This allows the repair of both epimers of NAD(P)HX, a damaged form of NAD(P)H that is a result of enzymatic or heathypothetical proteindependent hydration	nnrD	0.391572	7.59768	4.73237	2.34883e-14
Mes4_1252	AMPhypothetical proteinbinding enzyme Chypothetical proteinterminal domain	-	1.88979	20.9948	3.93787	7.92912e-11
Mes4_1253	Pyruvate ferredoxin/flavodoxin oxidoreductase	-	2.18571	40.2478	4.63495	1.22748e-18
Mes4_1254	Catalyzes the ferredoxinhypothetical proteindependent oxidative decarboxylation of arylpyruvates	-	1.22598	18.4466	4.3729	9.52101e-14
Mes4_1257	Catalyzes the condensation of pyruvate and acetylhypothetical protein coenzyme A to form (R)hypothetical proteincitramalate	cimA	2.87084	25.5668	3.57979	7.32403e-13
Mes4_1259	Histidine kinase	-	0.240223	1.4061	2.94035	3.00864e-06
Mes4_1260	hypothetical protein	-	0.637239	7.8266	3.94896	7.31286e-09
Mes4_1261	archaeal coiledhypothetical proteincoil protein	-	5.30224	20.0403	2.36538	1.60641e-06
Mes4_1262	haloacid dehalogenasehypothetical proteinlike hydrolase	-	13.4713	64.6849	2.7155	7.19988e-08
Mes4_1263	SWIM zinc finger	-	0.986144	6.778	3.2364	8.82254e-10
Mes4_1264	COG0553 Superfamily II DNA RNA helicases, SNF2 family	-	0.353159	5.09924	4.24579	2.20641e-19
Mes4_1266	PFAM Nitrilase cyanide hydratase and apolipoprotein Nhypothetical proteinacyltransferase	-	0.998044	2.72855	1.87627	0.00179368
Mes4_1267	PINc domain ribonuclease	-	0.759769	3.36952	2.53681	9.61347e-07
Mes4_1268	hypothetical protein	-	16.6604	28.7085	1.20481	0.0167347
Mes4_1269	CobN/Magnesium Chelatase	-	0.0905755	0.604487	3.14257	1.21582e-07
Mes4_1270	Cupin domain	-	0.788442	8.17938	3.77369	5.56312e-14
Mes4_1271	Nitrite and sulphite reductase 4Fehypothetical protein4S domain	-	2.88333	14.7658	2.80432	7.22e-09
Mes4_1275	Domain in cystathionine betahypothetical proteinsynthase and other proteins.	-	0.428614	7.16293	4.4411	1.62813e-15
Mes4_1276	Bindinghypothetical proteinproteinhypothetical proteindependent transport system inner membrane component	-	0.390917	4.86018	4.09613	5.20616e-13
Mes4_1277	PFAM Substratehypothetical proteinbinding region of ABChypothetical proteintype glycine betaine transport system	-	1.04232	4.77964	2.64767	2.96164e-06
Mes4_1278	PFAM Glycosyl transferase family 2	-	0.76256	3.81333	2.7541	2.28804e-06
Mes4_128	DegT/DnrJ/EryC1/StrS aminotransferase family	nifS	0.742831	1.42995	1.35978	0.0169051
Mes4_1280	Domain of unknown function (DUF4445)	-	0.764398	4.90131	3.11132	7.49417e-10
Mes4_1281	PFAM Phosphoribosylglycinamide synthetase	purD	0.979724	11.2749	3.98626	9.37229e-11
Mes4_1282	Belongs to the ATCase OTCase family	argF	4.72822	26.9748	2.93851	8.69276e-09
Mes4_1283	phosphoglycerate mutase	apgM	0.953155	3.75168	2.43474	1.16811e-05
Mes4_1285	Ohypothetical proteinmethyltransferase	-	1.05078	4.01102	2.39861	3.87793e-05
Mes4_1286	Diphthamide synthase	-	1.35318	2.47188	1.32673	0.0111758
Mes4_1287	Belongs to the carbohydrate kinase PfkB family	-	0.306968	1.55647	2.76664	1.5606e-05
Mes4_1289	HTHhypothetical proteintype transcriptional regulatory protein	-	0.731289	1.9	1.78662	0.00155807
Mes4_129	COG1520 FOG WD40hypothetical proteinlike repeat	-	0.620948	54.1652	6.92947	2.86799e-26
Mes4_1290	ATPhypothetical proteindependent agmatine transferase that catalyzes the formation of 2hypothetical proteinagmatinylcytidine (agm2C) at the wobble position (C34) of tRNA(Ile2), converting the codon specificity from AUG to AUA	tiaS	0.319815	1.05363	2.1575	0.000186591
Mes4_1291	FmdE, Molybdenum formylmethanofuran dehydrogenase operon	-	0.627346	57.6103	7.02561	1.11387e-19
Mes4_1292	Protein of unknown function (DUF1246)	-	0.507131	4.08551	3.41884	1.13904e-11
Mes4_1293	Stage II sporulation protein M	-	0.538778	2.63525	2.72055	3.00118e-05
Mes4_1294	Membrane protein of unknown function DUF63	-	0.508897	1.23847	1.73768	0.00175278
Mes4_1295	Catalyzes the NAD(P)Hhypothetical proteindependent reduction of dihydroxyacetonephosphate (DHAP or glycerone phosphate) to glycerol 1hypothetical proteinphosphate (G1P). The G1P thus generated is used as the glycerophosphate backbone of phospholipids in the cellular membranes of Archaea	egsA	0.697478	2.32235	2.12879	3.57018e-06
Mes4_1298	Type II/IV secretion system protein	-	0.0694575	1.19201	4.46685	1.43057e-14
Mes4_1299	Catalyzes the NADPHhypothetical proteindependent reduction of Nhypothetical proteinacetylhypothetical protein5hypothetical protein glutamyl phosphate to yield Nhypothetical proteinacetylhypothetical proteinLhypothetical proteinglutamate 5hypothetical proteinsemialdehyde	argC	1.37999	7.3555	2.83961	2.66288e-09
Mes4_13	Participates actively in the response to hyperosmotic and heat shock by preventing the aggregation of stresshypothetical proteindenatured proteins, in association with DnaK and GrpE. It is the nucleotide exchange factor for DnaK and may function as a thermosensor. Unfolded proteins bind initially to DnaJ	grpE	0.800501	10.7697	4.25748	3.90897e-05
Mes4_130	Polyprenyl synthetase	-	0.375195	2.24783	2.97984	3.46808e-07
Mes4_1300	PFAM CBS domain containing protein	-	0.965599	9.74434	3.7781	7.14207e-12
Mes4_1301	Catalyzes two activities which are involved in the cyclic version of arginine biosynthesis the synthesis of Nhypothetical protein acetylglutamate from glutamate and acetylhypothetical proteinCoA as the acetyl donor, and of ornithine by transacetylation between N(2)hypothetical proteinacetylornithine and glutamate	argJ	0.78428	9.60441	4.01862	1.45249e-07
Mes4_1305	Domain in cystathionine betahypothetical proteinsynthase and other proteins.	-	6.79007	29.1848	2.52161	3.30285e-06
Mes4_1307	Catalyzes two activities which are involved in the cyclic version of arginine biosynthesis the synthesis of Nhypothetical protein acetylglutamate from glutamate and acetylhypothetical proteinCoA as the acetyl donor, and of ornithine by transacetylation between N(2)hypothetical proteinacetylornithine and glutamate	argJ	0.604759	9.66711	4.38357	1.22646e-12
Mes4_1308	PFAM CBS domain containing protein	-	0.778482	14.1437	4.56669	1.41508e-19
Mes4_1309	Catalyzes the NADPHhypothetical proteindependent reduction of Nhypothetical proteinacetylhypothetical protein5hypothetical protein glutamyl phosphate to yield Nhypothetical proteinacetylhypothetical proteinLhypothetical proteinglutamate 5hypothetical proteinsemialdehyde	argC	0.269323	5.8917	4.87102	2.13924e-14
Mes4_131	Ironhypothetical proteinsulfur clusterhypothetical proteinbinding domain	-	0.516048	3.23058	3.10634	3.23881e-08
Mes4_1311	AIR carboxylase	-	0.172432	1.83747	3.83773	3.26926e-06
Mes4_1315	amino acid activation for nonribosomal peptide biosynthetic process	-	1.55373	8.83114	2.9302	6.8595e-07
Mes4_1316	Directs the termination of nascent peptide synthesis (translation) in response to the termination codons UAA, UAG and UGA	prf1	2.00515	7.95301	2.42254	4.48181e-07
Mes4_1317	Belongs to the classhypothetical proteinI aminoacylhypothetical proteintRNA synthetase family	argS	0.493854	4.84603	3.74359	3.64436e-13
Mes4_1318	hypothetical protein	-	0.810826	6.74612	3.51673	1.39619e-08
Mes4_1319	NurA	-	0.813513	4.09057	2.77375	6.85193e-07
Mes4_1320	DNAhypothetical proteindependent RNA polymerase catalyzes the transcription of DNA into RNA using the four ribonucleoside triphosphates as substrates	rpoA2	1.3645	9.42718	3.1992	9.41155e-13
Mes4_1321	DNAhypothetical proteindependent RNA polymerase catalyzes the transcription of DNA into RNA using the four ribonucleoside triphosphates as substrates	rpoA1	2.84253	29.0615	3.80175	1.01033e-13
Mes4_1322	Catalyzes the oxidative deamination and cyclization of 2hypothetical proteinaminohypothetical protein3,7hypothetical proteindideoxyhypothetical proteinDhypothetical proteinthreohypothetical proteinhepthypothetical protein6hypothetical proteinulosonic acid (ADH) to yield 3hypothetical protein dehydroquinate (DHQ), which is fed into the canonical shikimic pathway of aromatic amino acid biosynthesis	aroB'	0.912801	63.3512	6.51184	5.98719e-31
Mes4_1324	Glycosyl hydrolase family 57	-	1.89557	13.7217	3.27952	2.66329e-10
Mes4_1325	Glycosyl hydrolase family 57	-	1.13997	13.0564	3.94462	3.04378e-13
Mes4_1326	V4R	-	1.89846	14.3721	3.34513	1.68281e-13
Mes4_1327	Glycosyl hydrolases family 15	-	1.39299	14.4011	3.8034	2.27019e-12
Mes4_1328	Belongs to the alphahypothetical proteinIPM synthase homocitrate synthase family	leuA	5.75824	100.511	4.58111	3.06073e-18
Mes4_1329	Flavin containing amine oxidoreductase	-	0.302194	2.40544	3.39159	8.43858e-12
Mes4_133	Catalyzes the ATPhypothetical proteindependent phosphorylation of thiaminehypothetical protein monophosphate (TMP) to form thiaminehypothetical proteinpyrophosphate (TPP), the active form of vitamin B1	thiL	1.29906	13.3293	3.83766	3.75451e-09
Mes4_1330	PBP superfamily domain	pstS	3.10617	100.03	5.45335	1.45573e-20
Mes4_1331	DUF3160	-	0.839446	8.74964	3.7853	1.33177e-09
Mes4_1333	Catalyzes the radicalhypothetical proteinmediated transfer of the hydroxybenzyl group from 4hypothetical proteinhydroxyphenylpyruvate (HPP) to 5hypothetical proteinaminohypothetical protein 6hypothetical proteinribitylaminohypothetical protein2,4(1H,3H)hypothetical proteinpyrimidinedione to form 7,8hypothetical proteindidemethylhypothetical protein 8hypothetical proteinhydroxyhypothetical protein…	cofG	0.307647	6.32815	4.75715	2.84063e-18
Mes4_1334	Catalyzes the radicalhypothetical proteinmediated transfer of the hydroxybenzyl group from 4hypothetical proteinhydroxyphenylpyruvate (HPP) to 5hypothetical proteinaminohypothetical protein 6hypothetical proteinribitylaminohypothetical protein2,4(1H,3H)hypothetical proteinpyrimidinedione to form 7,8hypothetical proteindidemethylhypothetical protein 8hypothetical proteinhydroxyhypothetical protein…	cofH	0.241024	3.97386	4.44367	1.04767e-12
Mes4_1335	Part of the ACDS complex that catalyzes the reversible cleavage of acetylhypothetical proteinCoA, allowing growth on acetate as sole source of carbon and energy. The alphahypothetical proteinepsilon subcomponent functions as a carbon monoxide dehydrogenase	cdhA	21.3799	1055.13	6.07559	6.02225e-25
Mes4_1336	TIGRFAM AAA family ATPase, CDC48 subfamily	-	2.2397	27.5725	4.0538	6.06612e-16
Mes4_1337	TIGRFAM TraB family protein	-	1.37018	11.5509	3.52297	5.92451e-11
Mes4_1338	Catalyzes the reversible conversion of 3hypothetical protein phosphohydroxypyruvate to phosphoserine and of 3hypothetical proteinhydroxyhypothetical protein2hypothetical proteinoxohypothetical protein4hypothetical protein phosphonooxybutanoate to phosphohydroxythreonine	serC	2.38892	8.31731	2.25049	6.4195e-06
Mes4_134	Catalytic subunit of DNA primase, an RNA polymerase that catalyzes the synthesis of short RNA molecules used as primers for DNA polymerase during DNA replication. The small subunit contains the primase catalytic core and has DNA synthesis activity on its own. Binding to the large subunit stabilizes and modulates the activity, increasing the rate of DNA synthesis while decreasing the length of the…	priS	0.71615	3.36086	2.64565	1.03132e-07
Mes4_1340	ATPhypothetical proteingrasp domain	-	0.0120754	1.5466	7.20853	2.45411e-23
Mes4_1342	Molydopterin dinucleotide binding domain	-	4.72518	18.5323	2.41062	7.88478e-07
Mes4_1343	Formylmethanofuran dehydrogenase, subunit B	-	1.32813	7.44728	2.93605	8.19413e-08
Mes4_1344	Pfam:Cache_1	-	0.183035	1.47957	3.40078	2.96729e-09
Mes4_1345	TIGRFAM histone acetyltransferase, ELP3 family	-	0.190522	2.76214	4.2156	1.54764e-13
Mes4_1346	Peptidase family M48	-	2.33999	7.83062	2.18161	8.53928e-06
Mes4_1348	Uroporphyrinogen decarboxylase (UROhypothetical proteinD)	-	1.88995	18.6239	3.73246	1.8885e-09
Mes4_1349	Catalyzes the synthesis of the hydroxymethylpyrimidine phosphate (HMPhypothetical proteinP) moiety of thiamine from aminoimidazole ribotide (AIR) in a radical Shypothetical proteinadenosylhypothetical proteinLhypothetical proteinmethionine (SAM)hypothetical proteindependent reaction	thiC	23.7293	85.7148	2.30464	3.77055e-06
Mes4_135	protein conserved in archaea	-	0.651422	2.21716	2.20632	2.066e-05
Mes4_1350	ABChypothetical proteintype antimicrobial peptide transport system, ATPase component	-	0.313922	2.52756	3.3868	6.60593e-11
Mes4_1351	ABChypothetical proteintype transport system involved in lipoprotein release permease component	-	0.416552	3.42127	3.43551	2.0787e-11
Mes4_1352	ABC transporter, substratehypothetical proteinbinding protein, aliphatic	ssuA	5.79912	19.9085	2.19027	6.64883e-06
Mes4_1354	PFAM isocitrate isopropylmalate dehydrogenase	aksF	0.169036	2.02981	3.98136	1.11656e-07
Mes4_1357	Catalyzes the sequential NADhypothetical proteindependent oxidations of Lhypothetical protein histidinol to Lhypothetical proteinhistidinaldehyde and then to Lhypothetical proteinhistidine	hisD	0.346466	2.67962	3.38277	2.34574e-09
Mes4_1358	Protein of unknown function (DUF1699)	-	3.19535	9.03472	1.91626	0.000552326
Mes4_1359	PFAM TPR repeathypothetical proteincontaining protein	-	0.875449	1.98405	1.61215	0.00415614
Mes4_136	binds to the 23S rRNA	rpl44e	4.66781	20.7536	2.5578	9.10184e-09
Mes4_1360	AMPhypothetical proteinbinding enzyme Chypothetical proteinterminal domain	paaK-3	2.9578	13.295	2.6121	1.92484e-07
Mes4_1361	PFAM peptidase U62 modulator of DNA gyrase	-	1.54648	12.5937	3.4571	1.31231e-13
Mes4_1362	PFAM peptidase U62 modulator of DNA gyrase	-	1.43733	15.0179	3.82506	1.53028e-14
Mes4_1363	Formylmethanofuran dehydrogenase subunit A	-	0.259167	4.83252	4.6218	1.4267e-13
Mes4_1364	PFAM glutamate synthase alpha subunit domain protein	-	1.99345	9.31896	2.66576	3.09936e-07
Mes4_1365	PFAM Inositol monophosphatase	-	1.07312	10.2671	3.67668	1.11528e-15
Mes4_1366	Involved in the regulation of the intracellular balance of NAD and NADP, and is a key enzyme in the biosynthesis of NADP. Catalyzes specifically the phosphorylation on 2'hypothetical proteinhydroxyl of the adenosine moiety of NAD to yield NADP	nadK	2.0506	10.9912	2.84137	2.72487e-10
Mes4_1367	Belongs to the classhypothetical proteinII aminoacylhypothetical proteintRNA synthetase family. Phehypothetical proteintRNA synthetase alpha subunit type 2 subfamily	pheS	1.42342	9.97956	3.24933	1.06663e-09
Mes4_1369	PFAM glycosyl transferase, group 1	-	1.03904	4.38144	2.46945	1.77022e-07
Mes4_137	Translation initiation factor 2 alpha subunit	eif2a	5.96325	69.1634	3.98505	3.36254e-14
Mes4_1371	Bacterial extracellular solutehypothetical proteinbinding protein	-	0.386922	1.77768	2.61022	5.37611e-06
Mes4_1372	PFAM cobalamin synthesis protein P47K	-	0.236227	2.57904	3.93386	5.38125e-05
Mes4_1375	Uncharacterized protein conserved in archaea (DUF2102)	-	0.500338	5.7675	3.94687	1.59908e-12
Mes4_1376	Belongs to the UPF0288 family	-	0.900493	6.11146	3.18616	1.70315e-10
Mes4_1377	PFAM ABC transporter	atw-1	1.68786	4.91657	2.00123	0.000180318
Mes4_1378	protein conserved in archaea	-	0.667316	3.53597	2.86352	2.36627e-06
Mes4_1379	Belongs to the eukaryotic ribosomal protein eL18 family	rpl18e	8.95255	84.9906	3.69211	1.2277e-12
Mes4_1380	This protein is one of the early assembly proteins of the 50S ribosomal subunit, although it is not seen to bind rRNA by itself. It is important during the early stages of 50S assembly	rpl13	16.6409	152.068	3.65047	1.28382e-12
Mes4_1381	thiamine pyrophosphate enzyme domain protein TPPhypothetical proteinbinding	porB-1	0.620456	26.2599	5.84661	4.40077e-25
Mes4_1382	PFAM pyruvate flavodoxin ferredoxin oxidoreductase domain protein	porA-1	1.13769	12.9319	3.92558	1.12231e-16
Mes4_139	Domain of unknown function (DUF4445)	-	0.108189	1.13582	3.85028	1.00177e-09
Mes4_1390	ATPases associated with a variety of cellular activities	-	0.368847	1.51624	2.45326	2.12103e-06
Mes4_1391	oligopeptide dipeptide ABC transporter	-	1.0557	7.15052	3.19895	1.40847e-11
Mes4_1392	COG1173 ABChypothetical proteintype dipeptide oligopeptide nickel transport systems, permease components	-	0.550377	8.97361	4.45955	4.26918e-16
Mes4_1393	COG0601 ABChypothetical proteintype dipeptide oligopeptide nickel transport systems, permease components	-	0.603933	9.30328	4.34852	1.77584e-19
Mes4_1394	COG0747 ABChypothetical proteintype dipeptide transport system, periplasmic component	-	2.48217	24.7364	3.74706	3.84403e-12
Mes4_1395	cellular alkane metabolic process	mtmB1	1.81436	17.4832	3.70276	3.74994e-13
Mes4_1396	cobalamin binding	-	0.63037	10.8092	4.4809	8.67943e-15
Mes4_1400	MoaE protein	mobB	0.85338	5.71892	3.16749	2.03729e-09
Mes4_1401	Belongs to the UPF0758 family	radC	0.638707	4.0948	2.99938	4.81651e-05
Mes4_1405	TIGRFAM ATPase, Phypothetical proteintype (transporting), HAD superfamily, subfamily IC	-	0.545999	1.33478	1.74351	0.0162133
Mes4_1406	Part of the ABC transporter complex PstSACB involved in phosphate import. Responsible for energy coupling to the transport system	pstB	0.280805	5.36278	4.65687	4.31308e-19
Mes4_1407	Bindinghypothetical proteinproteinhypothetical proteindependent transport system inner membrane component	pstA	0.137653	8.53684	6.35301	3.65203e-17
Mes4_1408	PFAM bindinghypothetical proteinproteinhypothetical proteindependent transport systems inner membrane component	-	0.0844339	2.37022	5.16978	2.10941e-18
Mes4_141	TPR repeathypothetical proteincontaining protein	-	0.775015	2.70504	2.28508	0.000547701
Mes4_1410	Cobalamin synthesis G Chypothetical proteinterminus	-	0.222068	7.18578	5.33182	3.37551e-16
Mes4_1411	PFAM Uroporphyrinhypothetical proteinIII C tetrapyrrole (Corrin Porphyrin) methyltransferase	-	0.351761	8.90616	5.04148	2.82448e-22
Mes4_1412	PFAM Precorrinhypothetical protein8X methylmutase CbiC CobH	-	0.175168	2.73234	4.38793	1.11842e-09
Mes4_1415	ATPases associated with a variety of cellular activities	-	0.692122	2.62231	2.37497	1.09854e-05
Mes4_1419	Belongs to the lyase 1 family. Adenylosuccinate lyase subfamily	purB	1.16055	4.19597	2.27276	2.65535e-05
Mes4_1422	Domain in cystathionine betahypothetical proteinsynthase and other proteins.	-	1.89475	5.40714	1.9562	8.552e-06
Mes4_1423	Protein of unknown function DUF89	-	0.721761	1.72336	1.70871	0.00414461
Mes4_1425	Acetolactate synthase, small subunit	ilvN	1.82456	19.892	3.88476	7.56974e-16
Mes4_1426	TIGRFAM acetolactate synthase, large subunit, biosynthetic type	ilvB	2.34598	28.7959	4.05685	8.04581e-14
Mes4_1428	AMPhypothetical proteinbinding enzyme Chypothetical proteinterminal domain	paaK-2	1.17736	8.93839	3.34379	7.09367e-09
Mes4_1429	PFAM amino acidhypothetical proteinbinding ACT domain protein	-	1.58289	5.9535	2.36139	1.78586e-05
Mes4_1431	Belongs to the UPF0285 family	-	1.00584	4.42499	2.5776	2.71395e-07
Mes4_1437	Uroporphyrinhypothetical proteinIII C tetrapyrrole (Corrin Porphyrin) methyltransferase	cobA	1.90179	11.4067	3.04345	2.7769e-08
Mes4_1438	Uroporphyrinogenhypothetical proteinIII synthase HemD	hemD	1.61967	6.14425	2.371	4.84547e-06
Mes4_1439	UbiA prenyltransferase family	-	1.3892	7.0481	2.76466	1.0826e-09
Mes4_1440	Lycopene cyclase protein	-	0.621621	7.21415	4.00306	3.65032e-12
Mes4_1441	Ironhypothetical proteinsulfur clusterhypothetical proteinbinding domain	-	1.01582	5.49886	2.87548	2.92366e-08
Mes4_1442	Required for the formation of a threonylcarbamoyl group on adenosine at position 37 (t(6)A37) in tRNAs that read codons beginning with adenine. Is a component of the KEOPS complex that is probably involved in the transfer of the threonylcarbamoyl moiety of threonylcarbamoylhypothetical proteinAMP (TChypothetical proteinAMP) to the N6 group of A37. The Kae1 domain likely plays a direct catalytic r…	-	0.998817	5.61237	2.87033	1.8082e-09
Mes4_1443	Catalyzes the condensation of formaldehyde with tetrahydromethanopterin (H(4)MPT) to 5,10hypothetical protein methylenetetrahydromethanopterin	fae-hps	2.01229	10.2126	2.75617	4.41392e-10
Mes4_1446	hypothetical protein	-	1.14988	4.31284	2.36245	7.44872e-05
Mes4_145	PFAM Radical SAM domain protein	-	0.266731	0.715374	1.83858	4.68162e-05
Mes4_1450	PFAM ABC transporter related	ssuB	0.605107	2.91061	2.68821	2.54739e-06
Mes4_1451	PFAM bindinghypothetical proteinproteinhypothetical proteindependent transport systems inner membrane component	ssuC	0.623943	2.08533	2.14496	5.22502e-05
Mes4_1452	ABC transporter, substratehypothetical proteinbinding protein, aliphatic	ssuA	4.23429	12.4957	1.99533	3.28654e-05
Mes4_1453	Uncharacterized protein conserved in archaea (DUF2180)	-	0.805006	6.84368	3.48803	7.94083e-11
Mes4_1454	Uncharacterized protein conserved in archaea (DUF2180)	-	2.27131	24.7675	3.82426	1.27796e-11
Mes4_1455	PFAM Carboxymuconolactone decarboxylase	-	0.723294	4.26637	2.9737	3.672e-08
Mes4_1456	Desulfoferrodoxin	sor	0.847491	9.14868	3.86081	1.942e-10
Mes4_1457	cobalamin binding	-	0.315607	1.39769	2.53787	4.16496e-07
Mes4_1459	histone H2A K63hypothetical proteinlinked ubiquitination	-	9.58421	170.912	4.58955	6.96531e-16
Mes4_1461	Isocitrate/isopropylmalate dehydrogenase	icd	2.00352	11.1693	2.92927	5.9618e-07
Mes4_1462	HMGLhypothetical proteinlike	-	0.826492	5.28002	3.12137	5.80061e-08
Mes4_1464	COG0438 Glycosyltransferase	-	0.530797	3.41891	3.10078	6.35092e-06
Mes4_1466	Multifunctional RNAhypothetical proteinbinding protein that recognizes the Khypothetical proteinturn motif in ribosomal RNA, the RNA component of RNase P, box H ACA, box C D and box C' D' sRNAs	rpl7ae	4.68033	29.0385	3.08682	5.04034e-09
Mes4_1467	Belongs to the eukaryotic ribosomal protein eS28 family	rps28e	3.96618	46.5391	3.99429	6.35913e-14
Mes4_1469	Catalyzes the reduction of ribonucleotides to deoxyribonucleotides. May function to provide a pool of deoxyribonucleotide precursors for DNA repair during oxygen limitation and or for immediate growth after restoration of oxygen	-	0.165931	1.12868	3.16287	4.05566e-07
Mes4_1470	AAA domain	-	1.1296	9.15626	3.4665	8.61782e-10
Mes4_1474	Putative methyltransferase	-	0.736994	1.64271	1.58715	0.00191743
Mes4_1475	A type II topoisomerase that negatively supercoils closed circular doublehypothetical proteinstranded (ds) DNA in an ATPhypothetical proteindependent manner to modulate DNA topology and maintain chromosomes in an underwound state. Negative supercoiling favors strand separation, and DNA replication, transcription, recombination and repair, all of which involve strand separation. Also able to catal…	gyrA	0.692435	6.44468	3.69252	6.77427e-12
Mes4_1477	PFAM GPR1 FUN34 yaaH family	-	0.655675	14.2092	4.84359	4.99189e-22
Mes4_1478	Methanolhypothetical proteincobalamin methyltransferase B subunit	-	3.04209	66.1039	4.84256	9.83172e-22
Mes4_1479	B12 binding domain	-	1.80338	17.1649	3.68687	5.78782e-16
Mes4_148	2hypothetical proteinChypothetical proteinmethylhypothetical proteinDhypothetical proteinerythritol 4hypothetical proteinphosphate cytidylyltransferase	-	0.699066	5.8824	3.50155	2.05296e-10
Mes4_1483	hypothetical protein	-	0.384439	1.26723	2.15109	1.313e-05
Mes4_1484	Glycogen debranching enzyme N terminal	-	0.357069	0.5847	1.14403	0.0462772
Mes4_1485	hypothetical protein	-	0.421533	1.58737	2.37077	0.00024969
Mes4_1488	Master enzyme that delivers sulfur to a number of partners involved in Fehypothetical proteinS cluster assembly, tRNA modification or cofactor biosynthesis. Catalyzes the removal of elemental sulfur atoms from cysteine to produce alanine. Functions as a sulfur delivery protein for Fehypothetical proteinS cluster synthesis onto IscU, an Fehypothetical proteinS scaffold assembly protein, as well as…	iscS	0.685443	2.44661	2.25074	4.66983e-06
Mes4_149	Catalyzes the first step in hexosamine metabolism, converting fructosehypothetical protein6P into glucosaminehypothetical protein6P using glutamine as a nitrogen source	glmS	0.842702	7.53666	3.57916	1.01826e-08
Mes4_1490	Domain of unknown function (DUF3458_C) ARM repeats	-	0.594824	5.77518	3.69853	8.07717e-16
Mes4_1491	Belongs to the sodium solute symporter (SSF) (TC 2.A.21) family	-	9.42827	78.5197	3.48016	2.74113e-11
Mes4_1492	hypothetical protein	-	57.5995	130.515	1.58518	0.00171916
Mes4_1493	Belongs to the IlvD Edd family	ilvD	1.19647	7.26644	3.03902	1.27958e-10
Mes4_1494	Hydantoinase/oxoprolinase Nhypothetical proteinterminal region	-	0.329086	3.23292	3.74114	2.55355e-10
Mes4_1497	Glutamine synthetase, catalytic domain	-	3.15555	23.8256	3.35515	1.81443e-10
Mes4_15	ATPhypothetical proteingrasp domain	-	0.287159	4.90532	4.56772	2.96646e-11
Mes4_150	hypothetical protein	-	1.46479	22.7157	4.36825	2.28009e-09
Mes4_1500	Ferrous iron transport B domain protein	feoB	0.565866	1.80705	2.10188	6.11502e-05
Mes4_1501	FeoA	-	1.31431	2.37085	1.27419	0.0234348
Mes4_1504	Transposase DDE domain	-	0.289274	0.907617	2.04844	9.34907e-06
Mes4_1505	PFAM cobalamin (vitamin B12) biosynthesis CbiG protein	-	1.19613	8.01437	3.11682	4.4027e-08
Mes4_1506	PFAM Uroporphyrinhypothetical proteinIII C tetrapyrrole (Corrin Porphyrin) methyltransferase	-	0.832137	6.87603	3.42367	1.58433e-11
Mes4_1507	PFAM Uroporphyrinhypothetical proteinIII C tetrapyrrole (Corrin Porphyrin) methyltransferase	-	0.18314	3.16186	4.51011	3.32503e-16
Mes4_1509	MacBhypothetical proteinlike periplasmic core domain	-	0.945911	3.39291	2.2546	1.49086e-07
Mes4_151	phosphoglucomutase phosphomannomutase alpha beta alpha domain I	glmM	0.553924	6.20028	3.89132	1.90125e-06
Mes4_1510	COG3634 Alkyl hydroperoxide reductase, large subunit	-	1.43393	6.43475	2.65399	0.000503492
Mes4_1511	TIGRFAM anaerobic ribonucleosidehypothetical proteintriphosphate reductase	nrdD	1.00788	7.70898	3.38197	1.56971e-09
Mes4_1513	Heavyhypothetical proteinmetalhypothetical proteinassociated domain	-	9.37954	28.7413	2.01551	5.89833e-05
Mes4_1515	AAA domain	-	0.55644	2.33245	2.53276	4.97547e-05
Mes4_1517	Catalyzes the condensation of iminoaspartate with dihydroxyacetone phosphate to form quinolinate	nadA	0.558233	2.20737	2.38147	7.54725e-08
Mes4_1519	hypothetical protein	-	0.437764	1.80984	2.43982	3.25815e-06
Mes4_152	PFAM transferase hexapeptide repeat containing protein	-	0.666616	5.70827	3.54465	1.34744e-10
Mes4_1522	Family of unknown function (DUF5320)	-	0.58753	6.07013	3.79719	2.0955e-05
Mes4_1524	PFAM Radical SAM domain protein	-	0.151833	1.98832	4.13085	2.70694e-08
Mes4_1526	Pyridoxalhypothetical proteindependent decarboxylase, pyridoxal binding domain	-	1.05901	2.70559	1.81947	0.00752594
Mes4_1527	PFAM Glycosyl transferase family 2	-	0.670568	6.44892	3.72222	3.02724e-11
Mes4_1534	COG0798 Arsenite efflux pump ACR3 and related permeases	-	0.10697	2.35589	4.81373	1.8545e-14
Mes4_1535	COG0589 Universal stress protein UspA and related nucleotidehypothetical proteinbinding	-	0.43591	3.11708	3.23332	9.76137e-08
Mes4_1537	Component of the F(0) channel, it forms part of the peripheral stalk, linking F(1) to F(0)	-	0.227828	1.48011	3.08215	4.10063e-08
Mes4_1538	ATP synthase alpha/beta chain, C terminal domain	-	0.254448	2.63745	3.74727	6.1876e-11
Mes4_1539	PFAM Glycosyl transferase family 2	-	0.895125	2.14661	1.68936	0.00205999
Mes4_1540	CcmE	-	1.22334	3.0552	1.73212	0.000657753
Mes4_1541	Polyprenyl synthetase	-	0.242265	1.73582	3.2646	9.98893e-08
Mes4_1543	Involved in the catabolism of quinolinic acid (QA)	nadC	1.72248	4.26816	1.75001	0.000646985
Mes4_1544	SMART Elongator protein 3 MiaB NifB	-	1.85181	8.21887	2.61218	1.84672e-06
Mes4_1545	SMART regulatory protein AsnC Lrp family	-	0.64843	7.84695	4.05332	3.31512e-06
Mes4_1547	Transglutaminasehypothetical proteinlike superfamily	-	1.5459	6.24341	2.45779	2.09788e-05
Mes4_1548	COG1599 Singlehypothetical proteinstranded DNAhypothetical proteinbinding replication protein A (RPA), large (70 kD) subunit and related ssDNAhypothetical proteinbinding proteins	-	0.701782	4.90917	3.22404	3.06588e-05
Mes4_1549	protein conserved in archaea	-	0.455748	7.12428	4.42037	1.51082e-14
Mes4_1550	Dhypothetical proteinisomer specific 2hypothetical proteinhydroxyacid dehydrogenase catalytic	serA	5.69209	29.8563	2.83682	9.60507e-10
Mes4_1553	NADPHhypothetical proteindependent FMN reductase	-	0.875075	3.39118	2.42455	0.000108572
Mes4_1554	PFAM 4Fehypothetical protein4S ferredoxin, ironhypothetical proteinsulfur binding domain protein	-	0.265183	1.84315	3.22307	3.98323e-08
Mes4_1556	8hypothetical proteinoxoguanine DNA glycosylase domain protein	-	0.831902	7.99822	3.72138	1.77591e-10
Mes4_1558	Catalyzes the formation of CDPhypothetical protein2,3hypothetical proteinbishypothetical protein(Ohypothetical protein geranylgeranyl)hypothetical proteinsnhypothetical proteinglycerol (CDPhypothetical proteinarchaeol) from 2,3hypothetical proteinbishypothetical protein(Ohypothetical protein geranylgeranyl)hypothetical proteinsnhypothetical proteinglycerol 1hypothetical proteinphosphate (DGGGP) a…	carS	0.719445	4.0658	2.96475	9.55219e-06
Mes4_1559	Catalyzes the transfer of a ribosyl phosphate group from 5hypothetical proteinphosphoribose 1hypothetical proteindiphosphate to orotate, leading to the formation of orotidine monophosphate (OMP)	pyrE	1.13517	5.03208	2.57364	8.02795e-07
Mes4_1561	PFAM Phosphoribosylglycinamide synthetase	purD	1.77717	13.3661	3.34922	6.29856e-11
Mes4_1562	PFAM glutamine amidotransferase, classhypothetical proteinII	gltB1	1.57812	23.747	4.35618	1.49451e-14
Mes4_1564	Methanolhypothetical proteincobalamin methyltransferase B subunit	mtaB	0.23332	2.06674	3.49534	2.02284e-10
Mes4_1567	Cytochrome C biogenesis protein transmembrane region	-	0.916047	3.83168	2.49442	6.88562e-06
Mes4_1568	Thioredoxin	-	2.95823	6.49639	1.56612	0.00151266
Mes4_1569	Oligopeptide/dipeptide transporter, Chypothetical proteinterminal region	-	0.522837	3.76148	3.29624	9.7227e-11
Mes4_1570	oligopeptide dipeptide ABC transporter	-	0.361852	4.32252	3.99815	7.52852e-11
Mes4_1571	ABChypothetical proteintype dipeptide oligopeptide nickel transport systems, permease components	-	0.134185	2.0532	4.26293	4.09273e-10
Mes4_1572	hypothetical protein	-	0.541268	17.4397	5.38646	1.53528e-17
Mes4_1573	Protein of unknown function (DUF3344)	-	0.182405	15.9818	6.8479	1.10068e-34
Mes4_1574	Heat shock 70 kDa protein	dnaK	1.73398	18.1815	3.82887	1.20976e-13
Mes4_1575	ATP binding to DnaK triggers the release of the substrate protein, thus completing the reaction cycle. Several rounds of ATPhypothetical proteindependent interactions between DnaJ, DnaK and GrpE are required for fully efficient folding. Also involved, together with DnaK and GrpE, in the DNA replication of plasmids through activation of initiation proteins	dnaJ	0.912138	6.43412	3.26173	1.49881e-08
Mes4_1582	Bifunctional enzyme with both catalase and broadhypothetical protein spectrum peroxidase activity	katG	1.44697	27.2065	4.64534	7.05801e-20
Mes4_1583	Belongs to the archaeal rpoM eukaryotic RPA12 RPB9 RPC11 RNA polymerase family	tfs	1.52459	3.44988	1.62706	0.00553112
Mes4_1586	Bindinghypothetical proteinproteinhypothetical proteindependent transport system inner membrane component	-	0.808887	16.6311	4.80015	6.52619e-20
Mes4_1587	Bacterial extracellular solutehypothetical proteinbinding proteins, family 5 Middle	-	0.832565	22.8359	5.21831	1.91242e-21
Mes4_1593	extracellular matrix structural constituent	-	0.104065	0.79996	3.38205	4.29367e-06
Mes4_1594	hydrophobe amphiphile effluxhypothetical protein3 (HAE3) family	-	0.57867	3.08292	2.82549	1.31189e-09
Mes4_1596	amino acids such as valine, to avoid such errors it has two additional distinct tRNA(Ile)hypothetical proteindependent editing activities. One activity is designated as 'pretransfer' editing and involves the hydrolysis of activated Valhypothetical proteinAMP. The other activity is designated 'posttransfer' editing and involves deacylation of mischarged Valhypothetical proteintRNA(Ile)	ileS	1.14125	12.3542	3.88753	3.86022e-11
Mes4_1598	CobW/HypB/UreG, nucleotidehypothetical proteinbinding domain	-	0.182261	0.745612	2.47343	0.000144591
Mes4_16	Hydantoinase/oxoprolinase	-	0.189619	4.54381	5.02381	1.90367e-11
Mes4_160	Predicted permease	-	0.0816669	1.1009	4.21249	0.000161089
Mes4_1601	Bindinghypothetical proteinproteinhypothetical proteindependent transport system inner membrane component	modB	0.110906	1.9147	4.46943	6.796e-13
Mes4_1602	ATPases associated with a variety of cellular activities	-	0.0483351	1.2278	5.00078	1.15277e-07
Mes4_1603	hypothetical protein	-	3.22426	21.0553	3.13893	1.73527e-08
Mes4_1604	DEAD DEAH box helicase domain protein	-	0.400544	2.99407	3.34656	2.19698e-10
Mes4_1605	TIGRFAM lysine 2,3hypothetical proteinaminomutase YodO family protein	-	0.28833	2.36546	3.48453	2.13619e-08
Mes4_1606	Trimethylamine methyltransferase (MTTB)	-	0.165817	3.32696	4.71464	2.50638e-11
Mes4_1607	Catalyzes the transfer of a methyl group from trimethylamine to the corrinoid cofactor of MttC	mttB2	0.469472	6.382	4.1244	1.53428e-11
Mes4_161	Shypothetical proteinlayer protein	-	0.462443	2.65559	3.00628	2.40519e-05
Mes4_1612	Methyltransferase domain	-	0.784236	3.80854	2.72517	2.47603e-08
Mes4_1613	Belongs to the classhypothetical proteinI aminoacylhypothetical proteintRNA synthetase family	lysS	0.785706	11.8734	4.36209	5.17153e-17
Mes4_1614	Polysaccharide biosynthesis protein	-	0.438195	1.73618	2.42517	9.29804e-06
Mes4_1619	PFAM nucleic acid binding, OBhypothetical proteinfold, tRNA helicasehypothetical proteintype	-	0.68831	2.96811	2.51353	2.85923e-06
Mes4_162	biotin lipoate A B protein ligase	birA	2.59316	18.0386	3.20262	3.01381e-09
Mes4_1620	Aldehyde ferredoxin oxidoreductase, Nhypothetical proteinterminal domain	aor-2	1.66194	14.4859	3.55191	2.35318e-12
Mes4_1621	Molybdopterin converting factor, small subunit	-	0.85004	4.44732	2.81394	1.76339e-08
Mes4_1622	PFAM Aminotransferase class I and II	-	0.932224	2.58188	1.89696	8.00354e-05
Mes4_1623	NADHhypothetical proteinUbiquinone oxidoreductase (complex I), chain 5 Nhypothetical proteinterminus	-	6.71167	17.1441	1.77879	1.46518e-05
Mes4_1624	PFAM AIR synthase related protein	purM	1.20322	3.54468	1.99268	0.000681502
Mes4_1625	Belongs to the aspartokinase family	lysC	0.664357	3.63063	2.89498	4.99047e-07
Mes4_1628	Belongs to the UPF0218 family	-	5.28277	29.9796	2.95888	2.00087e-08
Mes4_1629	Belongs to the eukaryotic ribosomal protein eS24 family	rps24e	8.82766	22.4918	1.77311	0.000458443
Mes4_163	Carbamoylhypothetical proteinphosphate synthetase large chain domain protein	pycA	3.1624	16.6842	2.85138	1.60869e-09
Mes4_1630	TIGRFAM anaerobic ribonucleosidehypothetical proteintriphosphate reductase	nrdD	2.98131	16.626	2.90611	6.70208e-08
Mes4_1631	Belongs to the ALAD family	hemB	1.70381	6.07019	2.27011	1.28674e-05
Mes4_1632	Belongs to the classhypothetical proteinIII pyridoxalhypothetical proteinphosphatehypothetical proteindependent aminotransferase family. HemL subfamily	hemL	1.8226	15.3587	3.51133	7.11164e-12
Mes4_1633	Tetrapolymerization of the monopyrrole PBG into the hydroxymethylbilane prehypothetical proteinuroporphyrinogen in several discrete steps	hemC	0.937812	12.355	4.16683	1.20166e-11
Mes4_1634	Catalyzes the conversion of dihydroorotate to orotate	pyrD	0.658728	13.7077	4.79405	1.71176e-21
Mes4_1637	Pyruvate flavodoxin ferredoxin oxidoreductase domain protein	-	0.313396	3.60522	3.96632	3.8781e-12
Mes4_1638	Pyruvate flavodoxin ferredoxin oxidoreductase domain protein	-	0.213484	4.75929	4.8557	1.74603e-13
Mes4_1639	PFAM Thiamine pyrophosphate	-	0.34894	7.28923	4.78272	2.09252e-17
Mes4_1641	The beta subunit is responsible for the synthesis of Lhypothetical protein tryptophan from indole and Lhypothetical proteinserine	trpB	0.700647	9.67593	4.23383	5.90428e-16
Mes4_1642	The alpha subunit is responsible for the aldol cleavage of indoleglycerol phosphate to indole and glyceraldehyde 3hypothetical protein phosphate	trpA	0.6538	19.2528	5.32074	7.33342e-24
Mes4_1643	Catalyzes the transfer of the phosphoribosyl group of 5hypothetical protein phosphorylribosehypothetical protein1hypothetical proteinpyrophosphate (PRPP) to anthranilate to yield Nhypothetical protein(5'hypothetical proteinphosphoribosyl)hypothetical proteinanthranilate (PRA)	trpD	1.00134	33.1211	5.4874	2.66372e-26
Mes4_1644	Belongs to the TrpF family	trpF	0.968577	36.0036	5.6679	3.54831e-23
Mes4_1645	Part of a heterotetrameric complex that catalyzes the twohypothetical proteinstep biosynthesis of anthranilate, an intermediate in the biosynthesis of Lhypothetical proteintryptophan. In the first step, the glutaminehypothetical protein binding beta subunit (TrpG) of anthranilate synthase (AS) provides the glutamine amidotransferase activity which generates ammonia as a substrate that, along with…	trpE	0.0334078	3.29137	6.73483	1.81193e-18
Mes4_1646	Translation initiation factor 2 alpha subunit	eif2a	5.77912	49.759	3.55034	5.16543e-12
Mes4_1647	PAC2 family	-	2.39626	28.7177	4.04235	1.29542e-13
Mes4_1648	Belongs to the classhypothetical proteinI aminoacylhypothetical proteintRNA synthetase family	leuS	1.28147	11.47	3.60528	1.72665e-11
Mes4_1649	DEAD DEAH box helicase	-	0.201889	1.44026	3.28061	1.8333e-06
Mes4_165	The beta subunit is responsible for the synthesis of Lhypothetical protein tryptophan from indole and Lhypothetical proteinserine	-	1.45501	12.3573	3.51888	9.1463e-12
Mes4_1650	LemA family	-	0.338961	2.57055	3.2758	4.92092e-08
Mes4_1651	Predicted membrane protein (DUF2207)	-	0.995984	3.84246	2.4165	2.06578e-06
Mes4_1652	TRAM domain	-	27.8194	100.982	2.31102	2.29561e-06
Mes4_1653	TRAM domain	-	29.1228	79.6778	1.89538	0.000236025
Mes4_1654	TRAM domain	-	18.0825	131.25	3.30322	5.70274e-10
Mes4_1655	TRAM domain	-	21.5763	115.673	2.87258	3.33623e-08
Mes4_1656	TIGRFAM hydrogenase expression formation protein HypE	hypE	0.474557	5.40051	3.95682	4.1585e-14
Mes4_1657	TIGRFAM hydrogenase accessory protein HypB	hypB	0.763165	3.21197	2.52183	1.22818e-05
Mes4_1658	Could be responsible for synthesis of pseudouridine from uracilhypothetical protein13 in transfer RNAs	truD	0.244815	1.8954	3.33925	2.34311e-11
Mes4_1659	ATPase, Phypothetical proteintype (transporting), HAD superfamily, subfamily IC	-	0.542759	10.0572	4.62859	6.10044e-19
Mes4_166	TIGRFAM 26S proteasome subunit P45 family	pan-1	1.58038	13.9102	3.5569	4.28738e-14
Mes4_1662	Histidine kinase	-	0.297157	1.06682	2.26565	4.1645e-05
Mes4_1664	part of an ABC transporter complex. Responsible for energy coupling to the transport system	-	0.341809	1.25133	2.25325	1.49009e-05
Mes4_1668	formylmethanofuran dehydrogenase, subunit E	-	3.52229	8.34715	1.69932	0.00243509
Mes4_1669	Uncharacterised protein family UPF0066	-	3.31727	6.57284	1.43849	0.0141644
Mes4_167	Cysteine synthase A	-	0.0905911	3.53859	5.60202	3.23626e-17
Mes4_1670	PFAM CobN magnesium chelatase	-	0.10777	0.555209	2.85364	7.12624e-05
Mes4_1671	Protonhypothetical proteinconducting membrane transporter	-	10.2622	226.389	4.89496	2.07056e-18
Mes4_1672	COG2111 Multisubunit Na H antiporter, MnhB subunit	mrpB	10.0752	370.459	5.66745	1.46748e-19
Mes4_1673	NADHhypothetical proteinubiquinone/plastoquinone oxidoreductase chain 4L	-	8.18231	297.963	5.64009	1.56368e-21
Mes4_1674	Protonhypothetical proteinconducting membrane transporter	-	16.4316	319.57	4.71451	8.3744e-18
Mes4_1675	Multisubunit na h antiporter, mnhe subunit	-	16.7667	267.39	4.44028	3.92728e-14
Mes4_1676	COG2212 Multisubunit Na H antiporter, MnhF subunit	mrpF	26.8392	306.06	3.93315	1.19875e-11
Mes4_1677	TIGRFAM monovalent cation proton antiporter, MnhG PhaG subunit	-	21.8777	262.05	4.03117	1.47024e-13
Mes4_168	TIGRFAM serine Ohypothetical proteinacetyltransferase	-	0.013905	2.15931	7.35744	1.44161e-22
Mes4_1681	TIGRFAM acetolactate synthase, large subunit, biosynthetic type	ilvB	1.00823	5.77546	2.94774	1.36905e-09
Mes4_1682	Catalyzes the condensation of pyruvate and acetylhypothetical protein coenzyme A to form (R)hypothetical proteincitramalate	cimA	1.09335	13.5211	4.0833	2.25654e-13
Mes4_1683	Ppx GppA phosphatase	-	0.782692	3.19256	2.45117	5.25043e-07
Mes4_1686	RNAhypothetical proteinbinding protein of the translin family	-	0.686313	1.52725	1.6277	0.0153665
Mes4_1687	Catalyzes the attachment of Ohypothetical proteinphosphoserine (Sep) to tRNA(Cys)	sepS	0.633462	6.82224	3.8629	2.23112e-13
Mes4_1688	SMART DNAhypothetical proteindirected DNA polymerase B	polB-1	0.856173	7.48569	3.59318	3.63644e-11
Mes4_1689	Catalyzes the deamination of 5'hypothetical proteindeoxyadenosine into 5'hypothetical protein deoxyinosine. May be involved in the recycling of 5'hypothetical protein deoxyadenosine, whereupon the 5'hypothetical proteindeoxyribose moiety of 5'hypothetical protein deoxyinosine is further metabolized to deoxyhexoses used for the biosynthesis of aromatic amino acids in methanogens. Is also able to d…	dadD	2.08041	21.0308	3.78455	6.02302e-10
Mes4_169	Involved in cell shape control	cetZ	0.0773298	1.56128	4.69812	3.06682e-13
Mes4_1691	Possesses two activities a DNA synthesis (polymerase) and an exonucleolytic activity that degrades singlehypothetical proteinstranded DNA in the 3' to 5' direction. Has a templatehypothetical proteinprimer preference which is characteristic of a replicative DNA polymerase	polB	0.431396	1.77929	2.4874	1.17271e-05
Mes4_1692	TIGRFAM peptidase S26B, signal peptidase	-	2.46949	7.05331	1.94552	0.000375186
Mes4_1694	Hydantoinase/oxoprolinase Nhypothetical proteinterminal region	-	0.211294	0.895052	2.48677	6.0879e-05
Mes4_1695	Protein of unknown function (DUF3344)	-	1.21863	108.166	6.94905	1.55991e-30
Mes4_1696	PFAM metallophosphoesterase	-	0.182299	92.0439	9.45443	2.80404e-34
Mes4_1697	Periplasmic copperhypothetical proteinbinding protein (NosD)	-	0.700433	112.385	7.8068	2.10292e-33
Mes4_1698	damaged site, the DNA wraps around one UvrB monomer. DNA wrap is dependent on ATP binding by UvrB and probably causes local melting of the DNA helix, facilitating insertion of UvrB betahypothetical proteinhairpin between the DNA strands. Then UvrB probes one DNA strand for the presence of a lesion. If a lesion is found the UvrA subunits dissociate and the UvrBhypothetical proteinDNA preincision c…	uvrB	0.208021	2.08935	3.75726	7.90647e-11
Mes4_1699	cellular potassium ion transport	-	0.181254	0.73508	2.45177	5.34318e-06
Mes4_17	aspartate glutamate uridylate kinase	-	0.257168	3.0025	3.96907	1.31009e-13
Mes4_1701	Part of a complex that catalyzes the formation of methylhypothetical proteincoenzyme M and tetrahydromethanopterin from coenzyme M and methylhypothetical proteintetrahydromethanopterin. This is an energyhypothetical proteinconserving, sodiumhypothetical proteinion translocating step	mtrD	18.2559	447.061	5.04513	4.75776e-19
Mes4_1702	Part of a complex that catalyzes the formation of methylhypothetical proteincoenzyme M and tetrahydromethanopterin from coenzyme M and methylhypothetical proteintetrahydromethanopterin. This is an energyhypothetical proteinconserving, sodiumhypothetical proteinion translocating step	mtrE	19.9235	311.457	4.38514	4.23538e-15
Mes4_1703	Belongs to the glutamate synthase family	gltB2	1.80378	41.0385	4.93174	1.61332e-22
Mes4_1704	PFAM glutamate synthase alpha subunit domain protein	gltB3	3.4147	69.9245	4.7941	1.02665e-18
Mes4_1705	Coenzyme F420 hydrogenase dehydrogenase, beta subunit	-	1.79685	30.6778	4.5371	7.31545e-16
Mes4_1706	Coenzyme F420 hydrogenase dehydrogenase, beta subunit	-	1.0009	12.9863	4.09951	3.00079e-18
Mes4_1708	Involved in cell shape control	cetZ	0.134381	1.65144	4.00366	2.1908e-09
Mes4_1709	hypothetical protein	-	0.154392	1.57107	3.74232	1.02276e-12
Mes4_1711	Sodium/hydrogen exchanger family	-	0.348518	0.912399	1.85489	0.000582588
Mes4_1713	COG3387 Glucoamylase and related glycosyl hydrolases	-	1.39611	2.68658	1.36147	0.00100968
Mes4_1716	Prevents misfolding and promotes the refolding and proper assembly of unfolded polypeptides generated under stress conditions	groL	1.30161	8.99043	3.24958	6.88641e-09
Mes4_1717	Putative ATPase subunit of terminase (gpPhypothetical proteinlike)	-	1.25907	2.32925	1.3176	0.00856656
Mes4_1718	SAICAR synthetase	-	2.5266	6.1648	1.71662	0.000329359
Mes4_1721	acid binding OBhypothetical proteinfold tRNA helicasehypothetical proteintype	-	0.674891	5.93877	3.56246	8.94164e-13
Mes4_1722	hypothetical protein	-	1.81194	7.9125	2.54824	3.92334e-06
Mes4_1724	PFAM PUA domain	-	0.246751	1.6287	3.14053	4.66411e-07
Mes4_1725	The UvrABC repair system catalyzes the recognition and processing of DNA lesions. UvrC both incises the 5' and 3' sides of the lesion. The Nhypothetical proteinterminal half is responsible for the 3' incision and the Chypothetical proteinterminal half is responsible for the 5' incision	uvrC	0.136983	1.10393	3.41949	2.97824e-11
Mes4_1727	parallel betahypothetical proteinhelix repeat	-	0.72164	2.78515	2.37207	1.89904e-06
Mes4_173	permease	-	0.364937	0.938183	1.7893	0.000882923
Mes4_1732	Methylhypothetical proteinviologenhypothetical proteinreducing hydrogenase, delta subunit	-	1.65245	11.641	3.22391	5.08412e-08
Mes4_1733	TIGRFAM UbiD family	-	0.423183	2.3592	2.92858	5.21636e-07
Mes4_1734	Citrate synthase, Chypothetical proteinterminal domain	-	1.15853	4.53963	2.43666	3.65563e-05
Mes4_1735	Betahypothetical proteinlactamase superfamily domain	-	0.345434	1.77853	2.79855	8.51741e-08
Mes4_1736	Part of ribonuclease P, a protein complex that generates mature tRNA molecules by cleaving their 5'hypothetical proteinends	rnp4	1.34618	2.41077	1.27159	0.015576
Mes4_174	PFAM CheW domain protein	-	0.773929	4.74808	3.04811	1.49688e-10
Mes4_1742	Disaggregatase related	-	2.30104	35.9864	4.3169	2.25168e-09
Mes4_1743	Disaggregatase related	-	3.69859	40.3547	3.83184	2.5645e-09
Mes4_1745	Catalyzes the decarboxylation of Lhypothetical proteintyrosine to produce tyramine for methanofuran biosynthesis. Can also catalyze the decarboxylation of Lhypothetical proteinaspartate to produce betahypothetical proteinalanine for coenzyme A (CoA) biosynthesis	mfnA	0.337134	1.00921	1.98164	0.000397159
Mes4_1746	Domain of unknown function DUF11	-	2.27054	42.8569	4.6164	4.24749e-15
Mes4_1748	PFAM ATPase associated with various cellular activities, AAA_3	-	0.346221	1.13869	2.09619	0.00735213
Mes4_1749	5hypothetical proteinmethyltetrahydropteroyltriglutamatehypothetical proteinhomocysteine Shypothetical proteinmethyltransferase activity	-	0.769361	1.98023	1.77184	0.00160377
Mes4_175	helical bimodular (HBM) domain	-	0.628725	2.88333	2.62111	4.47869e-07
Mes4_1751	Has ATPase and nonhypothetical proteinspecific DNAhypothetical proteinbinding activities	mutS2	0.317724	2.95145	3.61133	8.9786e-13
Mes4_1752	Master enzyme that delivers sulfur to a number of partners involved in Fehypothetical proteinS cluster assembly, tRNA modification or cofactor biosynthesis. Catalyzes the removal of elemental sulfur atoms from cysteine to produce alanine. Functions as a sulfur delivery protein for Fehypothetical proteinS cluster synthesis onto IscU, an Fehypothetical proteinS scaffold assembly protein, as well as…	iscS	0.0882957	4.35356	6.01784	1.22643e-14
Mes4_1754	Radical SAM domain protein	-	0.920351	2.40284	1.80929	0.000228547
Mes4_1755	PFAM Methylhypothetical proteincoenzyme M reductase, beta subunit	mcrB	137.639	4134.89	5.33927	1.1855e-24
Mes4_1756	Methylhypothetical proteincoenzyme M reductase operon protein D	mcrD	107.555	3516.63	5.48013	4.2471e-23
Mes4_1757	PFAM Methylhypothetical proteincoenzyme M reductase operon protein C	mcrC	85.7089	3076.85	5.6112	1.58224e-26
Mes4_1759	Belongs to the archaeal rpoM eukaryotic RPA12 RPB9 RPC11 RNA polymerase family	tfs	1.10273	3.5219	2.08412	4.08741e-05
Mes4_176	PFAM response regulator receiver	-	1.54723	3.72709	1.65847	0.00336248
Mes4_1760	Sliding clamp subunit that acts as a moving platform for DNA processing. Responsible for tethering the catalytic subunit of DNA polymerase and other proteins to DNA during highhypothetical proteinspeed replication	pcn	3.87384	10.8468	1.92255	0.000102794
Mes4_1761	Regulatory subunit of DNA primase, an RNA polymerase that catalyzes the synthesis of short RNA molecules used as primers for DNA polymerase during DNA replication. Stabilizes and modulates the activity of the small subunit, increasing the rate of DNA synthesis, and conferring RNA synthesis capability. The DNA polymerase activity may enable DNA primase to also catalyze primer extension after prime…	priL	1.15309	4.38641	2.37383	5.91172e-06
Mes4_1763	Parallel betahypothetical proteinhelix repeats	-	0.782066	3.22515	2.4692	4.54271e-06
Mes4_1765	Catalyzes the antihypothetical protein1,4hypothetical proteinelimination of the Chypothetical protein3 phosphate and the Chypothetical protein6 proR hydrogen from 5hypothetical proteinenolpyruvylshikimatehypothetical protein3hypothetical proteinphosphate (EPSP) to yield chorismate, which is the branch point compound that serves as the starting substrate for the three terminal pathways of aromatic…	aroC	0.888381	3.13652	2.29564	5.34238e-05
Mes4_1768	Prismane/CO dehydrogenase family	-	0.186271	1.05673	2.91276	8.8443e-07
Mes4_1769	Cro/C1hypothetical proteintype HTH DNAhypothetical proteinbinding domain	-	3.75969	7.80465	1.49562	0.00795394
Mes4_1770	Thioesterasehypothetical proteinlike superfamily	-	1.71215	8.05009	2.66211	1.2084e-05
Mes4_1771	PFAM AMPhypothetical proteindependent synthetase and ligase	-	0.64714	4.57733	3.26502	3.20422e-09
Mes4_1773	Peptidase family M48	-	6.4706	13.7724	1.51334	0.00238513
Mes4_1777	Catalyzes the transfer of a methyl group from dimethylamine to the corrinoid cofactor of MtbC	mtbB3	0.174864	0.906296	2.74397	1.23055e-07
Mes4_1779	NADH pyrophosphatase zinc ribbon domain	-	0.358173	1.12535	2.09129	0.000106196
Mes4_178	Sporulation protein YtfJ (Spore_YtfJ)	-	1.90608	4.1763	1.59184	0.0158296
Mes4_1782	ABC1 family	-	0.706219	2.06638	1.9776	0.000209356
Mes4_1787	Cys/Met metabolism PLPhypothetical proteindependent enzyme	-	0.531916	1.87632	2.26203	0.00200394
Mes4_179	DEAD DEAH box helicase domain protein	-	0.333099	1.44267	2.52437	3.55603e-08
Mes4_1790	Flavodoxin	-	0.83953	2.75398	2.11351	0.00202269
Mes4_1793	hypothetical protein	-	3.02441	37.459	4.02428	1.46419e-08
Mes4_1794	PFAM Cobalt transport protein	-	1.04216	12.893	4.05879	6.80787e-17
Mes4_1795	Thiamine biosynthesis protein ThiC	thiC-1	1.144	11.4514	3.76861	3.6841e-13
Mes4_1796	Histone deacetylase domain	-	0.216942	1.86453	3.50858	8.45133e-12
Mes4_1797	Hydantoinase/oxoprolinase Nhypothetical proteinterminal region	-	0.257051	3.35193	4.08392	9.4e-09
Mes4_1798	Enoylhypothetical protein(Acyl carrier protein) reductase	-	1.13364	2.00381	1.27858	0.0386497
Mes4_1799	Catalyzes the ATPhypothetical proteindependent amidation of the two carboxylate groups at positions a and c of cobyrinate, using either Lhypothetical proteinglutamine or ammonia as the nitrogen source. Involved in the biosynthesis of the unique nickelhypothetical proteincontaining tetrapyrrole coenzyme F430, the prosthetic group of methylhypothetical proteincoenzyme M reductase (MCR), which plays…	cbiA-2	0.347557	1.41634	2.45862	6.92611e-06
Mes4_1800	Transfers an acetyl group from acetylhypothetical proteinCoA to Lhypothetical protein homoserine, forming acetylhypothetical proteinLhypothetical proteinhomoserine	metXA	0.0288787	3.51977	7.07597	1.63738e-18
Mes4_1801	PFAM Cys Met metabolism	metY	0.0431632	4.84322	7.14733	3.15691e-27
Mes4_1804	NADH ubiquinone oxidoreductase, 20 Kd subunit	fpoB	0.0193546	3.9655	7.76973	5.14489e-24
Mes4_1805	NADHhypothetical proteinubiquinone/plastoquinone oxidoreductase, chain 3	fpoA	0.269346	4.20567	4.35821	4.11926e-11
Mes4_1806	PFAM CobN Magnesium Chelatase	-	0.0929686	0.611137	3.1213	3.39916e-11
Mes4_1807	ATPhypothetical proteinbinding region, ATPase domain protein	-	0.194665	1.54683	3.42965	4.29549e-09
Mes4_1808	Methanogenesis marker protein 8	-	1.26826	2.38483	1.35248	0.00541308
Mes4_1809	amino acids such as threonine, to avoid such errors, it has a posttransfer editing activity that hydrolyzes mischarged Thrhypothetical proteintRNA(Val) in a tRNAhypothetical proteindependent manner	valS	9.16355	29.5676	2.11626	3.8299e-07
Mes4_181	hypothetical protein	-	1.44405	3.37034	1.70279	0.0213754
Mes4_1810	DNAhypothetical proteindependent ATPase and 3'hypothetical protein5' DNA helicase that may be involved in repair of stalled replication forks	hel308	0.194249	2.29484	3.98579	9.81429e-13
Mes4_1815	Glycogen synthase	-	0.358541	5.94399	4.46996	1.57349e-15
Mes4_1816	RibD Chypothetical proteinterminal domain	-	0.473974	1.79516	2.35013	0.000716402
Mes4_1817	Domain of unknown function (DUF4162)	-	2.57462	10.2762	2.45551	1.91085e-05
Mes4_1818	Specifically catalyzes the betahypothetical proteinelimination of phosphate from Lhypothetical proteinphosphoserine and the betahypothetical proteinaddition of sulfite to the dehydroalanine intermediate to produce Lhypothetical proteincysteate	-	1.11708	7.05896	3.08556	3.64918e-10
Mes4_1819	Radical SAM superfamily	-	0.429222	1.06469	1.75102	0.000755809
Mes4_182	COG0553 Superfamily II DNA RNA helicases, SNF2 family	-	0.600905	6.79152	3.94139	6.16667e-16
Mes4_1823	TIGRFAM pyruvate ketoisovalerate oxidoreductase, gamma subunit	porC-1	0.599879	2.72254	2.62469	9.21502e-07
Mes4_1824	TIGRFAM pyruvate ferredoxin flavodoxin oxidoreductase, delta subunit	porD-1	0.897762	18.9412	4.79095	2.24656e-21
Mes4_1825	PFAM pyruvate flavodoxin ferredoxin oxidoreductase domain protein	porA-1	1.08353	23.7716	4.86754	2.85833e-23
Mes4_1827	Catalyzes the radicalhypothetical proteinmediated transfer of the hydroxybenzyl group from 4hypothetical proteinhydroxyphenylpyruvate (HPP) to 5hypothetical proteinaminohypothetical protein 6hypothetical proteinribitylaminohypothetical protein2,4(1H,3H)hypothetical proteinpyrimidinedione to form 7,8hypothetical proteindidemethylhypothetical protein 8hypothetical proteinhydroxyhypothetical protein…	cofH	0.493	6.62394	4.17178	2.60155e-13
Mes4_1828	Poorly processive, errorhypothetical proteinprone DNA polymerase involved in untargeted mutagenesis. Copies undamaged DNA at stalled replication forks, which arise in vivo from mismatched or misaligned primer ends. These misaligned primers can be extended by PolIV. Exhibits no 3'hypothetical protein5' exonuclease (proofreading) activity. May be involved in translesional synthesis	dbh	0.343851	1.23778	2.32806	0.00127122
Mes4_1830	Allows the formation of correctly charged Asnhypothetical proteintRNA(Asn) or Glnhypothetical proteintRNA(Gln) through the transamidation of misacylated Asphypothetical protein tRNA(Asn) or Gluhypothetical proteintRNA(Gln) in organisms which lack either or both of asparaginylhypothetical proteintRNA or glutaminylhypothetical proteintRNA synthetases. The reaction takes place in the presence of glu…	gatB	1.28655	10.5873	3.47305	4.35849e-13
Mes4_1831	Allows the formation of correctly charged Glnhypothetical proteintRNA(Gln) through the transamidation of misacylated Gluhypothetical proteintRNA(Gln) in organisms which lack glutaminylhypothetical proteintRNA synthetase. The reaction takes place in the presence of glutamine and ATP through an activated gammahypothetical proteinphosphohypothetical proteinGluhypothetical proteintRNA(Gln)	gatA	0.583417	6.16417	3.8133	1.45345e-15
Mes4_1832	Domain of unknown function (DUF373)	-	2.24372	11.9325	2.8496	1.35883e-08
Mes4_1833	PFAM ATPase, BadF BadG BcrA BcrD type	-	0.953641	10.114	3.8549	2.34594e-10
Mes4_1834	Uncharacterized protein conserved in archaea (DUF2113)	-	1.10168	15.8889	4.29881	1.51783e-13
Mes4_1835	methanogenesis marker protein 7	-	0.723946	9.33544	4.10743	1.69139e-14
Mes4_1837	KaiC	-	1.8706	3.47067	1.33966	0.0222773
Mes4_1839	Integral membrane protein DUF106	-	4.17087	8.89599	1.53864	0.00141753
Mes4_1840	Belongs to the cytidylate kinase family. Type 2 subfamily	cmk	1.89814	6.49237	2.2228	4.30532e-05
Mes4_1841	Protein of unknown function (DUF3344)	-	2.46147	456.908	8.01034	3.85818e-37
Mes4_1842	hypothetical protein	-	1.62667	3.81371	1.65826	0.000397639
Mes4_1843	RNA methylase	trmL	0.627687	2.34663	2.34964	0.00014259
Mes4_1844	type II secretion system protein	-	0.998249	8.08303	3.47658	6.05634e-05
Mes4_1845	PFAM type II secretion system protein E	-	1.24307	7.30354	3.02002	0.000238449
Mes4_1848	Belongs to the classhypothetical proteinIII pyridoxalhypothetical proteinphosphatehypothetical proteindependent aminotransferase family	argD	0.179798	2.47347	4.16679	1.17159e-13
Mes4_1849	PFAM Aminotransferase class I and II	hisC	0.207561	1.88777	3.60469	5.71991e-10
Mes4_185	PFAM elongation factor Tu domain 2	-	0.833391	2.31984	1.88601	0.000224837
Mes4_1851	adenylyl cyclase CyaB	cyaB	0.984319	3.27534	2.15615	7.38593e-05
Mes4_1852	DUF35 OBhypothetical proteinfold domain, acylhypothetical proteinCoAhypothetical proteinassociated	-	0.701689	5.27443	3.28116	3.26971e-06
Mes4_1853	PFAM Thiolase	-	1.65387	16.6094	3.783	2.94326e-13
Mes4_1854	3hypothetical proteinOxoacylhypothetical protein acylhypothetical proteincarrierhypothetical proteinprotein (ACP) synthase III C terminal	-	0.811522	8.51997	3.80414	1.07373e-12
Mes4_1855	TIGRFAM intracellular protease, PfpI family	-	0.178665	2.16182	3.9691	2.6913e-08
Mes4_1856	SagBhypothetical proteintype dehydrogenase	-	0.391654	3.84164	3.75172	3.03446e-10
Mes4_1858	hypothetical protein	-	0.305298	1.39325	2.65444	0.000126847
Mes4_186	An RNase that has 5'hypothetical protein3' exonuclease activity. May be involved in RNA degradation	rnj	1.34767	6.74206	2.73574	3.49017e-08
Mes4_1861	Glycosyl transferase 4hypothetical proteinlike domain	-	0.243713	1.61343	3.11486	1.224e-09
Mes4_1862	PFAM Glycosyl transferase family 2	-	0.779611	2.64736	2.20962	3.58096e-05
Mes4_1863	PFAM TrkAhypothetical proteinC domain protein	-	2.18333	5.33776	1.69758	0.000607337
Mes4_1864	Divalent cation transporter	-	0.465126	2.02212	2.48101	1.03095e-05
Mes4_1865	PFAM MgtE integral membrane region	-	2.37796	4.42558	1.36268	0.00610012
Mes4_1867	Male sterility protein	-	0.442648	1.49638	2.20851	0.000602024
Mes4_1869	TIGRFAM mannosehypothetical protein1hypothetical proteinphosphate guanylyltransferase mannosehypothetical protein6hypothetical proteinphosphate isomerase	-	0.523041	3.56822	3.24263	2.36361e-06
Mes4_187	Belongs to the FPP GGPP synthase family	-	1.01077	6.49512	3.10048	5.54756e-09
Mes4_1870	DNAhypothetical proteindependent ATPase and 3'hypothetical protein5' DNA helicase that may be involved in repair of stalled replication forks	hel308	0.635697	3.35934	2.83175	3.37592e-08
Mes4_1871	Catalyzes the sequential NADhypothetical proteindependent oxidations of Lhypothetical protein histidinol to Lhypothetical proteinhistidinaldehyde and then to Lhypothetical proteinhistidine	hisD	0.372217	2.2192	3.01205	1.35339e-07
Mes4_1872	Protein of unknown function (DUF1699)	-	2.26417	6.5145	1.93578	3.78916e-05
Mes4_1878	binds to the 23S rRNA	rpl37ae	18.761	45.4359	1.68537	0.000633296
Mes4_1879	Nonhypothetical proteincatalytic component of the exosome, which is a complex involved in RNA degradation. Contributes to the structuring of the Rrp41 active site	rrp42	7.32639	81.7671	3.92763	2.62056e-12
Mes4_188	Glycosyl hydrolases family 15	-	0.852269	12.6762	4.3228	3.22526e-17
Mes4_1880	hypothetical protein	-	3.57787	76.7079	4.91167	1.53849e-13
Mes4_1882	Cys/Met metabolism PLPhypothetical proteindependent enzyme	-	0.805554	2.56785	2.08907	9.35292e-06
Mes4_1884	hypothetical protein	-	0.375786	1.7596	2.70373	6.70666e-05
Mes4_1886	This is one of the proteins that binds and probably mediates the attachment of the 5S RNA into the large ribosomal subunit, where it forms part of the central protuberance	rpl18	1.3336	54.1934	5.74321	1.07568e-20
Mes4_1887	With S4 and S12 plays an important role in translational accuracy	rps5	8.43556	196.26	4.9799	5.46081e-21
Mes4_1888	TIGRFAM ribosomal protein L30P	rpl30	9.6456	171.271	4.60449	2.00203e-17
Mes4_1889	binds to the 23S rRNA	rpl15	5.03468	114.709	4.99434	2.47732e-17
Mes4_189	aspartate ornithine carbamoyltransferase, carbamoylhypothetical proteinP binding domain	pyrB	2.528	9.33627	2.31854	2.47602e-06
Mes4_1890	The central subunit of the protein translocation channel SecYEG. Consists of two halves formed by TMs 1hypothetical protein5 and 6hypothetical protein10. These two domains form a lateral gate at the front which open onto the bilayer between TMs 2 and 7, and are clamped together by SecE at the back. The channel is closed by both a pore ring composed of hydrophobic SecY resides and a short helix (h…	secY	0.890322	20.3116	4.93801	3.65398e-15
Mes4_1891	ATPase activity	-	1.25265	7.35029	3.01636	8.33754e-09
Mes4_1892	ABC transporter	-	1.21212	12.4634	3.80458	2.24849e-14
Mes4_1894	PFAM Semialdehyde dehydrogenase NAD hypothetical protein binding	asd	6.2661	16.8655	1.85604	9.54678e-05
Mes4_1897	ATPases associated with a variety of cellular activities	-	0.0817993	5.49653	6.35384	7.7297e-18
Mes4_1898	Oligopeptide/dipeptide transporter, Chypothetical proteinterminal region	dppD	0.118975	10.8013	6.97301	4.35545e-20
Mes4_1899	Bindinghypothetical proteinproteinhypothetical proteindependent transport system inner membrane component	dppC	0.171762	14.8022	6.87316	1.72754e-24
Mes4_19	Catalyzes the transfer of a phosphate group to glutamate to form Lhypothetical proteinglutamate 5hypothetical proteinphosphate	proB	0.440214	3.11221	3.26464	3.56728e-08
Mes4_1900	Bindinghypothetical proteinproteinhypothetical proteindependent transport system inner membrane component	dppB	0.136193	33.1871	8.33384	3.87325e-40
Mes4_1901	that it carries out the mismatch recognition step. This protein has a weak ATPase activity	mutS	0.314552	3.57988	3.89982	9.893e-17
Mes4_1902	Uroporphyrinogen decarboxylase (UROhypothetical proteinD)	-	0.795968	2.35585	1.99023	0.000476999
Mes4_1904	Component of the proteasome core, a large protease complex with broad specificity involved in protein degradation	psmA	7.72361	71.2756	3.64744	6.52321e-12
Mes4_1905	DNA ligase that seals nicks in doublehypothetical proteinstranded DNA during DNA replication, DNA recombination and DNA repair	lig	0.599848	4.23561	3.27034	3.54074e-08
Mes4_1907	Periplasmic copperhypothetical proteinbinding protein (NosD)	-	0.162969	5.01901	5.28624	4.02293e-14
Mes4_1908	TIGRFAM argininosuccinate lyase	argH	0.664724	4.88731	3.28131	6.2644e-11
Mes4_1909	Hydantoinase/oxoprolinase Nhypothetical proteinterminal region	-	1.28998	14.3734	3.93789	2.72277e-12
Mes4_191	Orotidine 5'hypothetical proteinphosphate decarboxylase	-	1.40532	9.50734	3.20483	3.29707e-09
Mes4_1911	probably responsible for the translocation of the substrate across the membrane	pstC	0.788405	47.7488	6.34583	2.23882e-29
Mes4_1912	Bindinghypothetical proteinproteinhypothetical proteindependent transport system inner membrane component	pstA	4.25054	41.7059	3.74574	1.61407e-14
Mes4_1913	Part of the ABC transporter complex PstSACB involved in phosphate import. Responsible for energy coupling to the transport system	pstB	0.34255	7.30708	4.8695	1.04477e-09
Mes4_1917	archaeosine synthase activity	-	0.5078	2.23728	2.50475	0.000114309
Mes4_1919	Belongs to the classhypothetical proteinII aminoacylhypothetical proteintRNA synthetase family	hisS	0.595785	1.90526	2.08179	1.92775e-05
Mes4_192	Involved in the biosynthesis of isoprenoids. Catalyzes the 1,3hypothetical proteinallylic rearrangement of the homoallylic substrate isopentenyl (IPP) to its allylic isomer, dimethylallyl diphosphate (DMAPP)	fni	1.48862	7.1594	2.68962	2.91096e-08
Mes4_1921	This protein is involved in the repair of mismatches in DNA. It is required for damhypothetical proteindependent methylhypothetical proteindirected DNA mismatch repair. May act as a molecular matchmaker , a protein that promotes the formation of a stable complex between two or more DNAhypothetical proteinbinding proteins in an ATPhypothetical proteindependent manner without itself being part of a…	mutL	0.681324	2.88598	2.50114	1.72082e-06
Mes4_1923	Relaxes both positive and negative superturns and exhibits a strong decatenase activity	top6B	0.732315	5.99805	3.4647	4.10633e-11
Mes4_1927	4Fehypothetical protein4S dicluster domain	hdrC-1	0.683715	5.40315	3.40722	9.09677e-08
Mes4_1928	Cysteinehypothetical proteinrich domain	hdrB-1	1.18775	4.82612	2.42696	4.86569e-08
Mes4_1929	PFAM peptidase U62 modulator of DNA gyrase	-	0.787679	6.62922	3.45342	3.11886e-12
Mes4_193	Catalyzes the formation of isopentenyl diphosphate (IPP), the building block of all isoprenoids	-	0.256031	4.35268	4.4959	2.81358e-13
Mes4_1930	PFAM peptidase U62 modulator of DNA gyrase	-	1.08879	13.788	4.11281	1.56738e-14
Mes4_1931	hypothetical protein	-	1.73006	9.71511	2.88351	5.68531e-09
Mes4_1932	PFAM polysaccharide biosynthesis protein	-	0.212152	4.11596	4.72499	5.14633e-11
Mes4_1935	Predicted permease	-	0.166608	1.57628	3.64946	7.83619e-09
Mes4_1936	Bhypothetical proteinblock binding subunit of TFIIIC	-	5.99185	20.4288	2.19766	3.56154e-05
Mes4_1937	PFAM Likehypothetical proteinSm ribonucleoprotein, core	-	4.95798	18.2507	2.33296	3.73493e-05
Mes4_1938	Specifically catalyzes the decarboxylation of mesohypothetical protein diaminopimelate (mesohypothetical proteinDAP) to Lhypothetical proteinlysine	lysA	0.634033	3.60067	2.95103	9.1499e-07
Mes4_1939	PFAM PUA domain containing protein	-	0.360469	0.671685	1.3026	0.0071365
Mes4_194	Catalyzes the decarboxylation of orotidine 5'hypothetical protein monophosphate (OMP) to uridine 5'hypothetical proteinmonophosphate (UMP)	pyrF	1.58055	7.02838	2.57585	2.12231e-08
Mes4_1941	Clostripain family	-	0.388993	2.33049	3.05763	9.11204e-07
Mes4_1943	Belongs to the universal ribosomal protein uL16 family	rpl10e	4.23564	11.2418	1.82063	6.432e-05
Mes4_1944	eIFhypothetical protein2 functions in the early steps of protein synthesis by forming a ternary complex with GTP and initiator tRNA	eif2b	2.9472	14.7564	2.70242	6.79747e-07
Mes4_1947	Zinc phosphodiesterase, which displays some tRNA 3'hypothetical protein processing endonuclease activity. Probably involved in tRNA maturation, by removing a 3'hypothetical proteintrailer from precursor tRNA	rnz	0.726151	2.302	2.11151	8.42522e-05
Mes4_1948	PFAM Radical SAM domain protein	-	1.59507	5.4007	2.21213	4.03763e-05
Mes4_1949	Part of a complex that catalyzes the reversible cleavage of acetylhypothetical proteinCoA, allowing	cdhD	94.5623	276.647	1.98735	3.21431e-05
Mes4_195	Catalyzes the NADhypothetical proteindependent oxidative cleavage of spermidine and the subsequent transfer of the butylamine moiety of spermidine to the epsilonhypothetical proteinamino group of a specific lysine residue of the eIFhypothetical protein5A precursor protein to form the intermediate deoxyhypusine residue	dys-2	1.50924	5.12495	2.17607	7.0076e-05
Mes4_1951	Carbamoylhypothetical proteinphosphate synthetase large chain domain protein	pycA	0.317845	10.221	5.32993	2.71264e-15
Mes4_1952	TIGRFAM oxaloacetate decarboxylase alpha subunit	pycB	0.864878	10.8861	4.10257	1.82776e-15
Mes4_1957	Formation of pseudouridine at positions 38, 39 and 40 in the anticodon stem and loop of transfer RNAs	truA	1.39398	3.14079	1.62793	0.00255606
Mes4_1958	RNA methylase	trmL	0.447616	2.96811	3.10598	1.96293e-06
Mes4_1960	Catalyzes the phosphorylation of fructose 6hypothetical proteinphosphate to fructose 1,6hypothetical proteinbisphosphate using ADP as the phosphate donor	pfkC	0.902849	20.6809	4.95982	6.849e-17
Mes4_1963	hypothetical protein	-	2.51438	5.28581	1.4947	0.000858119
Mes4_1967	Specifically catalyzes the N1hypothetical proteinmethylation of pseudouridine at position 54 (Psi54) in tRNAs	trmY	0.729139	1.72899	1.70979	0.00134076
Mes4_1968	Responsible for synthesis of pseudouridine from uracilhypothetical protein 54 and uracilhypothetical protein55 in the psi GC loop of transfer RNAs	pus10	1.59364	5.43181	2.22225	0.000151339
Mes4_1970	Methanolhypothetical proteincobalamin methyltransferase B subunit	mtaB	0.116871	0.60511	2.75422	6.73335e-05
Mes4_1972	PFAM chaperonin Cpn60 TCPhypothetical protein1	-	5.27676	23.4334	2.57266	8.10201e-08
Mes4_1973	Belongs to the IlvD Edd family	ilvD	0.910585	6.61486	3.27573	1.18764e-10
Mes4_1974	Peptidase family C69	pepD	2.22089	6.4246	1.96751	0.00538803
Mes4_1975	PFAM Prephenate dehydrogenase	tyrA	1.43751	69.5228	6.02414	2.02113e-22
Mes4_1976	Involved in the biosynthesis of the chorismate, which leads to the biosynthesis of aromatic amino acids. Catalyzes the reversible NADPH linked reduction of 3hypothetical proteindehydroshikimate (DHSA) to yield shikimate (SA)	aroE	2.30365	81.1447	5.57017	3.86789e-22
Mes4_1977	Involved in the third step of the chorismate pathway, which leads to the biosynthesis of aromatic amino acids. Catalyzes the cishypothetical proteindehydration of 3hypothetical proteindehydroquinate (DHQ) and introduces the first double bond of the aromatic ring to yield 3hypothetical protein dehydroshikimate	aroD	5.02001	125.047	5.07079	5.76336e-21
Mes4_1978	Catalyzes the oxidative deamination and cyclization of 2hypothetical proteinaminohypothetical protein3,7hypothetical proteindideoxyhypothetical proteinDhypothetical proteinthreohypothetical proteinhepthypothetical protein6hypothetical proteinulosonic acid (ADH) to yield 3hypothetical protein dehydroquinate (DHQ), which is fed into the canonical shikimic pathway of aromatic amino acid biosynthesis	aroB'	2.41032	110.963	5.93306	1.94245e-25
Mes4_198	Protein of unknown function DUF134	-	1.69189	5.95019	2.2518	2.60675e-05
Mes4_1982	Belongs to the eukaryotic ribosomal protein eS1 family	rps3ae	14.7981	22.1832	1.01318	0.0331194
Mes4_1985	Belongs to the glyceraldehydehypothetical protein3hypothetical proteinphosphate dehydrogenase family	gap	2.49155	17.4162	3.24331	2.28385e-08
Mes4_1986	PFAM Inositol monophosphatase	-	1.21772	6.13212	2.69733	1.17611e-06
Mes4_1987	Involved in regulation of DNA replication	cdc6-2	2.21361	10.4781	2.69295	2.61377e-08
Mes4_1988	PFAM chaperonin Cpn60 TCPhypothetical protein1	-	10.2052	99.2338	3.72296	1.99946e-12
Mes4_1989	ATPase which is responsible for recognizing, binding, unfolding and translocation of substrate proteins into the archaeal 20S proteasome core particle. Is essential for opening the gate of the 20S proteasome via an interaction with its Chypothetical protein terminus, thereby allowing substrate entry and access to the site of proteolysis. Thus, the Chypothetical proteintermini of the proteasomal A…	pan	4.87504	30.3844	3.05344	1.3038e-08
Mes4_1991	Belongs to the classhypothetical proteinIV pyridoxalhypothetical proteinphosphatehypothetical proteindependent aminotransferase family	ilvE	3.54614	9.23428	1.82077	0.000521264
Mes4_1993	Part of the ABC transporter complex LolCDE involved in the translocation of lipoproteins, in an ATPhypothetical proteindependent manner	lolD	1.94983	8.09958	2.49624	2.51756e-06
Mes4_1994	Domain of unknown function (DUF296)	-	0.994842	3.91797	2.38992	1.99177e-05
Mes4_1996	TIGRFAM ATPhypothetical proteindependent DNA helicase, RecQ	recQ	0.284737	1.80237	3.12136	8.5104e-08
Mes4_1997	Catalyzes the radicalhypothetical proteinmediated transfer of the hydroxybenzyl group from 4hypothetical proteinhydroxyphenylpyruvate (HPP) to 5hypothetical proteinaminohypothetical protein 6hypothetical proteinribitylaminohypothetical protein2,4(1H,3H)hypothetical proteinpyrimidinedione to form 7,8hypothetical proteindidemethylhypothetical protein 8hypothetical proteinhydroxyhypothetical protein…	cofH	0.446006	3.22936	3.26554	3.38532e-07
Mes4_1998	Catalyzes the radicalhypothetical proteinmediated transfer of the hydroxybenzyl group from 4hypothetical proteinhydroxyphenylpyruvate (HPP) to 5hypothetical proteinaminohypothetical protein 6hypothetical proteinribitylaminohypothetical protein2,4(1H,3H)hypothetical proteinpyrimidinedione to form 7,8hypothetical proteindidemethylhypothetical protein 8hypothetical proteinhydroxyhypothetical protein…	cofH	0.288547	3.47	3.99717	4.25047e-16
Mes4_20	Catalyzes the reduction of 1hypothetical proteinpyrrolinehypothetical protein5hypothetical proteincarboxylate (PCA) to Lhypothetical proteinproline	proC	2.3018	8.74277	2.36028	4.12982e-07
Mes4_200	Part of the ACDS complex that catalyzes the reversible cleavage of acetylhypothetical proteinCoA, allowing growth on acetate as sole source of carbon and energy. The alphahypothetical proteinepsilon subcomponent functions as a carbon monoxide dehydrogenase	cdhA	121.337	214.906	1.2755	0.0101452
Mes4_2000	Part of a complex that catalyzes the reversible reduction of CoMhypothetical proteinShypothetical proteinShypothetical proteinCoB to the thiolhypothetical proteincoenzymes Hhypothetical proteinShypothetical proteinCoM (coenzyme M) and Hhypothetical proteinShypothetical proteinCoB (coenzyme B). HdrE may be responsible for anchoring the complex to the membrane	hdrE	6.27622	65.0538	3.82317	1.7964e-13
Mes4_2001	Part of a complex that catalyzes the reversible reduction of CoMhypothetical proteinShypothetical proteinShypothetical proteinCoB to the thiolhypothetical proteincoenzymes Hhypothetical proteinShypothetical proteinCoM (coenzyme M) and Hhypothetical proteinShypothetical proteinCoB (coenzyme B). HdrD may act as the catalytic subunit	hdrD	4.70052	43.9826	3.70162	4.2873e-10
Mes4_2002	Catalyzes the transfer of the enolpyruvyl moiety of phosphoenolpyruvate (PEP) to the 5hypothetical proteinhydroxyl of shikimatehypothetical protein3hypothetical protein phosphate (S3P) to produce enolpyruvyl shikimatehypothetical protein3hypothetical proteinphosphate and inorganic phosphate	aroA	1.56758	13.843	3.58196	3.37021e-09
Mes4_2003	Belongs to the thymidylate synthase family. Archaealhypothetical protein type ThyA subfamily	thyA	1.39311	14.941	3.85669	4.44491e-13
Mes4_2004	Peptidase family M48	-	3.67054	12.9858	2.27372	4.65582e-05
Mes4_2010	Involved in the binding of tRNA to the ribosomes	rps10	17.0905	173.9	3.79496	1.39884e-11
Mes4_2017	Tetratricopeptide repeat	-	1.1419	4.85944	2.51753	0.000465749
Mes4_2018	Involved in protein export	secF	0.327167	3.4311	3.82654	1.13429e-09
Mes4_2019	Proteinhypothetical proteinexport membrane protein SecD	secD	2.60516	20.498	3.43089	3.41409e-11
Mes4_202	PglZ domain	-	0.327938	1.3791	2.46891	3.64224e-07
Mes4_2020	Replication factor C	-	3.29774	31.657	3.716	1.41419e-10
Mes4_2021	Has ATPase and nonhypothetical proteinspecific DNAhypothetical proteinbinding activities	mutS2	0.720653	5.48476	3.3132	2.40928e-10
Mes4_2022	Acetyl xylan esterase (AXE1)	-	1.39243	5.82931	2.52729	1.97305e-06
Mes4_2024	to orf2, orf11, orf12, orf13, orf14, orf15 of fosmid clone 4B7mr3	-	0.461925	1.03484	1.60167	0.00738834
Mes4_2027	oligopeptide dipeptide ABC transporter	-	0.47284	6.35367	4.24729	8.60839e-09
Mes4_2028	ABChypothetical proteintype dipeptide oligopeptide nickel transport systems, permease components	-	0.238866	3.80872	4.33266	7.13083e-10
Mes4_2029	PFAM phosphate transporter	pitA	5.94404	28.8907	2.71557	5.4945e-07
Mes4_203	Putative ATPhypothetical proteindependent Lon protease	-	0.484922	1.02594	1.50445	0.00199843
Mes4_2030	Belongs to the Protein of	-	5.03999	24.5156	2.72332	1.212e-07
Mes4_2031	Aldehyde ferredoxin oxidoreductase, Nhypothetical proteinterminal domain	-	0.243071	3.69296	4.32826	7.18769e-15
Mes4_2032	A type II topoisomerase that negatively supercoils closed circular doublehypothetical proteinstranded (ds) DNA in an ATPhypothetical proteindependent manner to modulate DNA topology and maintain chromosomes in an underwound state. Negative supercoiling favors strand separation, and DNA replication, transcription, recombination and repair, all of which involve strand separation. Also able to catal…	gyrB	0.650253	3.0897	2.64994	1.84878e-06
Mes4_2033	Part of a complex that catalyzes the reversible cleavage of acetylhypothetical proteinCoA, allowing growth on acetate as sole source of carbon and energy. The alphahypothetical proteinepsilon complex generates CO from CO(2), while the beta subunit (this protein) combines the CO with CoA and a methyl group to form acetylhypothetical proteinCoA. The methyl group, which is incorporated into acetylhy…	cdhC	71.5702	1329.2	4.63122	7.2672e-20
Mes4_2034	Part of a complex that catalyzes the reversible cleavage of acetylhypothetical proteinCoA, allowing growth on acetate as sole source of carbon and energy. The alphahypothetical proteinepsilon subcomponent functions as a carbon monoxide dehydrogenase. The precise role of the epsilon subunit is unclear	cdhB	7.91266	2210.37	8.50961	5.61856e-49
Mes4_2035	PFAM PUA domain containing protein	-	0.252885	1.07297	2.52628	5.12077e-06
Mes4_2039	Belongs to the classhypothetical proteinI aminoacylhypothetical proteintRNA synthetase family	lysS	0.825446	8.01485	3.72701	8.27468e-12
Mes4_204	ATPase, Phypothetical proteintype (transporting), HAD superfamily, subfamily IC	-	0.298397	4.43802	4.25938	1.73443e-16
Mes4_2040	DEAD DEAH box helicase domain protein	-	0.585325	3.34709	2.99116	7.16249e-08
Mes4_2043	eIFhypothetical protein2 functions in the early steps of protein synthesis by forming a ternary complex with GTP and initiator tRNA	eif2g	1.87662	19.2295	3.75819	8.05926e-14
Mes4_2044	Large family of predicted nucleotidehypothetical proteinbinding domains	-	2.03864	27.4298	4.20181	2.65578e-13
Mes4_2045	TIGRFAM DNAhypothetical proteindirected RNA polymerase	-	2.17153	26.0226	4.03456	4.75349e-14
Mes4_2046	Motif Chypothetical proteinterminal to PAS motifs (likely to contribute to PAS structural domain)	-	0.146263	0.633065	2.53376	2.09156e-07
Mes4_2047	Formylmethanofuran dehydrogenase, subunit B	fwdB-1	0.867361	7.59766	3.54179	4.46071e-11
Mes4_2048	Formylmethanofuran dehydrogenase subunit A	-	0.356041	5.93626	4.48124	2.55285e-17
Mes4_205	hypothetical protein	-	0.796648	3.78943	2.65313	1.1879e-05
Mes4_2050	Helixhypothetical proteinhairpinhypothetical proteinhelix domain	polX	0.0357284	0.93452	5.02376	4.06733e-15
Mes4_2052	PFAM CobN magnesium chelatase	-	0.648284	25.6897	5.77109	5.87083e-24
Mes4_2053	PQQhypothetical proteinlike domain	-	0.842637	26.4545	5.43731	4.05812e-23
Mes4_2054	WDhypothetical protein40 repeat	-	0.41747	7.38306	4.61091	1.9433e-13
Mes4_2056	Transcriptional regulator	-	1.92605	4.2481	1.59278	0.00143651
Mes4_2059	PFAM ABC transporter	-	0.594859	3.70848	2.99778	1.23463e-05
Mes4_206	Catalyzes the formation of pyridoxal 5'hypothetical proteinphosphate from ribose 5hypothetical proteinphosphate (RBP), glyceraldehyde 3hypothetical proteinphosphate (G3P) and ammonia. The ammonia is provided by the PdxT subunit. Can also use ribulose 5hypothetical proteinphosphate and dihydroxyacetone phosphate as substrates, resulting from enzymehypothetical proteincatalyzed isomerization of RBP…	pdxS	3.00159	12.758	2.5281	1.73381e-06
Mes4_2060	PFAM SufBD protein	-	1.21367	7.9212	3.1118	4.2455e-09
Mes4_2063	FAD binding domain	-	0.175925	3.31811	4.64041	2.14862e-20
Mes4_2064	TIGRFAM anaerobic ribonucleosidehypothetical proteintriphosphate reductase activating protein	nrdG	1.15664	9.33056	3.41989	7.61821e-14
Mes4_2065	TIGRFAM anaerobic ribonucleosidehypothetical proteintriphosphate reductase	nrdD	3.82672	11.0084	1.94924	6.27377e-05
Mes4_2066	Protein of unknown function (DUF1699)	-	3.95945	22.8304	2.92993	2.88481e-06
Mes4_207	PFAM pyruvate flavodoxin ferredoxin oxidoreductase domain protein	porA-1	0.702351	8.63188	4.02933	2.42538e-14
Mes4_2071	Converts GTP to 7,8hypothetical proteindihydrohypothetical proteinDhypothetical proteinneopterin 2',3'hypothetical proteincyclic phosphate, the first intermediate in the biosynthesis of coenzyme methanopterin	mptA	1.80885	5.46678	2.01509	8.52741e-05
Mes4_2072	Cation transporter/ATPase, Nhypothetical proteinterminus	-	0.230232	3.51824	4.36236	7.17065e-14
Mes4_2073	Uroporphyrinogen decarboxylase (UROhypothetical proteinD)	-	1.15657	5.18086	2.57245	1.9393e-08
Mes4_2077	PFAM aminoacylhypothetical proteintRNA synthetase class Ib	trpS	0.589095	3.27091	2.89801	7.77317e-07
Mes4_2078	PFAM NHL repeat containing protein	-	0.254674	20.5399	6.77165	1.30001e-20
Mes4_2079	PFAM PKD domain containing protein	-	0.35727	15.6029	5.84216	1.68745e-14
Mes4_208	thiamine pyrophosphate enzyme domain protein TPPhypothetical proteinbinding	porB-1	2.13961	40.4715	4.70913	9.39118e-16
Mes4_2081	Helixhypothetical proteinturnhypothetical proteinhelix XREhypothetical proteinfamily like proteins	-	0.495267	2.11986	2.53989	4.81051e-07
Mes4_2082	PFAM AMPhypothetical proteindependent synthetase and ligase	-	0.490654	3.94614	3.4508	9.51132e-09
Mes4_2083	4Fehypothetical protein4S dicluster domain	-	0.802884	8.36713	3.80658	5.43808e-11
Mes4_2084	Pyruvate:ferredoxin oxidoreductase core domain II	-	0.518609	4.24112	3.44848	1.12485e-10
Mes4_2086	Belongs to the phosphoglycerate kinase family	pgk	1.04298	1.91764	1.28965	0.00991869
Mes4_2088	TIGRFAM phosphoribosylaminoimidazolecarboxamide formyltransferase IMP cyclohydrolase	-	2.5835	14.3985	2.932	8.61308e-08
Mes4_2092	TIGRFAM F420hypothetical proteindependent oxidoreductase	-	2.5095	6.35457	1.75999	0.00196117
Mes4_2094	Catalyzes the NAD( )hypothetical proteindependent oxidative deamination of Lhypothetical proteinalanine to pyruvate, and the reverse reaction, the reductive amination of pyruvate	ala	3.1355	4.8692	1.08989	0.0299955
Mes4_2095	Protein of unknown function (DUF434)	-	0.590838	2.205	2.34979	9.65403e-05
Mes4_2098	Domain of unknown function (DUF1724)	-	0.531432	1.26435	1.69495	0.0043881
Mes4_2099	Replication factor C	-	0.553473	3.93552	3.29334	3.16232e-06
Mes4_210	Pyridoxalhypothetical proteindependent decarboxylase conserved domain	-	0.228576	3.00919	4.12846	8.15805e-16
Mes4_2101	transmembrane transporter activity	-	0.0801875	3.83543	5.82488	9.15576e-17
Mes4_2102	hypothetical protein	-	0.138096	5.1731	5.54828	7.51544e-19
Mes4_2103	Amino acid permease	-	0.268834	2.41333	3.63887	5.24266e-09
Mes4_2105	methyltransferase activity	mtmB1	3.1138	42.1186	4.15809	2.15132e-12
Mes4_2107	PQQhypothetical proteinlike domain	-	0.458549	1.54435	2.22586	0.0136753
Mes4_2108	Sulfatase	-	0.153516	1.20118	3.38195	5.08497e-08
Mes4_211	Elongator protein 3 MiaB NifB	-	0.941189	2.6371	1.91496	0.00011917
Mes4_2110	Clp protease	-	2.01518	9.50585	2.72136	1.77482e-05
Mes4_2111	PFAM band 7 protein	-	1.22993	6.70851	2.88813	1.26312e-06
Mes4_2116	GAF domain	-	0.629587	8.71733	4.21205	2.61388e-15
Mes4_2117	hypothetical protein	-	7.99232	22.8457	1.95593	0.000921565
Mes4_2118	hypothetical protein	-	5.77574	16.5516	1.97606	0.00278528
Mes4_212	Ribonuclease R wingedhypothetical proteinhelix domain	-	2.73571	9.53592	2.244	4.14053e-05
Mes4_2120	Essential cell division protein that forms a contractile ring structure (Z ring) at the future cell division site. The regulation of the ring assembly controls the timing and the location of cell division. One of the functions of the FtsZ ring is to recruit other cell division proteins to the septum to produce a new cell wall between the dividing cells. Binds GTP and shows GTPase activity	ftsZ-1	5.24354	17.9082	2.19195	0.00020353
Mes4_2121	PFAM dihydropteroate synthase, DHPS	-	0.423592	2.74574	3.11868	4.70967e-07
Mes4_2124	hypothetical protein	-	1.07039	4.41482	2.44684	6.40643e-06
Mes4_2125	von Willebrand factor type A domain	-	1.78396	6.13801	2.17403	4.07944e-06
Mes4_2126	PFAM AMPhypothetical proteindependent synthetase and ligase	-	0.51423	6.34022	4.02891	3.22124e-14
Mes4_2128	KH, type 1, domain	-	1.42616	16.5684	3.97258	2.11869e-14
Mes4_213	Metallohypothetical proteinbetahypothetical proteinlactamase superfamily	-	3.26213	6.50844	1.39375	0.0246463
Mes4_2131	Belongs to the TPP enzyme family	-	0.326186	2.09439	3.11237	1.11998e-05
Mes4_2133	PFAM Tetrahydromethanopterin Shypothetical proteinmethyltransferase MtrH subunit	mtrH	59.9458	682.799	3.93308	1.25074e-13
Mes4_2134	Part of a complex that catalyzes the formation of methylhypothetical proteincoenzyme M and tetrahydromethanopterin from coenzyme M and methylhypothetical proteintetrahydromethanopterin. This is an energyhypothetical proteinconserving, sodiumhypothetical proteinion translocating step	mtrG	60.9222	1704.07	5.24622	1.32884e-18
Mes4_2135	TIGRFAM tetrahydromethanopterin Shypothetical proteinmethyltransferase, F subunit	-	48.9099	1768.24	5.6454	6.0138e-19
Mes4_2136	Part of a complex that catalyzes the formation of methylhypothetical proteincoenzyme M and tetrahydromethanopterin from coenzyme M and methylhypothetical proteintetrahydromethanopterin. This is an energyhypothetical proteinconserving, sodiumhypothetical proteinion translocating step	mtrG	40.3212	1035	5.13228	1.11396e-17
Mes4_2137	Part of a complex that catalyzes the formation of methylhypothetical proteincoenzyme M and tetrahydromethanopterin from coenzyme M and methylhypothetical proteintetrahydromethanopterin. This is an energyhypothetical proteinconserving, sodiumhypothetical proteinion translocating step	mtrB	47.1495	1475.62	5.43646	6.2346e-18
Mes4_2138	Part of a complex that catalyzes the formation of methylhypothetical proteincoenzyme M and tetrahydromethanopterin from coenzyme M and methylhypothetical proteintetrahydromethanopterin. This is an energyhypothetical proteinconserving, sodiumhypothetical proteinion translocating step	mtrC	31.1833	969.532	5.41967	1.02303e-19
Mes4_2139	Part of a complex that catalyzes the formation of methylhypothetical proteincoenzyme M and tetrahydromethanopterin from coenzyme M and methylhypothetical proteintetrahydromethanopterin. This is an energyhypothetical proteinconserving, sodiumhypothetical proteinion translocating step	mtrD	30.3509	780.579	5.12977	3.26738e-18
Mes4_214	Catalyzes the reversible conversion of 2hypothetical protein phosphoglycerate into phosphoenolpyruvate. It is essential for the degradation of carbohydrates via glycolysis	eno	2.93217	5.89629	1.45381	0.00424483
Mes4_2140	Part of a complex that catalyzes the formation of methylhypothetical proteincoenzyme M and tetrahydromethanopterin from coenzyme M and methylhypothetical proteintetrahydromethanopterin. This is an energyhypothetical proteinconserving, sodiumhypothetical proteinion translocating step	mtrE	30.0025	558.276	4.67204	8.038e-17
Mes4_2141	Catalyzes the formation of acetyl phosphate from acetate and ATP. Can also catalyze the reverse reaction	ackA	7.24308	67.7129	3.66849	3.63487e-10
Mes4_2142	Phosphate acetyl/butaryl transferase	-	23.3751	202.297	3.54351	1.0915e-12
Mes4_2145	Belongs to the UDPhypothetical proteinglucose GDPhypothetical proteinmannose dehydrogenase family	ugd	1.84779	5.69544	2.05477	0.000127298
Mes4_2146	Belongs to the metallohypothetical proteindependent hydrolases superfamily. DHOase family. Class I DHOase subfamily	pyrC	0.306019	2.12188	3.2154	1.34933e-09
Mes4_2147	hypothetical protein	-	1.19695	15.9705	4.08168	1.41384e-08
Mes4_2148	TIR domain	-	2.29398	10.9755	2.65326	2.65973e-06
Mes4_2149	hypothetical protein	-	0.367075	8.58357	4.91359	4.76651e-11
Mes4_2150	Part of a complex that catalyzes the reversible reduction of CoMhypothetical proteinShypothetical proteinShypothetical proteinCoB to the thiolhypothetical proteincoenzymes Hhypothetical proteinShypothetical proteinCoM (coenzyme M) and Hhypothetical proteinShypothetical proteinCoB (coenzyme B). HdrD may act as the catalytic subunit	hdrD	0.167838	10.5501	6.25478	2.06586e-17
Mes4_2151	Protein of unknown function DUF116	-	0.621713	6.51418	3.8534	5.16004e-09
Mes4_2152	Protein of unknown function DUF116	-	0.284585	2.15665	3.36077	1.25606e-09
Mes4_2155	Glycosyl transferase family 2	-	0.44173	5.38157	3.98902	1.86504e-10
Mes4_2156	One of the primary rRNA binding proteins. Required for association of the 30S and 50S subunits to form the 70S ribosome, for tRNA binding and peptide bond formation. It has been suggested to have peptidyltransferase activity	rpl2	6.40019	338.489	6.17295	8.24125e-29
Mes4_2157	Binds to 23S rRNA. One of the proteins that surrounds the polypeptide exit tunnel on the outside of the ribosome	rpl23	8.23594	365.885	5.91748	5.36814e-25
Mes4_2158	One of the primary rRNA binding proteins, this protein initially binds near the 5'hypothetical proteinend of the 23S rRNA. It is important during the early stages of 50S assembly. It makes multiple contacts with different domains of the 23S rRNA in the assembled 50S subunit and ribosome	rpl4	6.89457	350.628	6.11419	2.26569e-28
Mes4_2159	One of the primary rRNA binding proteins, it binds directly near the 3'hypothetical proteinend of the 23S rRNA, where it nucleates assembly of the 50S subunit	rpl3	5.08069	285.387	6.26195	9.54476e-27
Mes4_2161	hypothetical protein	-	0.322231	10.3365	5.30569	1.29647e-09
Mes4_2164	Methyltransferase domain	-	0.491541	2.04227	2.49737	2.93967e-06
Mes4_2166	COG0553 Superfamily II DNA RNA helicases, SNF2 family	-	0.505294	4.72407	3.70115	4.52883e-09
Mes4_2170	protein conserved in archaea	-	2.66426	23.6351	3.58065	2.708e-11
Mes4_2171	PFAM nucleic acid binding, OBhypothetical proteinfold, tRNA helicasehypothetical proteintype	-	2.81642	19.1881	3.18348	1.06244e-09
Mes4_2172	Sodium/hydrogen exchanger family	-	0.45882	1.63776	2.22703	5.57078e-05
Mes4_2173	PFAM CBS domain containing protein	-	0.551716	4.26518	3.35821	9.88744e-11
Mes4_2174	Catalyzes the formation of Shypothetical proteinadenosylmethionine from methionine and ATP	mat	2.49792	5.54401	1.56876	0.00196643
Mes4_2175	TatD related DNase	-	0.167266	2.40696	4.24286	1.62984e-15
Mes4_2176	Belongs to the alphahypothetical proteinIPM synthase homocitrate synthase family	leuA	1.6884	36.2097	4.85788	2.93255e-17
Mes4_2177	Required for chromosome condensation and partitioning	smc	1.04486	6.12791	2.97475	8.22241e-11
Mes4_2178	ABC 3 transport family	-	0.268722	3.2238	3.95273	1.19208e-13
Mes4_2179	ATPases associated with a variety of cellular activities	-	1.35329	4.74322	2.22045	2.09583e-06
Mes4_2180	Belongs to the sodium solute symporter (SSF) (TC 2.A.21) family	-	1.15356	2.49109	1.53866	0.00208362
Mes4_2181	Metallophosphoesterase	-	0.540271	3.43418	3.13646	1.24994e-05
Mes4_2182	Catalyzes the interconversion of methylthioribosehypothetical protein1hypothetical protein phosphate (MTRhypothetical protein1hypothetical proteinP) into methylthioribulosehypothetical protein1hypothetical proteinphosphate (MTRuhypothetical protein1hypothetical protein P)	-	1.37479	4.21726	2.05134	6.36221e-06
Mes4_2183	amino acids such as valine, to avoid such errors it has two additional distinct tRNA(Ile)hypothetical proteindependent editing activities. One activity is designated as 'pretransfer' editing and involves the hydrolysis of activated Valhypothetical proteinAMP. The other activity is designated 'posttransfer' editing and involves deacylation of mischarged Valhypothetical proteintRNA(Ile)	ileS	0.588516	7.32461	4.09905	5.41063e-12
Mes4_2184	Catalyzes the reversible reduction of methylenehypothetical proteinH(4)MPT to methylhypothetical proteinH(4)MPT	mer	0.665571	14.2944	4.92799	2.58107e-10
Mes4_2185	Coenzyme F420 hydrogenase/dehydrogenase, beta subunit Nhypothetical proteinterm	-	1.86521	19.1006	3.80479	2.21088e-14
Mes4_2186	cytidyltransferasehypothetical proteinrelated domain	nadR	2.2073	6.03763	1.87893	7.69507e-05
Mes4_2188	Essential cell division protein that forms a contractile ring structure (Z ring) at the future cell division site. The regulation of the ring assembly controls the timing and the location of cell division. One of the functions of the FtsZ ring is to recruit other cell division proteins to the septum to produce a new cell wall between the dividing cells. Binds GTP and shows GTPase activity	ftsZ-1	3.02093	5.80789	1.41129	0.00975152
Mes4_2189	Carbamoylhypothetical proteinphosphate synthetase large chain, oligomerisation	carB	2.15309	16.2443	3.34919	1.46895e-12
Mes4_2190	Belongs to the argininosuccinate synthase family. Type 1 subfamily	argG	2.06813	13.798	3.1638	1.25663e-10
Mes4_2191	MFS_1 like family	-	0.192909	0.64609	2.18927	8.70393e-05
Mes4_2193	Involved in the gluconeogenesis. Catalyzes stereospecifically the conversion of dihydroxyacetone phosphate (DHAP) to Dhypothetical proteinglyceraldehydehypothetical protein3hypothetical proteinphosphate (G3P)	tpiA	0.66845	9.32097	4.24361	3.65174e-11
Mes4_2194	PFAM ABC transporter	-	0.138846	3.48838	5.04424	3.18806e-19
Mes4_2195	FecCD transport family	-	0.224764	3.74212	4.48275	6.68865e-14
Mes4_2196	ABChypothetical proteintype Fe3 hypothetical proteinhydroxamate transport system, periplasmic component	-	0.641159	7.01782	3.90332	1.83328e-11
Mes4_2198	formylmethanofuran dehydrogenase, subunit E	-	3.88586	28.1656	3.30542	1.89403e-08
Mes4_2199	COG0747 ABChypothetical proteintype dipeptide transport system, periplasmic component	-	2.25394	17.708	3.39177	9.61059e-11
Mes4_220	Shypothetical proteinlayer protein	-	2.48791	34.5769	4.25815	7.93092e-14
Mes4_2200	COG0601 ABChypothetical proteintype dipeptide oligopeptide nickel transport systems, permease components	-	0.241802	3.88045	4.41724	7.75116e-11
Mes4_2201	With S4 and S5 plays an important role in translational accuracy. Located at the interface of the 30S and 50S subunits	rps12	1.51393	13.7421	3.61991	8.03536e-13
Mes4_2202	transcription termination protein NusA	nusA	4.71203	73.4945	4.41605	9.64386e-15
Mes4_2203	PFAM ribosomal protein L7Ae L30e S12e Gadd45	rpl30e	8.60295	55.673	3.13122	1.95086e-10
Mes4_2204	DNAhypothetical proteindependent RNA polymerase catalyzes the transcription of DNA into RNA using the four ribonucleoside triphosphates as substrates	rpoA2	2.73433	34.7464	4.10807	3.25021e-15
Mes4_2205	DNAhypothetical proteindependent RNA polymerase catalyzes the transcription of DNA into RNA using the four ribonucleoside triphosphates as substrates	rpoA1	4.86884	61.8878	4.10099	8.12705e-16
Mes4_2206	DNAhypothetical proteindependent RNA polymerase catalyzes the transcription of DNA into RNA using the four ribonucleoside triphosphates as substrates	rpoB2	4.00183	66.3227	4.50934	2.63519e-17
Mes4_2207	Belongs to the RNA polymerase beta chain family	rpoB1	1.49187	19.2731	4.10502	4.14903e-17
Mes4_221	Involved in targeting and insertion of nascent membrane proteins into the cytoplasmic membrane. Binds to the hydrophobic signal sequence of the ribosomehypothetical proteinnascent chain (RNC) as it emerges from the ribosomes. The SRPhypothetical proteinRNC complex is then targeted to the cytoplasmic membrane where it interacts with the SRP receptor FtsY	srp54	1.42425	5.15427	2.27361	8.82751e-07
Mes4_2217	PFAM amidohydrolase	-	6.20454	49.8662	3.45021	4.59809e-11
Mes4_2218	Universal stress protein family	-	10.3272	106.307	3.81459	1.23865e-12
Mes4_2219	PFAM CBS domain containing protein	-	7.13118	60.1722	3.51618	2.03139e-11
Mes4_222	Formylmethanofuran dehydrogenase subunit A	-	0.751416	7.22271	3.72524	1.55045e-08
Mes4_2220	PFAM bifunctional deaminasehypothetical proteinreductase domain protein	-	0.220363	1.47744	3.15231	4.71019e-08
Mes4_2222	hypothetical protein	-	0.610412	1.47568	1.69039	0.00763146
Mes4_2224	PFAM ATPhypothetical proteinbinding region, ATPase domain protein	-	0.871849	5.85225	3.21679	7.0657e-07
Mes4_2228	Polyphosphate kinase 2 (PPK2)	-	0.107	1.25673	4.01437	4.11413e-07
Mes4_2229	TIGRFAM ATPase, Phypothetical proteintype (transporting), HAD superfamily, subfamily IC	-	0.149876	2.56935	4.51554	1.51109e-19
Mes4_2232	Has ATPase and nonhypothetical proteinspecific DNAhypothetical proteinbinding activities	mutS2	0.449332	2.95571	3.14281	1.6519e-11
Mes4_2233	HEAT repeats	-	0.238313	1.49276	3.05439	1.88504e-06
Mes4_2240	Catalyzes the conversion of dihydroorotate to orotate	pyrD	0.487707	10.4983	4.86444	8.08255e-14
Mes4_2241	Responsible for channeling the electrons from the oxidation of dihydroorotate from the FMN redox center in the PyrD type B subunit to the ultimate electron acceptor NAD( )	pyrK	1.56567	13.6062	3.58069	2.96751e-11
Mes4_2242	Fumarylacetoacetate (FAA) hydrolase family	-	4.83282	13.0816	1.8902	0.000143896
Mes4_2243	protein conserved in archaea	-	1.85388	5.15418	1.96935	0.00167772
Mes4_2244	Catalyzes the attachment of glutamate to tRNA(Glu) in a twohypothetical proteinstep reaction glutamate is first activated by ATP to form Gluhypothetical proteinAMP and then transferred to the acceptor end of tRNA(Glu)	gltX	0.832304	3.80325	2.62273	2.12815e-07
Mes4_2247	PFAM 4Fehypothetical protein4S ferredoxin, ironhypothetical proteinsulfur binding domain protein	-	1.63682	7.7327	2.65265	3.39938e-08
Mes4_225	Nitrogenase component 1 type Oxidoreductase	-	0.044416	0.863121	4.6506	3.6953e-12
Mes4_2250	Domain of unknown function (DUF362)	-	0.341208	2.9502	3.48422	3.95371e-07
Mes4_2253	part of an ABC transporter complex. Responsible for energy coupling to the transport system	-	0.34875	0.916257	1.85333	0.000300166
Mes4_2257	Catalyzes the condensation of 4hypothetical proteinaminobenzoate (pABA) with 5hypothetical proteinphosphohypothetical proteinalphahypothetical proteinDhypothetical proteinribose 1hypothetical proteindiphosphate (PRPP) to produce betahypothetical proteinribofuranosylaminobenzene 5'hypothetical proteinphosphate (betahypothetical proteinRFAhypothetical proteinP)	-	1.14944	7.23881	3.09968	4.18162e-08
Mes4_2259	Precorrinhypothetical protein6y C5,15hypothetical proteinmethyltransferase (Decarboxylating), CbiE subunit	cbiE	0.486602	5.33402	3.87517	2.50771e-12
Mes4_226	Nitrogenase component 1 type Oxidoreductase	-	0.0976429	0.927336	3.64842	1.0592e-12
Mes4_2260	Catalyzes the methylation of Chypothetical protein1 in cobalthypothetical proteinprecorrinhypothetical protein5B to form cobalthypothetical proteinprecorrinhypothetical protein6A	cbiD	1.5788	13.6674	3.53922	1.77608e-11
Mes4_2266	Catalyzes the attachment of threonine to tRNA(Thr) in a twohypothetical proteinstep reaction Lhypothetical proteinthreonine is first activated by ATP to form Thrhypothetical proteinAMP and then transferred to the acceptor end of tRNA(Thr)	thrS	0.690756	4.2615	3.03499	7.91045e-10
Mes4_2267	DEADhypothetical proteinlike helicases superfamily	-	0.525752	3.95104	3.36468	2.03108e-09
Mes4_2271	hypothetical protein	-	0.427053	1.68917	2.45052	8.51047e-05
Mes4_2272	Protein of unknown function (DUF1699)	-	0.912442	2.26938	1.6968	0.000194935
Mes4_2273	TIGRFAM NiFe hydrogenase maturation protein HypF	hypF	0.232192	2.4104	3.82261	1.49971e-13
Mes4_2274	hypothetical protein	-	16.6054	335.257	4.76327	2.43735e-16
Mes4_2275	Produces ATP from ADP in the presence of a proton gradient across the membrane	atpD	68.1996	1486.39	4.90529	1.24056e-16
Mes4_2276	Produces ATP from ADP in the presence of a proton gradient across the membrane. The archaeal beta chain is a regulatory subunit	atpB	211.197	2972.84	4.24431	1.71039e-20
Mes4_2277	Produces ATP from ADP in the presence of a proton gradient across the membrane. The archaeal alpha chain is a catalytic subunit	atpA	64.0355	2229.01	5.57359	2.82648e-21
Mes4_2278	AAA domain (dyneinhypothetical proteinrelated subfamily)	-	0.435982	8.16967	4.63778	5.76497e-13
Mes4_2279	Shypothetical proteinlayer protein	-	0.429473	7.93607	4.62922	1.73505e-16
Mes4_228	Pectate lyase superfamily protein	-	0.419116	0.926749	1.56844	0.0269992
Mes4_2282	Dimethylates a single guanine residue at position 26 of a number of tRNAs using Shypothetical proteinadenosylhypothetical proteinLhypothetical proteinmethionine as donor of the methyl groups	trm1	0.515114	1.63829	2.05879	0.000912009
Mes4_2283	hypothetical protein	-	1.10285	3.20163	1.9717	0.00035766
Mes4_2284	Uncharacterized protein conserved in archaea (DUF2110)	-	1.52903	4.50215	2.00808	0.000129603
Mes4_2288	Carbamoylhypothetical proteinphosphate synthetase large chain, oligomerisation	carB	1.57938	18.2214	3.95958	1.17589e-17
Mes4_2290	His Kinase A (phosphohypothetical proteinacceptor) domain	-	0.423935	2.37503	2.90123	2.22607e-07
Mes4_2291	cheYhypothetical proteinhomologous receiver domain	-	5.27394	11.9203	1.62191	0.005297
Mes4_2293	Belongs to the HisA HisF family	-	0.91589	2.04047	1.6215	0.0179473
Mes4_2294	Catalyzes the formation of 4hypothetical protein(hydroxymethyl)hypothetical protein2hypothetical protein furancarboxaldehyde phosphate (4hypothetical proteinHFChypothetical proteinP) from two molecules of glyceraldehydehypothetical protein3hypothetical proteinP (GAhypothetical protein3hypothetical proteinP)	mfnB	2.63347	4.38922	1.15245	0.0325056
Mes4_2298	TIGRFAM small GTPhypothetical proteinbinding protein	-	1.07876	3.23009	2.0358	0.000631303
Mes4_2299	Cytochrome C biogenesis protein transmembrane region	-	0.363554	1.86642	2.76897	3.98385e-08
Mes4_230	TIGRFAM 26S proteasome subunit P45 family	pan-1	1.21247	5.99187	2.76056	5.12607e-08
Mes4_2300	aminotransferase class I and II	-	2.84358	9.4695	2.17063	2.6169e-06
Mes4_2301	PFAM sugar isomerase (SIS)	-	1.196	7.23848	3.04553	7.84282e-10
Mes4_2302	Protein of unknown function (DUF521)	-	0.62479	6.21122	3.72618	2.93839e-15
Mes4_2303	Belongs to the UPF0107 family	-	1.22288	11.3697	3.62012	2.75811e-13
Mes4_2304	Peptidase family M50	-	1.02827	6.67354	3.12772	2.54293e-08
Mes4_2306	TrkAhypothetical proteinC domain	pchA1	0.36622	0.718081	1.4277	0.0290832
Mes4_2310	Allows the formation of correctly charged Glnhypothetical proteintRNA(Gln) through the transamidation of misacylated Gluhypothetical proteintRNA(Gln) in organisms which lack glutaminylhypothetical proteintRNA synthetase. The reaction takes place in the presence of glutamine and ATP through an activated gammahypothetical proteinphosphohypothetical proteinGluhypothetical proteintRNA(Gln). The GatDE…	gatE	0.751044	4.56315	3.01255	1.15458e-10
Mes4_2313	GDP dissociation inhibitor	-	0.36846	1.84299	2.73539	3.3308e-09
Mes4_2317	Methanogenesis marker 13 metalloprotein	-	0.332821	3.35174	3.77529	2.57897e-10
Mes4_2319	HTHhypothetical proteintype transcriptional regulatory protein	-	2.06598	5.17816	1.73914	0.000776098
Mes4_232	Belongs to the ATCase OTCase family	argF	1.85597	8.02698	2.51109	5.59854e-08
Mes4_2320	Polysaccharide deacetylase	-	2.36095	12.1887	2.74344	1.9075e-05
Mes4_2322	Protein of unknown function (DUF3147)	-	0.747238	3.23162	2.52143	1.64038e-07
Mes4_2323	Dhypothetical proteinaminoacylhypothetical proteintRNA deacylase with broad substrate specificity. By recycling Dhypothetical proteinaminoacylhypothetical proteintRNA to Dhypothetical proteinamino acids and free tRNA molecules, this enzyme counteracts the toxicity associated with the formation of Dhypothetical proteinaminoacylhypothetical proteintRNA entities in vivo	dtdA	0.353937	2.1135	2.96157	4.36532e-08
Mes4_2324	PIN domain of ribonuclease	-	1.12901	3.44192	2.04949	4.68183e-05
Mes4_2325	Belongs to the purine pyrimidine phosphoribosyltransferase family	pyrE-2	5.41198	9.71527	1.26041	0.0092411
Mes4_2327	Right handed beta helix region	-	0.82589	2.58285	2.07107	0.000208082
Mes4_233	PFAM Phosphoribosylglycinamide synthetase	purD	0.660935	4.86786	3.30808	7.41064e-13
Mes4_2334	PFAM Cupin 2 conserved barrel domain protein	-	0.481815	1.43508	2.03373	0.00136195
Mes4_2336	Homeodomainhypothetical proteinlike domain	-	1.02085	3.27938	2.09795	0.000102474
Mes4_2337	PFAM metalhypothetical proteindependent phosphohydrolase, HD sub domain	-	0.732117	5.44125	3.31419	1.78248e-07
Mes4_2338	hypothetical protein	-	1.26733	7.16367	2.95364	5.20779e-06
Mes4_2339	Flavin prenyltransferase that catalyzes the synthesis of the prenylated FMN cofactor (prenylhypothetical proteinFMN) for 4hypothetical proteinhydroxyhypothetical protein3hypothetical protein polyprenylbenzoic acid decarboxylase UbiD. The prenyltransferase is metalhypothetical proteinindependent and links a dimethylallyl moiety from dimethylallyl monophosphate (DMAP) to the flavin N5 and C6 atoms …	ubiX	0.852828	5.94481	3.23242	1.59889e-10
Mes4_234	Ferredoxin thioredoxin reductase catalytic beta chain	-	2.02364	4.31297	1.52229	0.00239917
Mes4_2342	Catalyzes the hydrolysis of glutamine to glutamate and ammonia as part of the biosynthesis of pyridoxal 5'hypothetical proteinphosphate. The resulting ammonia molecule is channeled to the active site of PdxS	pdxT	1.03722	4.70523	2.60918	9.85825e-08
Mes4_2343	Allows the formation of correctly charged Glnhypothetical proteintRNA(Gln) through the transamidation of misacylated Gluhypothetical proteintRNA(Gln) in organisms which lack glutaminylhypothetical proteintRNA synthetase. The reaction takes place in the presence of glutamine and ATP through an activated gammahypothetical proteinphosphohypothetical proteinGluhypothetical proteintRNA(Gln). The GatDE…	gatD	1.2499	4.92761	2.38022	2.29776e-07
Mes4_2345	FAD linked oxidases, Chypothetical proteinterminal domain	-	0.264726	1.50836	2.82117	5.41386e-06
Mes4_2347	PFAM isocitrate isopropylmalate dehydrogenase	leuB	2.56281	28.0038	3.90114	1.70293e-14
Mes4_2348	Catalyzes the isomerization between 2hypothetical proteinisopropylmalate and 3hypothetical proteinisopropylmalate, via the formation of 2hypothetical proteinisopropylmaleate	leuD	3.09745	23.0004	3.34141	4.80131e-09
Mes4_2350	Polymerhypothetical proteinforming cytoskeletal	-	0.696545	3.91597	2.871	1.66203e-08
Mes4_2351	hypothetical protein	-	0.622313	3.3556	2.90477	0.00010825
Mes4_2352	PFAM SufBD protein	-	0.951939	7.63266	3.42073	1.37872e-09
Mes4_2353	PFAM ABC transporter	-	1.30735	4.3646	2.16828	8.01178e-05
Mes4_2354	MobAhypothetical proteinlike NTP transferase domain	cobY	0.242902	1.50883	3.03885	8.62208e-09
Mes4_2355	Joins adenosylcobinamidehypothetical proteinGDP and alphahypothetical proteinribazole to generate adenosylcobalamin (Adohypothetical proteincobalamin). Also synthesizes adenosylcobalamin 5'hypothetical proteinphosphate from adenosylcobinamidehypothetical proteinGDP and alphahypothetical proteinribazole 5'hypothetical proteinphosphate	cobS	0.431525	4.36668	3.76031	9.7812e-15
Mes4_2356	PFAM Phosphatidylglycerophosphatase A	-	1.05627	5.61333	2.81934	2.14907e-06
Mes4_2357	Domain of unknown function DUF21	-	0.779799	11.9014	4.34635	9.90527e-14
Mes4_2360	Ferredoxin thioredoxin reductase catalytic beta chain	-	0.836172	3.1898	2.37655	7.68936e-05
Mes4_2361	peptidase M42 family protein	-	0.874818	2.1739	1.72429	0.00116052
Mes4_2362	This molybdenumhypothetical proteiniron protein is part of the nitrogenase complex that catalyzes the key enzymatic reactions in nitrogen fixation	nifK	0.193231	0.923652	2.6941	2.42195e-06
Mes4_2364	KH, type 1, domain	-	1.65704	12.6016	3.35382	3.05815e-12
Mes4_2366	Protein of unknown function, DUF255	-	0.0401792	2.53099	6.29505	4.38745e-21
Mes4_2367	Catalyzes the transfer of a methyl group from trimethylamine to the corrinoid cofactor of MttC	mttB2	0.0933743	2.70297	5.19352	6.23019e-17
Mes4_2373	Catalyzes the reversible transfer of the terminal phosphate of ATP to form a longhypothetical proteinchain polyphosphate (polyP)	ppk	0.908574	3.4099	2.34927	3.34874e-06
Mes4_2374	Catalyzes the formation of Shypothetical proteinadenosylmethionine from methionine and ATP	mat	1.35964	2.87045	1.50645	0.0032775
Mes4_2375	Sjogren's syndrome/scleroderma autoantigen 1 (Autoantigen p27)	-	1.43719	4.37773	2.06895	9.86769e-05
Mes4_2377	Part of the RFC clamp loader complex which loads the PCNA sliding clamp onto DNA	rfcS	0.788519	2.37069	2.01888	0.00015006
Mes4_2378	Catalyzes the condensation of 4hypothetical proteinaminobenzoate (pABA) with 5hypothetical proteinphosphohypothetical proteinalphahypothetical proteinDhypothetical proteinribose 1hypothetical proteindiphosphate (PRPP) to produce betahypothetical proteinribofuranosylaminobenzene 5'hypothetical proteinphosphate (betahypothetical proteinRFAhypothetical proteinP)	-	1.74757	16.3632	3.67117	1.50194e-11
Mes4_2379	PFAM Prehypothetical proteinmRNA processing ribonucleoprotein, binding	-	1.24925	11.8934	3.70248	8.22196e-13
Mes4_2380	Involved in prehypothetical proteinrRNA and tRNA processing. Utilizes the methyl donor Shypothetical proteinadenosylhypothetical proteinLhypothetical proteinmethionine to catalyze the sitehypothetical proteinspecific 2'hypothetical proteinhydroxyl methylation of ribose moieties in rRNA and tRNA. Site specificity is provided by a guide RNA that base pairs with the substrate. Methylation occurs at …	flpA	0.714025	9.02901	4.08994	2.01441e-15
Mes4_2381	PFAM 4Fehypothetical protein4S ferredoxin, ironhypothetical proteinsulfur binding domain protein	hdrA-2	2.7006	11.0057	2.44159	8.3374e-07
Mes4_2382	PFAM pyruvate ferredoxin flavodoxin oxidoreductase	iorB	1.98784	20.0735	3.81773	1.73103e-09
Mes4_2383	Catalyzes the ferredoxinhypothetical proteindependent oxidative decarboxylation of arylpyruvates	iorA	1.29238	16.6987	4.14708	4.15052e-15
Mes4_2386	4Fehypothetical protein4S dicluster domain	-	0.334179	2.39683	3.24567	1.76437e-09
Mes4_2387	FAD linked oxidases, Chypothetical proteinterminal domain	-	0.493225	3.30272	3.18091	3.73086e-09
Mes4_2389	Haloacid dehalogenasehypothetical proteinlike hydrolase	-	1.4544	5.47824	2.32243	1.18251e-06
Mes4_239	Domain of unknown function (DUF3458_C) ARM repeats	-	0.636475	4.8359	3.36059	1.3006e-13
Mes4_2390	Phosphotransferase enzyme family	-	1.94264	7.1696	2.30185	5.24271e-05
Mes4_2391	FAD binding domain	-	0.196631	4.59337	4.94376	9.71245e-21
Mes4_2392	Multifunctional RNAhypothetical proteinbinding protein that recognizes the Khypothetical proteinturn motif in ribosomal RNA, the RNA component of RNase P, box H ACA, box C D and box C' D' sRNAs	rpl7ae	3.56882	32.3352	3.63197	2.01883e-11
Mes4_2396	TCPhypothetical protein1/cpn60 chaperonin family	-	2.00929	15.8011	3.39522	1.79727e-12
Mes4_2397	Bacterial extracellular solutehypothetical proteinbinding proteins, family 5 Middle	-	0.595907	37.3748	6.42118	2.32799e-30
Mes4_2398	Histidine kinase	-	2.73159	7.16446	1.80181	0.000582269
Mes4_24	Protein of unknown function (DUF1722)	-	0.700189	8.20113	3.95007	4.0228e-08
Mes4_2400	Transcriptional regulator	-	2.77802	9.63532	2.20377	4.46643e-06
Mes4_2401	hypothetical protein	-	1.64055	9.64869	3.01673	8.4008e-09
Mes4_2402	Possesses two activities a DNA synthesis (polymerase) and an exonucleolytic activity that degrades singlehypothetical proteinstranded DNA in the 3'hypothetical protein to 5'hypothetical proteindirection. Has a templatehypothetical proteinprimer preference which is characteristic of a replicative DNA polymerase	polC	0.439789	3.76079	3.54822	9.92065e-11
Mes4_2403	hypothetical protein	-	0.297798	5.04622	4.46823	6.2869e-08
Mes4_2405	PFAM peptidase U32	-	0.163739	1.55969	3.72447	1.54761e-06
Mes4_2406	PFAM peptidase U32	-	0.414883	2.54369	3.08109	1.83564e-08
Mes4_2411	Catalyzes the ATPhypothetical proteindependent transfer of a sulfur to tRNA to produce 4hypothetical proteinthiouridine in position 8 of tRNAs, which functions as a nearhypothetical proteinUV photosensor. Also catalyzes the transfer of sulfur to the sulfur carrier protein ThiS, forming ThiShypothetical proteinthiocarboxylate. This is a step in the synthesis of thiazole, in the thiamine biosynthes…	thiI	0.688783	3.45362	2.73098	7.77792e-08
Mes4_2413	Part of a complex that catalyzes the reversible cleavage of acetylhypothetical proteinCoA, allowing	cdhD	25.4571	334.995	4.15611	5.31603e-16
Mes4_2414	AAA domain	-	52.6387	1490.69	5.23984	1.83932e-22
Mes4_2415	Part of a complex that catalyzes the reversible cleavage of acetylhypothetical proteinCoA, allowing growth on acetate as sole source of carbon and energy. The alphahypothetical proteinepsilon complex generates CO from CO(2), while the beta subunit (this protein) combines the CO with CoA and a methyl group to form acetylhypothetical proteinCoA. The methyl group, which is incorporated into acetylhy…	cdhC	77.3028	1861.02	5.01452	8.26148e-22
Mes4_2416	Tetratricopeptide repeat	-	0.875767	9.23319	3.86102	7.44722e-12
Mes4_2418	haloacid dehalogenasehypothetical proteinlike hydrolase	-	5.65011	32.3748	2.94476	2.27479e-09
Mes4_2419	TGS domain protein	-	0.427728	1.60078	2.33279	3.20083e-05
Mes4_242	Stabilizes TBP binding to an archaeal boxhypothetical proteinA promoter. Also responsible for recruiting RNA polymerase II to the prehypothetical protein initiation complex (DNAhypothetical proteinTBPhypothetical proteinTFIIB)	tfb	2.83529	8.92383	2.09122	2.4483e-05
Mes4_2420	RNA ligase	-	0.848191	5.32913	3.09024	2.74515e-08
Mes4_2421	Mitochondrial biogenesis AIM24	-	5.02661	17.2414	2.23088	4.42773e-05
Mes4_2422	Prenyltransferase that catalyzes the transfer of the geranylgeranyl moiety of geranylgeranyl diphosphate (GGPP) to the C2 hydroxyl of (S)hypothetical protein3hypothetical proteinOhypothetical proteingeranylgeranylglyceryl phosphate (GGGP). This reaction is the second etherhypothetical proteinbondhypothetical proteinformation step in the biosynthesis of archaeal membrane lipids	-	0.867937	3.68445	2.50826	2.12407e-07
Mes4_2427	Catalyzes the ATPhypothetical proteindependent conversion of 7hypothetical proteincarboxyhypothetical protein7hypothetical protein deazaguanine (CDG) to 7hypothetical proteincyanohypothetical protein7hypothetical proteindeazaguanine (preQ(0))	queC	0.583096	3.89023	3.16238	1.09626e-06
Mes4_2428	Domain of unknown function (DUF366)	-	0.584391	7.25107	4.08138	4.28955e-11
Mes4_2429	Catalyzes the complex heterocyclic radicalhypothetical proteinmediated conversion of 6hypothetical proteincarboxyhypothetical protein5,6,7,8hypothetical proteintetrahydropterin (CPH4) to 7hypothetical protein carboxyhypothetical protein7hypothetical proteindeazaguanine (CDG), a step common to the biosynthetic pathways of all 7hypothetical proteindeazapurinehypothetical proteincontaining compounds	queE	0.353059	5.78713	4.46715	5.10059e-16
Mes4_2430	6hypothetical proteinpyruvoyl tetrahydropterin synthase	-	0.202973	4.37961	4.85352	3.6142e-14
Mes4_2431	hypothetical protein	-	2.11915	5.61763	1.85685	8.38349e-05
Mes4_2432	Cell division protein 48 (CDC48) domain 2	-	0.476316	3.42152	3.22465	8.59668e-12
Mes4_2434	MacBhypothetical proteinlike periplasmic core domain	-	0.498658	2.83547	2.92939	9.95114e-09
Mes4_2436	PFAM Methionine synthase, B12hypothetical proteinbinding module, cap domain protein	mtbC	0.161729	0.948478	3.04661	0.000763585
Mes4_2437	Catalyzes the decarboxylation of four acetate groups of uroporphyrinogenhypothetical proteinIII to yield coproporphyrinogenhypothetical proteinIII	-	0.0559476	1.10114	4.64773	3.5347e-14
Mes4_2441	Four repeated domains in the Fasciclin I family of proteins, present in many other contexts.	-	0.240984	2.90004	3.97675	1.90976e-07
Mes4_2443	Catalyzes the phosphorylation of pyruvate to phosphoenolpyruvate	-	1.38217	13.3721	3.67476	4.74441e-14
Mes4_2444	PFAM ABChypothetical protein2 type transporter	-	0.265543	3.06061	3.96117	7.00532e-12
Mes4_2445	AAA domain, putative AbiEii toxin, Type IV TA system	-	0.252325	4.90165	4.70992	4.99073e-13
Mes4_2446	Domain of unknown function (DUF1724)	-	0.583175	1.23819	1.48899	0.0162431
Mes4_2448	helical bimodular (HBM) domain	-	0.457957	2.69436	2.98744	3.53897e-09
Mes4_2449	von Willebrand factor (vWF) type A domain	-	0.291303	1.54365	2.80846	5.18903e-06
Mes4_245	ABChypothetical protein2 family transporter protein	-	0.171828	2.3497	4.2073	6.87974e-14
Mes4_2450	hypothetical protein	-	0.629523	1.26434	1.44853	0.0328765
Mes4_2454	Shypothetical proteinlayer protein	-	0.459661	2.50802	2.8774	7.05612e-08
Mes4_2455	biotin lipoate A B protein ligase	birA	2.54989	27.7892	3.87024	3.35635e-13
Mes4_2456	hypothetical protein	-	0.459091	11.6972	5.11294	8.86177e-11
Mes4_2457	ATPases associated with a variety of cellular activities	-	0.48692	7.73284	4.47175	1.49737e-10
Mes4_2458	CobW/HypB/UreG, nucleotidehypothetical proteinbinding domain	-	0.246828	0.946398	2.37833	6.6997e-05
Mes4_2459	PFAM Chaperonin Cpn60 TCPhypothetical protein1	-	0.197476	1.53309	3.34468	2.30119e-11
Mes4_246	Uroporphyrinogen decarboxylase (UROhypothetical proteinD)	-	1.16255	2.03643	1.2688	0.017998
Mes4_2462	PFAM isocitrate isopropylmalate dehydrogenase	aksF	0.574835	1.45573	1.76805	0.000167728
Mes4_2468	Belongs to the MCM family	mcm	0.869678	6.93806	3.45809	1.63877e-10
Mes4_2469	CobN/Magnesium Chelatase	-	0.0677035	22.3825	8.78447	8.3951e-27
Mes4_2470	ABChypothetical proteintype dipeptide oligopeptide nickel transport systems, permease components	-	0.131169	7.72282	6.22002	1.88783e-21
Mes4_2471	ABChypothetical proteintype dipeptide oligopeptide nickel transport systems, permease components	-	0.0423491	5.42771	7.38228	3.92719e-19
Mes4_2472	Belongs to the ABC transporter superfamily	-	0.0338212	4.27785	7.32085	1.12283e-23
Mes4_2473	TIGRFAM oligopeptide dipeptide ABC transporter, ATPhypothetical proteinbinding protein, Chypothetical proteinterminal domain	appF	1.65481	3.48566	1.4881	0.00027258
Mes4_2474	AAA domain (dyneinhypothetical proteinrelated subfamily)	-	1.16287	21.3547	4.65668	1.02126e-17
Mes4_2475	Shypothetical proteinlayer protein	-	0.679067	11.6393	4.55734	2.04843e-15
Mes4_2476	PFAM triphosphoribosylhypothetical proteindephosphohypothetical proteinCoA protein	-	0.511652	2.15259	2.51929	2.5636e-05
Mes4_2477	Dihydrouridine synthase (Dus)	-	1.84209	7.73122	2.48531	2.31027e-07
Mes4_2478	Is involved in the reduction of 2,3hypothetical protein digeranylgeranylglycerophospholipids (unsaturated archaeols) into 2,3hypothetical proteindiphytanylglycerophospholipids (saturated archaeols) in the biosynthesis of archaeal membrane lipids. Catalyzes the formation of archaetidic acid (2,3hypothetical proteindihypothetical proteinOhypothetical proteinphytanylhypothetical proteinsnhypothetica…	-	0.297107	1.47124	2.67666	0.000359829
Mes4_2479	Catalyzes the ferredoxinhypothetical proteindependent oxidative decarboxylation of arylpyruvates	-	1.95859	21.6068	3.90226	3.85096e-15
Mes4_2481	Aconitase Chypothetical proteinterminal domain	-	0.628626	8.61766	4.23067	2.09015e-15
Mes4_2485	HsdM Nhypothetical proteinterminal domain	-	0.413155	1.61672	2.42601	2.01466e-05
Mes4_2488	Transmembrane secretion effector	-	0.0429006	1.3952	5.42513	2.27025e-14
Mes4_2489	Creatinase/Prolidase Nhypothetical proteinterminal domain	-	0.279216	1.06377	2.39664	5.78122e-05
Mes4_249	Catalyzes the formation of phosphoribosylamine from phosphoribosylpyrophosphate (PRPP) and glutamine	purF	3.3358	14.87	2.58789	6.19817e-08
Mes4_2490	Acetyltransferase (GNAT) domain	-	0.803313	2.97081	2.27651	8.51338e-05
Mes4_2491	Peptidase dimerisation domain	-	0.463274	4.93214	3.86976	7.88166e-11
Mes4_25	PFAM PEGA domain	-	0.354005	9.88393	5.192	1.31514e-09
Mes4_250	ATP synthase alpha/beta family, betahypothetical proteinbarrel domain	-	0.139704	1.48018	3.74688	6.94406e-09
Mes4_2501	PFAM ABC transporter	-	0.842157	12.533	4.29885	1.26404e-16
Mes4_2502	MobAhypothetical proteinlike NTP transferase domain	cobY	0.387612	6.46534	4.47983	1.96076e-16
Mes4_2503	Joins adenosylcobinamidehypothetical proteinGDP and alphahypothetical proteinribazole to generate adenosylcobalamin (Adohypothetical proteincobalamin). Also synthesizes adenosylcobalamin 5'hypothetical proteinphosphate from adenosylcobinamidehypothetical proteinGDP and alphahypothetical proteinribazole 5'hypothetical proteinphosphate	cobS	0.569089	6.65597	3.97001	2.07403e-10
Mes4_2504	PFAM Phosphatidylglycerophosphatase A	-	0.619734	6.52176	3.8235	3.49304e-10
Mes4_2505	PFAM Aminotransferase class I and II	hisC	0.458368	4.02957	3.61571	2.95624e-08
Mes4_2506	Belongs to the classhypothetical proteinIII pyridoxalhypothetical proteinphosphatehypothetical proteindependent aminotransferase family	argD	0.436302	5.56288	4.13695	5.86254e-13
Mes4_2507	PFAM ABC transporter	-	1.41376	14.6144	3.8029	4.21842e-11
Mes4_2508	PFAM SufBD protein	-	0.290684	3.18876	3.85348	2.94662e-11
Mes4_251	Methanogenesis marker 13 metalloprotein	-	1.38836	26.2391	4.67217	1.0411e-17
Mes4_2511	PFAM Radical SAM domain protein	-	0.676535	1.4042	1.48516	0.00729179
Mes4_2514	4Fehypothetical protein4S ferredoxin, ironhypothetical proteinsulfur binding	-	0.810292	9.8239	3.9887	2.43291e-10
Mes4_2515	Ammonium Transporter Family	-	0.470329	4.0534	3.50868	7.0862e-10
Mes4_2516	Belongs to the P(II) protein family	-	0.498318	3.73466	3.27901	2.24947e-10
Mes4_252	Involved in the biosynthesis of isoprenoids. Catalyzes the 1,3hypothetical proteinallylic rearrangement of the homoallylic substrate isopentenyl (IPP) to its allylic isomer, dimethylallyl diphosphate (DMAPP)	fni	0.434729	1.66362	2.37785	2.33737e-05
Mes4_2520	Myohypothetical proteininositolhypothetical protein1hypothetical proteinphosphate synthase	-	0.148168	3.01231	4.72345	8.04688e-15
Mes4_2521	hypothetical protein	-	8.87407	14.0329	1.024	0.0336849
Mes4_2522	DegT/DnrJ/EryC1/StrS aminotransferase family	-	0.178545	7.67845	5.83181	1.25983e-19
Mes4_2523	DsrE/DsrFhypothetical proteinlike family	-	0.269219	11.7412	5.68019	7.57319e-10
Mes4_2525	Sulfurtransferase TusA	-	0.484324	6.40723	4.08865	2.10522e-08
Mes4_2527	Belongs to the P(II) protein family	-	0.782277	2.96659	2.29475	0.00143267
Mes4_2528	Ammonium Transporter Family	-	0.333958	2.60372	3.38046	2.33206e-08
Mes4_2529	PFAM Uroporphyrinhypothetical proteinIII C tetrapyrrole (Corrin Porphyrin) methyltransferase	-	0.57267	11.0016	4.69489	5.35104e-22
Mes4_253	Catalyzes the formation of isopentenyl diphosphate (IPP), the building block of all isoprenoids	-	0.241875	4.21846	4.54287	2.68904e-07
Mes4_2530	PFAM Precorrinhypothetical protein8X methylmutase CbiC CobH	-	1.00235	7.6842	3.38205	8.148e-09
Mes4_2531	Involved in regulation of DNA replication	cdc6-1	0.705958	1.28414	1.33542	0.0488257
Mes4_2532	Collagenase	-	0.844769	6.20025	3.33066	6.38947e-10
Mes4_2535	Part of a heterotetrameric complex that catalyzes the twohypothetical proteinstep biosynthesis of anthranilate, an intermediate in the biosynthesis of Lhypothetical proteintryptophan. In the first step, the glutaminehypothetical protein binding beta subunit (TrpG) of anthranilate synthase (AS) provides the glutamine amidotransferase activity which generates ammonia as a substrate that, along with…	trpE	0.615531	15.5245	5.10896	1.73574e-21
Mes4_2536	hypothetical protein	-	0.401036	2.8336	3.2179	3.18787e-08
Mes4_2539	Transposase	-	1.04947	2.00256	1.36633	0.0125606
Mes4_254	Catalyzes the transfer of the 2hypothetical proteinphospholactate moiety from lactyl (2) diphosphohypothetical protein(5')guanosine (LPPG) to 7,8hypothetical proteindidemethylhypothetical protein 8hypothetical proteinhydroxyhypothetical protein5hypothetical proteindeazariboflavin (FO) with the formation of the Lhypothetical protein lactyl phosphodiester of 7,8hypothetical proteindidemethylhypothe…	cofD	1.43279	8.61812	3.00988	1.72424e-09
Mes4_2540	Hydantoinase/oxoprolinase Nhypothetical proteinterminal region	-	0.506893	0.954792	1.32681	0.017949
Mes4_2541	PFAM ATPhypothetical proteinbinding region, ATPase domain protein	-	0.410981	3.60869	3.56107	6.90703e-07
Mes4_2542	Pyruvate ferredoxin/flavodoxin oxidoreductase	-	2.50018	30.3107	4.0614	1.21294e-13
Mes4_2543	Methyltransferase type 11	-	0.816605	17.5666	4.85034	4.03744e-15
Mes4_2544	ABChypothetical proteintype dipeptide transport system periplasmic component	-	0.580903	7.96792	4.24737	2.66832e-13
Mes4_2547	archaeal coiledhypothetical proteincoil protein	-	3.18476	18.4643	2.97622	1.16883e-09
Mes4_2548	haloacid dehalogenasehypothetical proteinlike hydrolase	-	5.6149	31.1935	2.90553	4.45396e-09
Mes4_255	PFAM metalhypothetical proteindependent phosphohydrolase, HD sub domain	-	1.50674	4.02965	1.86086	0.00140487
Mes4_2552	hypothetical protein	-	4.62831	10.8454	1.60452	0.000361384
Mes4_2554	PFAM TOBE domain	-	0.316015	1.10316	2.23558	3.33159e-05
Mes4_2555	PFAM bindinghypothetical proteinproteinhypothetical proteindependent transport systems inner membrane component	-	0.124877	1.15892	3.60718	1.21696e-09
Mes4_2556	ABChypothetical proteintype molybdate transport system periplasmic component	wtpA	0.258876	1.59377	3.04535	1.10443e-08
Mes4_2557	Sodium:solute symporter family	-	0.435119	2.22259	2.77003	5.7663e-10
Mes4_256	heterodisulfide reductase subunit C	-	2.17068	13.9333	3.11897	8.48981e-09
Mes4_257	CoBhypothetical proteinhypothetical proteinCoM heterodisulfide reductase subunit B	hdrB-2	1.52069	13.4387	3.56261	5.2907e-12
Mes4_258	Protein of unknown function (DUF1284)	-	0.69561	5.43679	3.37867	1.69092e-11
Mes4_26	Predicted membrane protein (DUF2157)	-	0.54406	5.68987	3.84972	2.12839e-09
Mes4_262	4Fehypothetical protein4S ferredoxin, ironhypothetical proteinsulfur binding	-	1.2681	2.10745	1.19808	0.0219964
Mes4_267	Endonuclease that specifically degrades the RNA of RNAhypothetical protein DNA hybrids	rnhB	1.07942	2.55844	1.69142	0.000441016
Mes4_269	Part of the phosphoribosylformylglycinamidine synthase complex involved in the purines biosynthetic pathway. Catalyzes the ATPhypothetical proteindependent conversion of formylglycinamide ribonucleotide (FGAR) and glutamine to yield formylglycinamidine ribonucleotide (FGAM) and glutamate. The FGAM synthase complex is composed of three subunits. PurQ produces an ammonia molecule by converting glut…	purQ	1.05867	2.90221	1.87933	6.80905e-05
Mes4_271	PFAM ABC transporter	-	0.37199	2.31031	3.01574	3.69789e-10
Mes4_275	Rubrerythrin	rbr	2.19114	18.3651	3.44538	1.77331e-11
Mes4_276	Uncharacterized protein conserved in archaea (DUF2180)	-	4.19624	25.7001	3.06165	1.18882e-07
Mes4_277	Uncharacterized protein conserved in archaea (DUF2180)	-	2.69059	25.8775	3.69642	1.26339e-10
Mes4_278	PFAM Carboxymuconolactone decarboxylase	-	1.01037	13.6648	4.13287	1.78098e-12
Mes4_279	Desulfoferrodoxin	sor	4.49264	20.5043	2.64605	7.40173e-07
Mes4_281	PEPhypothetical proteinutilising enzyme, TIM barrel domain	-	6.46031	75.5204	3.97725	5.18831e-15
Mes4_285	Allows the formation of correctly charged Glnhypothetical proteintRNA(Gln) through the transamidation of misacylated Gluhypothetical proteintRNA(Gln) in organisms which lack glutaminylhypothetical proteintRNA synthetase. The reaction takes place in the presence of glutamine and ATP through an activated gammahypothetical proteinphosphohypothetical proteinGluhypothetical proteintRNA(Gln)	gatA	1.46755	15.5286	3.88892	4.91864e-10
Mes4_286	Allows the formation of correctly charged Asnhypothetical proteintRNA(Asn) or Glnhypothetical proteintRNA(Gln) through the transamidation of misacylated Asphypothetical protein tRNA(Asn) or Gluhypothetical proteintRNA(Gln) in organisms which lack either or both of asparaginylhypothetical proteintRNA or glutaminylhypothetical proteintRNA synthetases. The reaction takes place in the presence of glu…	gatB	1.99954	22.2701	3.92914	1.92514e-11
Mes4_287	Nitrilase cyanide hydratase and apolipoprotein Nhypothetical proteinacyltransferase	-	0.468706	0.989011	1.54632	0.0180618
Mes4_290	PFAM PUA domain containing protein	-	1.0297	3.39335	2.15305	1.03948e-05
Mes4_291	Pfam:DUF552	-	4.69226	9.30106	1.43904	0.0150303
Mes4_292	ZPR1hypothetical proteinrelated zinc finger protein	-	3.62642	10.7918	1.99569	4.02272e-05
Mes4_293	Catalyzes the attachment of proline to tRNA(Pro) in a twohypothetical proteinstep reaction proline is first activated by ATP to form Prohypothetical protein AMP and then transferred to the acceptor end of tRNA(Pro)	proS	0.805417	3.54228	2.56894	6.12141e-07
Mes4_296	in RNase L inhibitor, RLI	-	1.24197	3.82491	2.04936	1.4309e-06
Mes4_297	amino acid	-	0.10785	0.566859	2.80025	1.80647e-05
Mes4_298	Catalyzes the ferredoxinhypothetical proteindependent oxidative decarboxylation of arylpyruvates	iorA	1.3667	6.70665	2.67575	1.50263e-07
Mes4_30	PFAM tRNA synthetase, class II (G, H, P and S)	glyS	1.71933	12.1806	3.24903	9.02783e-11
Mes4_303	tRNAHis guanylyltransferase	-	1.41603	3.08529	1.57404	0.00309201
Mes4_304	Catalyzes the attachment of tyrosine to tRNA(Tyr) in a twohypothetical proteinstep reaction tyrosine is first activated by ATP to form Tyrhypothetical protein AMP and then transferred to the acceptor end of tRNA(Tyr)	tyrS	1.16045	2.68853	1.65829	0.00139656
Mes4_305	Essential cell division protein that forms a contractile ring structure (Z ring) at the future cell division site. The regulation of the ring assembly controls the timing and the location of cell division. One of the functions of the FtsZ ring is to recruit other cell division proteins to the septum to produce a new cell wall between the dividing cells. Binds GTP and shows GTPase activity	-	8.22453	37.2918	2.59497	3.64561e-08
Mes4_306	Essential subunit of the Sec protein translocation channel SecYEG. Clamps together the 2 halves of SecY. May contact the channel plug during translocation	secE	8.63064	100.703	4.01173	6.22569e-13
Mes4_307	Transcription elongation factor Spt5	spt5	12.6456	130.017	3.81802	7.66982e-13
Mes4_308	Forms part of the ribosomal stalk which helps the ribosome interact with GTPhypothetical proteinbound translation factors	rpl11	15.3078	122.989	3.4568	3.11057e-10
Mes4_309	ATPases associated with a variety of cellular activities	-	0.0950408	3.31842	5.53656	9.93269e-17
Mes4_31	DEAD DEAH box helicase domain protein	-	0.30444	1.78289	2.99754	3.91972e-10
Mes4_310	Oligopeptide/dipeptide transporter, Chypothetical proteinterminal region	-	0.204809	5.93149	5.24943	2.60557e-23
Mes4_311	PFAM bindinghypothetical proteinproteinhypothetical proteindependent transport systems inner membrane component	-	0.326779	8.35346	5.11084	3.62426e-23
Mes4_312	Bindinghypothetical proteinproteinhypothetical proteindependent transport system inner membrane component	-	0.158164	3.3776	4.81563	8.64108e-21
Mes4_314	Catalyzes the ATPhypothetical protein and formatehypothetical proteindependent formylation of 5hypothetical proteinaminoimidazolehypothetical protein4hypothetical proteincarboxamidehypothetical protein1hypothetical proteinbetahypothetical proteindhypothetical proteinribofuranosyl 5'hypothetical protein monophosphate (AICAR) to 5hypothetical proteinformaminoimidazolehypothetical protein4hypothetic…	purP	2.13068	8.10279	2.36635	3.33331e-07
Mes4_315	Uncharacterized protein conserved in archaea (DUF2111)	-	0.281749	1.49935	2.77192	3.33566e-07
Mes4_316	AAAhypothetical proteinlike domain	-	0.303437	1.41233	2.63455	6.76325e-05
Mes4_317	Catalyzes the isomerization between 2hypothetical proteinisopropylmalate and 3hypothetical proteinisopropylmalate, via the formation of 2hypothetical proteinisopropylmaleate	leuD	1.0057	4.14149	2.47524	3.6086e-06
Mes4_319	PAC2 family	-	1.66386	8.653	2.78117	1.28264e-07
Mes4_321	Aspartylhypothetical proteintRNA synthetase with relaxed tRNA specificity since it is able to aspartylate not only its cognate tRNA(Asp) but also tRNA(Asn). Reaction proceeds in two steps Lhypothetical proteinaspartate is first activated by ATP to form Asphypothetical proteinAMP and then transferred to the acceptor end of tRNA(Asp Asn)	aspS	1.23514	9.32487	3.33994	1.50213e-10
Mes4_322	Catalyzes the reversible conversion of ribosehypothetical protein5hypothetical protein phosphate to ribulose 5hypothetical proteinphosphate	rpiA	0.599841	3.8255	3.15164	3.21175e-07
Mes4_324	Protein of unknown function (DUF447)	-	0.928084	8.48096	3.61689	8.47199e-11
Mes4_325	PFAM triphosphoribosylhypothetical proteindephosphohypothetical proteinCoA protein	-	1.06334	11.2848	3.83644	6.11992e-12
Mes4_326	Dihydrouridine synthase (Dus)	-	1.98255	11.9324	3.02761	3.49157e-07
Mes4_327	Involved in allosteric regulation of aspartate carbamoyltransferase	pyrI	2.70599	12.1425	2.61658	3.97804e-07
Mes4_328	aspartate ornithine carbamoyltransferase, carbamoylhypothetical proteinP binding domain	pyrB	3.95519	11.8268	2.00191	2.12985e-05
Mes4_329	DegT/DnrJ/EryC1/StrS aminotransferase family	-	0.274965	17.1463	6.34447	9.21247e-26
Mes4_330	FeS cluster assembly scaffold protein NifU	-	0.425044	19.482	5.90525	1.66273e-23
Mes4_331	Dimerisation domain of Zinc Transporter	-	0.215819	4.36127	4.74843	3.77559e-10
Mes4_332	Protein of unknown function (DUF473)	-	1.70953	10.9024	3.05692	4.58738e-07
Mes4_333	PAC2 family	-	1.59798	8.33492	2.82679	5.83028e-08
Mes4_335	AAAhypothetical proteinlike domain	-	0.495758	3.18415	3.10908	2.50175e-08
Mes4_336	NiFe/NiFeSe hydrogenase small subunit Chypothetical proteinterminal	vhtG	2.19364	16.806	3.37243	1.32405e-10
Mes4_337	Nickelhypothetical proteindependent hydrogenase	vhtA	1.25697	14.3927	3.95466	4.19726e-13
Mes4_338	Belongs to the classhypothetical proteinIV pyridoxalhypothetical proteinphosphatehypothetical proteindependent aminotransferase family	ilvE	4.15863	8.18392	1.41674	0.00888614
Mes4_339	MoeA domain protein domain I and II	moeA-1	0.219879	1.31454	3.01827	2.60577e-08
Mes4_341	Belongs to the arginase family	speB	0.392244	1.60372	2.44154	2.91756e-06
Mes4_345	Catalyzes the isomerization between 2hypothetical proteinisopropylmalate and 3hypothetical proteinisopropylmalate, via the formation of 2hypothetical proteinisopropylmaleate	leuC-2	0.815089	3.65719	2.59305	6.04631e-06
Mes4_348	Methanolhypothetical proteincobalamin methyltransferase B subunit	-	3.53441	75.057	4.80775	1.44369e-18
Mes4_349	B12 binding domain	-	1.64017	11.1015	3.15209	4.68972e-10
Mes4_35	Belongs to the ALAD family	hemB	1.17489	7.62573	3.13028	8.95769e-08
Mes4_350	Catalyzes the radicalhypothetical proteinmediated transfer of the hydroxybenzyl group from 4hypothetical proteinhydroxyphenylpyruvate (HPP) to 5hypothetical proteinaminohypothetical protein 6hypothetical proteinribitylaminohypothetical protein2,4(1H,3H)hypothetical proteinpyrimidinedione to form 7,8hypothetical proteindidemethylhypothetical protein 8hypothetical proteinhydroxyhypothetical protein…	cofG	0.208174	2.59869	4.07472	2.82123e-10
Mes4_351	Flavin containing amine oxidoreductase	-	0.293096	3.20831	3.85774	2.04726e-11
Mes4_352	Catalyzes the attachment of pyrrolysine to tRNA(Pyl). Pyrrolysine is a lysine derivative encoded by the termination codon UAG	pylS	0.319341	2.74634	3.54796	8.9921e-09
Mes4_355	PFAM Aminotransferase class I and II	-	1.28407	7.73741	3.03091	8.2266e-10
Mes4_356	PFAM regulatory protein AsnC Lrp family	-	4.86479	16.3991	2.17811	2.98338e-06
Mes4_357	PFAM ribosomal protein S8E	rps8e	5.1516	13.7882	1.83549	5.22413e-05
Mes4_361	Required for the formation of a threonylcarbamoyl group on adenosine at position 37 (t(6)A37) in tRNAs that read codons beginning with adenine. Is a component of the KEOPS complex that is probably involved in the transfer of the threonylcarbamoyl moiety of threonylcarbamoylhypothetical proteinAMP (TChypothetical proteinAMP) to the N6 group of A37. The Kae1 domain likely plays a direct catalytic r…	-	0.431518	3.07194	3.22057	6.78258e-11
Mes4_362	Pyrophosphatase that catalyzes the hydrolysis of nucleoside triphosphates to their monophosphate derivatives, with a high preference for the nonhypothetical proteincanonical purine nucleotides XTP (xanthosine triphosphate), dITP (deoxyinosine triphosphate) and ITP. Seems to function as a househypothetical proteincleaning enzyme that removes nonhypothetical proteincanonical purine nucleotides from…	-	1.04905	2.61589	1.76384	0.0016376
Mes4_363	hypothetical protein	-	1.30142	2.18142	1.20213	0.0303179
Mes4_364	SBFhypothetical proteinlike CPA transporter family (DUF4137)	-	1.073	2.64101	1.76343	0.00148231
Mes4_365	Domain of unknown function (DUF389)	-	0.185921	1.12038	2.95625	1.68593e-06
Mes4_366	Clhypothetical protein channel, voltagehypothetical proteingated family protein	-	0.555492	3.12682	2.88429	6.65573e-10
Mes4_367	His Kinase A (phosphohypothetical proteinacceptor) domain	-	0.699984	3.45304	2.70972	0.00015118
Mes4_368	Catalyzes the phosphorylation of pyruvate to phosphoenolpyruvate	-	0.419681	9.04161	4.86157	3.06336e-15
Mes4_371	ABChypothetical proteintype antimicrobial peptide transport system, ATPase component	-	0.816067	6.33053	3.44439	4.81528e-06
Mes4_376	IGPS catalyzes the conversion of PRFAR and glutamine to IGP, AICAR and glutamate. The HisF subunit catalyzes the cyclization activity that produces IGP and AICAR from PRFAR using the ammonia provided by the HisH subunit	hisF	2.22764	7.40423	2.1941	4.12536e-05
Mes4_38	TIGRFAM ATPase, Phypothetical proteintype (transporting), HAD superfamily, subfamily IC	-	0.259622	2.95178	3.95939	2.62927e-11
Mes4_380	von Willebrand factor (vWF) type A domain	-	0.298175	2.33483	3.4055	2.02761e-11
Mes4_381	AAA domain (dyneinhypothetical proteinrelated subfamily)	-	0.457052	2.49097	2.8586	1.37313e-10
Mes4_384	hypothetical protein	-	0.257251	1.00646	2.41923	0.000228283
Mes4_385	Hydantoinase/oxoprolinase Nhypothetical proteinterminal region	-	0.444324	3.287	3.30773	1.83319e-09
Mes4_386	Stabilizes TBP binding to an archaeal boxhypothetical proteinA promoter. Also responsible for recruiting RNA polymerase II to the prehypothetical protein initiation complex (DNAhypothetical proteinTBPhypothetical proteinTFIIB)	tfb	2.39275	18.0932	3.34073	3.29569e-13
Mes4_389	DNAhypothetical proteindependent RNA polymerase catalyzes the transcription of DNA into RNA using the four ribonucleoside triphosphates as substrates	rpoB2	2.56832	34.9045	4.19337	4.15155e-16
Mes4_39	Sodium/hydrogen exchanger family	-	0.136221	1.74427	4.05034	2.51592e-13
Mes4_390	DNAhypothetical proteindependent RNA polymerase catalyzes the transcription of DNA into RNA using the four ribonucleoside triphosphates as substrates	rpoA1	1.81884	25.6286	4.22143	5.80417e-18
Mes4_391	Domain of unknown function (DUF4445)	-	0.591978	1.34634	1.61443	0.000998401
Mes4_392	Carbamoylhypothetical proteinphosphate synthetase large chain, oligomerisation	carB	1.78195	16.473	3.62212	5.82212e-15
Mes4_393	PFAM AIR synthase related protein	-	1.7438	14.9137	3.50989	4.38187e-09
Mes4_395	PFAM Radical SAM domain protein	-	3.46458	12.6575	2.31416	3.23441e-06
Mes4_396	PFAM 4Fehypothetical protein4S ferredoxin, ironhypothetical proteinsulfur binding domain protein	fwdF-1	1.29717	32.7341	5.1041	1.49218e-19
Mes4_397	PFAM 4Fehypothetical protein4S ferredoxin, ironhypothetical proteinsulfur binding domain protein	hdrA-2	2.86863	29.0072	3.76979	1.46116e-15
Mes4_398	TIGRFAM AAA family ATPase, CDC48 subfamily	-	1.03953	15.3371	4.32902	9.28097e-18
Mes4_40	Belongs to the peptidase M50B family	-	0.390924	1.7979	2.61103	3.75549e-06
Mes4_400	PFAM Glycosyl transferase family 2	-	1.81069	5.40918	2.01978	0.00082699
Mes4_402	Catalyzes the attachment of alanine to tRNA(Ala) in a twohypothetical proteinstep reaction alanine is first activated by ATP to form Alahypothetical protein AMP and then transferred to the acceptor end of tRNA(Ala). Also edits incorrectly charged Serhypothetical proteintRNA(Ala) and Glyhypothetical proteintRNA(Ala) via its editing domain	alaS	0.885227	3.10346	2.22711	2.22564e-05
Mes4_403	COG1361 Shypothetical proteinlayer domain	-	0.28695	4.12137	4.36246	2.81726e-06
Mes4_404	hypothetical protein	-	1.12087	15.1452	4.22752	1.17893e-07
Mes4_405	hypothetical protein	-	2.21877	7.17739	2.13428	3.16858e-05
Mes4_406	Required for chromosome condensation and partitioning	smc	0.456218	3.96749	3.58563	4.66423e-08
Mes4_41	PFAM glycosyl transferase family 39	-	0.293566	0.839901	1.9296	7.12746e-05
Mes4_410	PFAM AIR synthase related protein	-	1.09857	3.20693	1.99543	0.000554976
Mes4_411	Required for chromosome condensation and partitioning	smc	0.926588	4.84076	2.81482	1.08351e-06
Mes4_412	Segregation and condensation protein ScpA	scpA	0.405061	4.22175	3.8558	6.00255e-11
Mes4_413	Segregation and condensation complex subunit ScpB	scpB	0.246421	0.727872	1.95172	0.000528594
Mes4_414	General factor that plays a role in the activation of archaeal genes transcribed by RNA polymerase. Binds specifically to the TATA box promoter element which lies close to the position of transcription initiation	tbpE	5.5898	11.7255	1.51876	0.00340454
Mes4_415	PFAM Glycosyl transferase family 2	-	3.29039	11.2478	2.22305	4.36297e-05
Mes4_416	Kefhypothetical proteintype potassium proton antiporter, CPA2 family	-	0.800607	3.44759	2.52985	1.6064e-07
Mes4_417	PFAM GTPhypothetical proteinbinding protein HSR1hypothetical proteinrelated	-	4.9513	29.6823	3.02466	1.85001e-08
Mes4_418	Uncharacterized protein conserved in archaea (DUF2073)	-	4.80014	35.183	3.31761	3.01726e-10
Mes4_420	TRAM domain	-	28.8791	93.7968	2.15748	5.74142e-05
Mes4_421	TRAM domain	-	12.2882	63.8781	2.81687	3.98069e-08
Mes4_422	TRAM domain	-	21.1209	96.8449	2.61232	6.72523e-08
Mes4_423	TRAM domain	-	54.9132	186.541	2.21298	2.26342e-05
Mes4_424	Flavodoxin	fprA-1	0.66778	5.99886	3.58735	3.46668e-11
Mes4_427	Ammonium Transporter	-	0.858919	1.57533	1.29011	0.00441387
Mes4_428	NADHhypothetical proteinUbiquinone oxidoreductase (complex I), chain 5 Nhypothetical proteinterminus	-	0.799686	11.5334	4.29493	1.59675e-16
Mes4_429	NADHhypothetical proteinubiquinone/plastoquinone oxidoreductase chain 4L	-	0.626988	11.9047	4.69391	4.62102e-14
Mes4_43	Probable molybdopterin binding domain	moeA-2	0.675409	3.21085	2.72085	3.23039e-05
Mes4_430	NADHhypothetical proteinubiquinone/plastoquinone oxidoreductase chain 6	-	0.167384	14.7022	6.79414	1.41399e-27
Mes4_431	NADHhypothetical proteinubiquinone/plastoquinone oxidoreductase chain 6	-	0.238221	13.5344	6.1787	1.79759e-22
Mes4_432	4Fehypothetical protein4S dicluster domain	-	0.269609	14.5146	6.15421	1.54694e-22
Mes4_433	Component of the F(420)H(2) dehydrogenase (FPO complex) which is part of the energyhypothetical proteinconserving F(420)H(2) heterodisulfide oxidoreductase system. The membranehypothetical proteinbound electron transfer system of the complex plays an important role in the metabolism of methylotrophic methanogens when the organisms grow on methanol or methylamines. Catalyzes the oxidation of metha…	fpoH	0.213719	6.59159	5.4168	1.19379e-14
Mes4_434	Respiratoryhypothetical proteinchain NADH dehydrogenase, 49 Kd subunit	fpoD	0.392498	11.0462	5.22588	8.00525e-23
Mes4_436	PFAM ABChypothetical protein2 type transporter	-	0.0904908	1.63412	4.58827	7.95957e-11
Mes4_437	AAA domain, putative AbiEii toxin, Type IV TA system	-	0.260022	4.79888	4.61743	5.2524e-18
Mes4_438	PFAM Cobalt transport protein	-	0.201506	4.50294	4.91935	4.84308e-16
Mes4_439	Part of ribonuclease P, a protein complex that generates mature tRNA molecules by cleaving their 5'hypothetical proteinends	rnp2	0.266374	3.63645	4.18609	1.07501e-12
Mes4_440	Part of ribonuclease P, a protein complex that generates mature tRNA molecules by cleaving their 5'hypothetical proteinends	rnp3	1.08703	7.66204	3.26531	4.19359e-11
Mes4_441	RNA binding	-	3.75329	20.0656	2.82392	3.04127e-09
Mes4_442	Belongs to the eukaryotic ribosomal protein eL15 family	rpl15e	6.60373	16.4101	1.72309	0.000485028
Mes4_446	AAA domain	-	1.08164	7.36733	3.19585	2.0284e-10
Mes4_448	PPhypothetical proteinloop domain protein	-	0.455593	1.27068	1.856	0.000262297
Mes4_449	Phosphoglucomutase phosphomannomutase alpha beta alpha domain I	-	0.807145	1.97577	1.70341	0.000531661
Mes4_450	ATPases associated with a variety of cellular activities	-	0.373355	2.2331	2.9684	5.41251e-05
Mes4_46	Bacterial extracellular solutehypothetical proteinbinding proteins, family 5 Middle	-	1.83129	44.2498	5.06448	9.65763e-18
Mes4_460	PFAM ABC transporter related	-	0.325456	3.02266	3.60454	2.88571e-12
Mes4_463	Reduction of methylhypothetical proteincoenzyme M (2hypothetical protein(methylthio) ethanesulfonic acid) with 7hypothetical proteinmercaptoheptanoylthreonine phosphate to methane and a heterodisulfide	mcrA	101.992	2944.14	5.29128	9.7739e-20
Mes4_464	PFAM Methylhypothetical proteincoenzyme M reductase gamma subunit	mcrG	125.995	4488.42	5.60992	1.38574e-21
Mes4_465	PFAM Methylhypothetical proteincoenzyme M reductase operon protein C	mcrC	117.709	5338.76	5.95762	3.50655e-23
Mes4_466	Methylhypothetical proteincoenzyme M reductase operon protein D	mcrD	84.8557	3577.34	5.86308	1.04755e-21
Mes4_467	PFAM Methylhypothetical proteincoenzyme M reductase, beta subunit	mcrB	64.7523	2277.86	5.58206	1.26207e-19
Mes4_469	pfam nmd3	-	2.52872	20.5118	3.49996	1.18387e-09
Mes4_47	PFAM Methyltransferase type 11	-	2.30659	58.0747	5.10851	2.99125e-19
Mes4_470	ATPhypothetical proteingrasp domain	-	1.67643	20.6809	4.07936	1.68338e-14
Mes4_471	structural constituent of ribosome	rps17e	7.4911	30.2908	2.48578	2.97624e-06
Mes4_472	Catalyzes the condensation of (S)hypothetical proteinaspartatehypothetical proteinbetahypothetical protein semialdehyde (S)hypothetical proteinASA and pyruvate to 4hypothetical proteinhydroxyhypothetical protein tetrahydrodipicolinate (HTPA)	dapA	4.26639	30.2305	3.2558	2.33741e-10
Mes4_473	Catalyzes the conversion of 4hypothetical proteinhydroxyhypothetical protein tetrahydrodipicolinate (HTPA) to tetrahydrodipicolinate	dapB	4.14543	39.0107	3.67424	4.03336e-13
Mes4_474	Part of the Rad50 Mre11 complex, which is involved in the early steps of DNA doublehypothetical proteinstrand break (DSB) repair. The complex may facilitate opening of the processed DNA ends to aid in the recruitment of HerA and NurA. Rad50 controls the balance between DNA end bridging and DNA resection via ATPhypothetical proteindependent structural rearrangements of the Rad50 Mre11 complex	rad50	0.625227	6.49649	3.83465	9.76302e-10
Mes4_475	Protein of unknown function TPD sequencehypothetical proteinmotif	-	1.38473	2.65293	1.38703	0.01225
Mes4_476	hypothetical protein	-	1.5772	4.75424	2.01206	0.000599482
Mes4_477	Involved in the biosynthesis of the central metabolite phosphohypothetical proteinalphahypothetical proteinDhypothetical proteinribosylhypothetical protein1hypothetical proteinpyrophosphate (PRPP) via the transfer of pyrophosphoryl group from ATP to 1hypothetical proteinhydroxyl of ribosehypothetical protein5hypothetical proteinphosphate (Ribhypothetical protein5hypothetical proteinP)	prs	0.861592	2.61326	2.0315	0.000489984
Mes4_478	Catalyzes the conversion of (8S)hypothetical protein3',8hypothetical proteincyclohypothetical protein7,8hypothetical protein dihydroguanosine 5'hypothetical proteintriphosphate to cyclic pyranopterin monophosphate (cPMP)	moaC	1.29222	6.57574	2.77062	4.00258e-08
Mes4_48	Bindinghypothetical proteinproteinhypothetical proteindependent transport system inner membrane component	-	1.81774	33.5472	4.67429	5.88399e-13
Mes4_480	Archaeal Type IV pilin, Nhypothetical proteinterminal	-	0.407795	4.75487	3.94192	4.47439e-08
Mes4_481	Sulfide dehydrogenase (Flavoprotein) subunit SudB	-	0.47574	4.16329	3.54837	6.29981e-11
Mes4_482	TIGRFAM glutamate synthase (NADPH), homotetrameric	-	1.3925	13.0453	3.67182	8.3622e-14
Mes4_483	Catalyzes a transaldol reaction between 6hypothetical proteindeoxyhypothetical protein5hypothetical protein ketofructose 1hypothetical proteinphosphate (DKFP) and Lhypothetical proteinaspartate semialdehyde (ASA) with an elimination of hydroxypyruvaldehyde phosphate to yield 2hypothetical protein aminohypothetical protein3,7hypothetical proteindideoxyhypothetical proteinDhypothetical proteinthreo…	-	1.98489	4.56629	1.65335	0.000720775
Mes4_485	Domain of unknown function (DUF2341)	-	0.641041	2.58674	2.44499	3.4283e-06
Mes4_488	Formylmethanofuran dehydrogenase, subunit B	fwdB-1	1.50044	18.9248	4.08554	2.47944e-18
Mes4_489	PFAM molydopterin dinucleotidehypothetical proteinbinding region	fwdD-1	1.06566	31.4351	5.31777	8.61442e-23
Mes4_49	Bindinghypothetical proteinproteinhypothetical proteindependent transport system inner membrane component	-	1.13284	24.3863	4.88497	3.03812e-19
Mes4_491	cobalamin binding	-	0.347869	12.126	5.5485	1.42023e-22
Mes4_492	cellular alkane metabolic process	mtmB1	0.707156	14.261	4.68437	2.89701e-16
Mes4_493	PFAM Glycosyl transferase family 2	-	2.28149	5.50356	1.70778	0.000220295
Mes4_494	General factor that plays a role in the activation of archaeal genes transcribed by RNA polymerase. Binds specifically to the TATA box promoter element which lies close to the position of transcription initiation	tbpE	3.86245	8.20713	1.53948	0.00329989
Mes4_496	Belongs to the classhypothetical proteinI aminoacylhypothetical proteintRNA synthetase family	lysS	0.457028	5.19785	3.93159	7.67297e-16
Mes4_497	SMART Elongator protein 3 MiaB NifB	-	1.33365	7.14393	2.83732	2.4574e-08
Mes4_498	Methanogenesis marker 13 metalloprotein	-	0.664914	14.9927	4.96399	1.64956e-13
Mes4_499	4Fehypothetical protein4S iron sulfur cluster binding proteins, NifH/frxC family	nifH-1	1.2754	31.5173	5.06682	5.29023e-17
Mes4_5	Forms part of the ribosomal stalk, playing a central role in the interaction of the ribosome with GTPhypothetical proteinbound translation factors	rpl10	4.21422	14.0242	2.18372	0.000102302
Mes4_50	Oligopeptide/dipeptide transporter, Chypothetical proteinterminal region	-	0.518691	9.7033	4.6959	7.09089e-16
Mes4_500	Catalyzes the ATPhypothetical proteindependent amidation of the two carboxylate groups at positions a and c of cobyrinate, using either Lhypothetical proteinglutamine or ammonia as the nitrogen source. Involved in the biosynthesis of the unique nickelhypothetical proteincontaining tetrapyrrole coenzyme F430, the prosthetic group of methylhypothetical proteincoenzyme M reductase (MCR), which plays…	cbiA-1	1.74103	25.3699	4.31396	1.64074e-15
Mes4_501	sites to release the intron. The products are an intron and two tRNA halfhypothetical proteinmolecules bearing 2',3' cyclic phosphate and 5'hypothetical proteinOH termini. Recognizes a pseudosymmetric substrate in which 2 bulged loops of 3 bases are separated by a stem of 4 bp	endA	0.725721	7.14418	3.73658	3.50947e-12
Mes4_502	Uncharacterized protein conserved in archaea (DUF2209)	-	0.562327	2.55135	2.60469	8.31153e-07
Mes4_503	GTPase that associates with the 50S ribosomal subunit and may have a role during protein synthesis or ribosome biogenesis	hflX	0.291306	1.56649	2.82398	1.00267e-08
Mes4_504	Belongs to the classhypothetical proteinII aminoacylhypothetical proteintRNA synthetase family. Phehypothetical proteintRNA synthetase alpha subunit type 2 subfamily	pheS	0.849404	5.36449	3.11188	3.0515e-08
Mes4_505	NADHhypothetical proteinubiquinone/plastoquinone oxidoreductase, chain 3	fpoA	0.298276	4.49686	4.25961	1.22916e-08
Mes4_506	NADH ubiquinone oxidoreductase, 20 Kd subunit	fpoB	0.301666	9.80863	5.38218	8.48245e-19
Mes4_507	Respiratoryhypothetical proteinchain NADH dehydrogenase, 30 Kd subunit	-	0.350314	7.25538	4.77681	3.52363e-18
Mes4_508	Respiratoryhypothetical proteinchain NADH dehydrogenase, 49 Kd subunit	fpoD	0.224005	4.32931	4.66361	6.30231e-20
Mes4_509	DNAhypothetical proteindependent RNA polymerase catalyzes the transcription of DNA into RNA using the four ribonucleoside triphosphates as substrates	rpoD	5.44152	42.8151	3.40445	2.77968e-13
Mes4_510	PFAM Oligosaccharyl transferase STT3 subunit	-	1.4486	8.2649	2.94618	1.54202e-07
Mes4_511	Glycogen synthase	-	0.273719	3.28145	4.02852	2.50398e-09
Mes4_513	PFAM Diphthamide synthesis DPH2 protein	dph2	1.35321	8.864	3.14531	1.47422e-10
Mes4_514	Catalyzes a salvage reaction resulting in the formation of IMP that is energically less costly than de novo synthesis	hpt	0.753737	6.746	3.61279	3.02518e-10
Mes4_515	hypothetical protein	-	2.15998	19.1216	3.6728	6.35535e-05
Mes4_516	TIGRFAM ribosomal protein L30P	rpl30	4.9308	146.493	5.33419	4.23991e-26
Mes4_517	binds to the 23S rRNA	rpl15	7.66732	64.9281	3.56322	2.14429e-09
Mes4_518	The central subunit of the protein translocation channel SecYEG. Consists of two halves formed by TMs 1hypothetical protein5 and 6hypothetical protein10. These two domains form a lateral gate at the front which open onto the bilayer between TMs 2 and 7, and are clamped together by SecE at the back. The channel is closed by both a pore ring composed of hydrophobic SecY resides and a short helix (h…	secY	2.219	29.6161	4.23255	4.82922e-10
Mes4_519	Catalyzes the reversible transfer of a formyl group from formylmethanofuran (formylhypothetical proteinMFR) to tetrahydromethanopterin (H(4)MPT) so as to produce 5hypothetical proteinformyl tetrahydromethanopterin (5hypothetical protein formylhypothetical proteinH(4)MPT) and methanofuran (MFR)	ftr	1.63022	3.47225	1.54195	0.00765959
Mes4_52	PFAM ABC transporter related	-	0.125651	2.55107	4.78704	6.58588e-13
Mes4_520	Chagasin family peptidase inhibitor I42	-	0.591277	1.64919	1.88921	0.00112359
Mes4_526	DUF3160	-	0.718153	3.36989	2.6713	3.30668e-06
Mes4_527	hypothetical protein	-	0.396288	0.769237	1.45817	0.02675
Mes4_528	archaeal Znhypothetical proteinfinger protein	-	1.13782	4.65629	2.43595	8.28124e-06
Mes4_529	Catalyzes the methyl esterification of Lhypothetical proteinisoaspartyl residues in peptides and proteins that result from spontaneous decomposition of normal Lhypothetical proteinaspartyl and Lhypothetical proteinasparaginyl residues. It plays a role in the repair and or degradation of damaged proteins	pcm	0.788534	3.72365	2.66122	9.89834e-09
Mes4_530	Cysteinehypothetical proteinrich domain	hdrB-1	0.936812	7.13339	3.34535	3.70549e-07
Mes4_531	4Fehypothetical protein4S dicluster domain	hdrC-1	1.69083	11.5139	3.18811	5.15694e-06
Mes4_537	ATPase, AAA superfamily	-	0.603452	5.2468	3.51717	2.07985e-07
Mes4_538	TCPhypothetical protein1/cpn60 chaperonin family	-	1.76958	11.8322	3.16878	6.45868e-10
Mes4_54	PFAM ATPase associated with various cellular activities, AAA_3	-	1.1761	8.69489	3.32713	1.24227e-09
Mes4_545	YcaO cyclodehydratase, ATPhypothetical proteinad Mg2+hypothetical proteinbinding	-	1.64311	10.4904	3.09265	6.30463e-09
Mes4_547	hypothetical protein	-	0.0370829	3.17583	6.58224	6.33995e-17
Mes4_549	Putative heavyhypothetical proteinmetal chelation	-	0.326172	7.02816	4.88637	1.26948e-14
Mes4_55	Protein of unknown function DUF58	-	0.661354	6.15339	3.64928	2.2212e-11
Mes4_550	Involved in the catabolism of quinolinic acid (QA)	-	0.624049	9.11787	4.37905	6.38271e-08
Mes4_551	PFAM ABC transporter related	-	0.4141	7.38377	4.5951	6.13256e-16
Mes4_552	Bindinghypothetical proteinproteinhypothetical proteindependent transport system inner membrane component	-	0.317775	3.48641	3.899	3.8764e-12
Mes4_553	TIGRFAM molybdenum ABC transporter, periplasmic molybdatehypothetical proteinbinding protein	-	0.29909	1.59776	2.86593	1.637e-05
Mes4_554	Flavodoxinhypothetical proteinlike fold	-	0.580544	4.48595	3.39967	6.19254e-10
Mes4_555	PFAM NADPHhypothetical proteindependent FMN reductase	-	0.486427	5.35867	3.81512	1.41389e-10
Mes4_556	PFAM Nitroreductase	-	0.598768	6.62161	3.92745	1.52121e-10
Mes4_559	CcmB protein	-	0.239096	1.69967	3.27956	2.99697e-07
Mes4_56	Aerotolerance regulator Nhypothetical proteinterminal	-	1.28394	9.73816	3.39185	9.55495e-08
Mes4_561	ATPases associated with a variety of cellular activities	-	0.569372	2.08838	2.26081	4.29969e-05
Mes4_566	hypothetical protein	-	0.298923	1.55956	2.79496	4.85368e-06
Mes4_567	hypothetical protein	-	1.40262	2.27012	1.09173	0.0456552
Mes4_568	ATPhypothetical proteindependent serine protease that mediates the selective degradation of mutant and abnormal proteins as well as certain shorthypothetical proteinlived regulatory proteins. Required for cellular homeostasis and for survival from DNA damage and developmental changes induced by stress. Degrades polypeptides processively to yield small peptide fragments that are 5 to 10 amino acid…	lon	0.388415	5.95159	4.37931	9.00144e-17
Mes4_57	von Willebrand factor (vWF) type A domain	-	1.02817	7.83521	3.3334	4.59038e-08
Mes4_573	Ironhypothetical proteinsulfur clusterhypothetical proteinbinding domain	-	0.713913	3.72393	2.84499	9.06239e-05
Mes4_574	hypothetical protein	-	0.449057	2.47726	2.93142	7.3735e-05
Mes4_575	PFAM Prenyltransferase squalene oxidase	-	0.699652	2.94012	2.54263	0.00164561
Mes4_577	COG1361 Shypothetical proteinlayer domain	-	0.162187	1.43775	3.53252	2.40928e-10
Mes4_579	Stabilizes TBP binding to an archaeal boxhypothetical proteinA promoter. Also responsible for recruiting RNA polymerase II to the prehypothetical protein initiation complex (DNAhypothetical proteinTBPhypothetical proteinTFIIB)	tfb	5.77572	18.8145	2.13819	4.81077e-05
Mes4_58	phenylalanylhypothetical proteintRNA synthetase beta subunit	pheT	1.03667	4.28893	2.47972	2.65716e-07
Mes4_584	Part of a complex that catalyzes the reversible cleavage of acetylhypothetical proteinCoA, allowing growth on acetate as sole source of carbon and energy. The alphahypothetical proteinepsilon complex generates CO from CO(2), while the beta subunit (this protein) combines the CO with CoA and a methyl group to form acetylhypothetical proteinCoA. The methyl group, which is incorporated into acetylhy…	cdhC	91.5546	210.472	1.63664	0.000631898
Mes4_585	AAA domain	-	104.627	2562.29	5.06829	1.3584e-17
Mes4_586	Part of a complex that catalyzes the reversible cleavage of acetylhypothetical proteinCoA, allowing	cdhD	56.2295	2941.61	6.13539	6.36522e-27
Mes4_587	Part of a complex that catalyzes the reversible cleavage of acetylhypothetical proteinCoA, allowing	cdhE	47.7347	591.997	4.05703	1.48254e-15
Mes4_588	Disaggregatase related	-	5.09788	58.231	3.98314	5.9014e-11
Mes4_590	Methylenetetrahydrofolate reductase	-	2.41808	4.1913	1.21719	0.00944791
Mes4_591	Methylenehypothetical proteintetrahydrofolate reductase C terminal	-	0.579011	1.81755	2.07931	0.000351043
Mes4_592	PFAM dihydropteroate synthase, DHPS	-	2.35074	6.96946	2.00486	3.65488e-05
Mes4_593	Belongs to the peptidase M48B family	htpX	0.830957	7.35412	3.55752	1.25016e-14
Mes4_594	hypothetical protein	-	1.37992	8.30977	3.06363	7.35583e-07
Mes4_595	Haloacid dehalogenasehypothetical proteinlike hydrolase	-	0.481611	2.66396	2.85745	2.59003e-06
Mes4_6	Binds directly to 23S rRNA. Probably involved in E site tRNA release	rpl1	9.59403	130.44	4.17444	1.52219e-17
Mes4_60	Part of the phosphoribosylformylglycinamidine synthase complex involved in the purines biosynthetic pathway. Catalyzes the ATPhypothetical proteindependent conversion of formylglycinamide ribonucleotide (FGAR) and glutamine to yield formylglycinamidine ribonucleotide (FGAM) and glutamate. The FGAM synthase complex is composed of three subunits. PurQ produces an ammonia molecule by converting glut…	purL	0.543473	5.94594	3.90842	5.92673e-14
Mes4_600	PFAM 4Fehypothetical protein4S ferredoxin, ironhypothetical proteinsulfur binding domain protein	-	2.76203	8.64344	2.08905	6.20373e-05
Mes4_601	Is involved in the reduction of 2,3hypothetical protein digeranylgeranylglycerophospholipids (unsaturated archaeols) into 2,3hypothetical proteindiphytanylglycerophospholipids (saturated archaeols) in the biosynthesis of archaeal membrane lipids. Catalyzes the formation of archaetidic acid (2,3hypothetical proteindihypothetical proteinOhypothetical proteinphytanylhypothetical proteinsnhypothetica…	bchP	2.17828	11.756	2.86744	2.59132e-10
Mes4_602	Catalyzes the synthesis of GMP from XMP	guaAA	2.33488	5.6176	1.69572	0.00062917
Mes4_603	Catalyzes a transaldol reaction between 6hypothetical proteindeoxyhypothetical protein5hypothetical protein ketofructose 1hypothetical proteinphosphate (DKFP) and Lhypothetical proteinaspartate semialdehyde (ASA) with an elimination of hydroxypyruvaldehyde phosphate to yield 2hypothetical protein aminohypothetical protein3,7hypothetical proteindideoxyhypothetical proteinDhypothetical proteinthreo…	aroF	4.17004	86.4259	4.76923	9.4677e-17
Mes4_604	eRF1 domain 2	-	0.752131	3.90303	2.83296	3.12029e-07
Mes4_605	Catalyzes two steps in the biosynthesis of coenzyme A. In the first step cysteine is conjugated to 4'hypothetical proteinphosphopantothenate to form 4hypothetical proteinphosphopantothenoylcysteine, in the latter compound is decarboxylated to form 4'hypothetical proteinphosphopantotheine	dfp	2.57633	21.6956	3.49355	3.9923e-12
Mes4_606	PFAM GHMP kinase	-	1.46553	15.6849	3.8887	6.16982e-10
Mes4_607	Is involved in the reduction of 2,3hypothetical protein digeranylgeranylglycerophospholipids (unsaturated archaeols) into 2,3hypothetical proteindiphytanylglycerophospholipids (saturated archaeols) in the biosynthesis of archaeal membrane lipids. Catalyzes the formation of archaetidic acid (2,3hypothetical proteindihypothetical proteinOhypothetical proteinphytanylhypothetical proteinsnhypothetica…	bchP	1.5821	5.4505	2.2426	5.0881e-05
Mes4_609	Specifically catalyzes the betahypothetical proteinelimination of phosphate from Lhypothetical proteinphosphoserine and the betahypothetical proteinaddition of sulfite to the dehydroalanine intermediate to produce Lhypothetical proteincysteate	-	1.20618	4.62323	2.35499	2.34803e-06
Mes4_610	Thiamine pyrophosphate enzyme, Nhypothetical proteinterminal TPP binding domain	comD/comE	0.753923	5.04923	3.14803	5.8517e-08
Mes4_616	hypothetical protein	-	4.28808	52.488	4.06947	1.05293e-07
Mes4_617	Ohypothetical proteinmethyltransferase	-	0.490566	4.22277	3.57912	3.60409e-09
Mes4_618	ATPases associated with a variety of cellular activities	-	0.352044	5.16059	4.3184	4.52511e-15
Mes4_622	Glycosyl transferase family 2	-	1.90836	6.05464	2.05724	0.0048495
Mes4_623	Glycosyl transferase family 2	-	0.927515	3.93057	2.4331	0.000247993
Mes4_625	hypothetical protein	-	0.649119	2.2892	2.27005	4.45041e-05
Mes4_627	Glycosyl hydrolase family 57	-	1.01418	9.15843	3.60743	5.14179e-12
Mes4_628	Glycosyl hydrolase family 57	-	0.575863	6.03619	3.81536	4.96637e-12
Mes4_629	V4R	-	1.16352	9.89166	3.52711	3.11057e-10
Mes4_63	DHH family	-	1.63612	4.84403	1.99038	1.46356e-05
Mes4_630	Glycosyl hydrolases family 15	-	0.996113	11.4016	3.95778	1.10668e-10
Mes4_631	Catalyzes the attachment of serine to tRNA(Ser). Is also able to aminoacylate tRNA(Sec) with serine, to form the misacylated tRNA Lhypothetical proteinserylhypothetical proteintRNA(Sec), which will be further converted into selenocysteinylhypothetical proteintRNA(Sec)	serS	1.57333	5.64627	2.27392	2.88678e-06
Mes4_632	TIGRFAM signal peptide peptidase SppA, 36K type	-	1.83795	9.81194	2.85278	1.54061e-08
Mes4_633	Is required not only for elongation of protein synthesis but also for the initiation of all mRNA translation through initiator tRNA(fMet) aminoacylation	metG	0.875777	8.31529	3.69285	5.35818e-12
Mes4_639	Converts GTP to 7,8hypothetical proteindihydrohypothetical proteinDhypothetical proteinneopterin 2',3'hypothetical proteincyclic phosphate, the first intermediate in the biosynthesis of coenzyme methanopterin	mptA	2.05189	4.90129	1.71901	0.00140097
Mes4_64	AMPhypothetical proteinbinding enzyme Chypothetical proteinterminal domain	paaK-2	1.58613	7.68	2.71289	1.72372e-07
Mes4_641	hypothetical protein	-	2.11414	3.60939	1.22303	0.0410842
Mes4_642	Uncharacterized protein conserved in archaea (DUF2114)	-	1.09932	2.66676	1.71987	0.00135551
Mes4_643	Protein of unknown function (DUF521)	-	0.254317	2.90266	3.97686	1.26011e-07
Mes4_644	TIGRFAM UbiD family	-	0.368096	2.62706	3.25022	7.89945e-11
Mes4_645	Catalyzes the NADPHhypothetical proteindependent reduction of glutamylhypothetical protein tRNA(Glu) to glutamate 1hypothetical proteinsemialdehyde (GSA)	hemA	1.60146	8.41798	2.85367	8.25689e-08
Mes4_646	TIGRFAM siroheme synthase	cysG	1.47483	2.86763	1.38347	0.00613122
Mes4_647	SMART regulatory protein AsnC Lrp family	-	1.117	3.20873	1.9047	0.0141664
Mes4_651	PFAM RNA polymerase Rpb4	rpoF	9.47633	17.104	1.27716	0.0112305
Mes4_652	Protein of unknown function (DUF655)	-	4.82323	17.9876	2.3202	5.76778e-06
Mes4_653	Specifically dimethylates two adjacent adenosines in the loop of a conserved hairpin near the 3'hypothetical proteinend of 16S rRNA in the 30S particle. May play a critical role in biogenesis of 30S subunits	ksgA	0.708891	3.63922	2.78983	9.97778e-09
Mes4_657	ATPases associated with a variety of cellular activities	-	0.165927	1.39429	3.45043	5.18032e-07
Mes4_661	Fehypothetical proteinS type, tartrate fumarate subfamily, alpha	fumA	0.245428	3.20509	4.11585	2.34915e-15
Mes4_662	PFAM type II secretion system protein E	-	1.78011	7.00877	2.40162	2.97737e-05
Mes4_664	Domain of unknown function (DUF1805)	-	0.594693	3.26622	2.87223	3.18379e-07
Mes4_665	hypothetical protein	-	0.517085	5.05979	3.76035	2.64612e-07
Mes4_666	Removes the Nhypothetical proteinterminal methionine from nascent proteins. The Nhypothetical proteinterminal methionine is often cleaved when the second residue in the primary sequence is small and uncharged (Methypothetical proteinAlahypothetical protein, Cys, Gly, Pro, Ser, Thr, or Val)	map	0.701351	7.7724	3.91948	1.01094e-10
Mes4_668	Responsible for synthesis of pseudouridine from uracilhypothetical protein 54 and uracilhypothetical protein55 in the psi GC loop of transfer RNAs	pus10	1.30671	6.38166	2.72324	2.36071e-07
Mes4_669	hydrophobe amphiphile effluxhypothetical protein3 (HAE3) family	-	0.291525	2.13036	3.2813	8.20966e-08
Mes4_67	amino acids such as threonine, to avoid such errors, it has a posttransfer editing activity that hydrolyzes mischarged Thrhypothetical proteintRNA(Val) in a tRNAhypothetical proteindependent manner	valS	11.1527	28.6292	1.79103	1.41377e-05
Mes4_670	extracellular matrix structural constituent	-	0.553842	2.6713	2.70159	1.66042e-08
Mes4_671	SMART Elongator protein 3 MiaB NifB	-	0.169935	1.77804	3.87778	1.47478e-05
Mes4_672	PFAM Prephenate dehydrogenase	tyrA	0.863965	14.0787	4.45408	1.99162e-18
Mes4_673	PBS lyase HEAT domain protein repeathypothetical proteincontaining protein	-	1.11422	6.11458	2.87514	6.37893e-07
Mes4_674	ATPases associated with a variety of cellular activities	-	0.297098	1.74535	3.00032	4.31105e-06
Mes4_675	type II secretion system protein	-	0.653833	4.59198	3.18074	9.10215e-09
Mes4_676	PFAM type II secretion system protein E	-	0.518544	3.72934	3.20757	4.77153e-06
Mes4_677	Catalyzes the attachment of alanine to tRNA(Ala) in a twohypothetical proteinstep reaction alanine is first activated by ATP to form Alahypothetical protein AMP and then transferred to the acceptor end of tRNA(Ala). Also edits incorrectly charged Serhypothetical proteintRNA(Ala) and Glyhypothetical proteintRNA(Ala) via its editing domain	alaS	2.90322	12.6003	2.5529	3.88931e-07
Mes4_679	PFAM extracellular solutehypothetical proteinbinding protein, family 5	-	0.34427	4.95725	4.27896	5.96323e-15
Mes4_68	Collagenase	-	0.405333	2.76039	3.16876	2.84357e-09
Mes4_680	Prevents misfolding and promotes the refolding and proper assembly of unfolded polypeptides generated under stress conditions	groL	0.743655	3.71641	2.78134	1.01481e-05
Mes4_681	Binds to Cpn60 in the presence of Mghypothetical proteinATP and suppresses the ATPase activity of the latter	groS	0.880523	5.34523	3.01189	2.04463e-08
Mes4_683	Domain of unknown function (DUF362)	-	0.554527	2.21007	2.3956	2.15957e-06
Mes4_684	TIGRFAM AAA family ATPase, CDC48 subfamily	-	1.46476	13.5627	3.63377	3.29153e-13
Mes4_686	PFAM CobN magnesium chelatase	-	1.32331	55.4294	5.86183	2.00537e-20
Mes4_687	hypothetical protein	-	0.759117	24.3845	5.45265	4.44476e-23
Mes4_688	ABC transporter	-	0.370706	13.018	5.61255	4.91709e-20
Mes4_689	PFAM Cobalt transport protein	-	0.38022	8.3498	4.89436	1.09484e-09
Mes4_69	Proteinhypothetical proteinexport membrane protein SecD	secD	2.11041	11.3071	2.86561	1.05602e-09
Mes4_690	AAA domain, putative AbiEii toxin, Type IV TA system	-	0.370076	5.1726	4.24283	5.54733e-12
Mes4_691	Catalyzes the reversible transfer of the terminal phosphate group between ATP and AMP. Plays an important role in cellular energy homeostasis and in adenine nucleotide metabolism	adk	5.53498	68.4098	4.09264	7.73661e-14
Mes4_692	The central subunit of the protein translocation channel SecYEG. Consists of two halves formed by TMs 1hypothetical protein5 and 6hypothetical protein10. These two domains form a lateral gate at the front which open onto the bilayer between TMs 2 and 7, and are clamped together by SecE at the back. The channel is closed by both a pore ring composed of hydrophobic SecY resides and a short helix (h…	secY	9.34366	98.3317	3.83325	1.16933e-10
Mes4_694	Shypothetical proteinlayer protein	-	1.88659	41.1244	4.92606	6.00062e-15
Mes4_696	PFAM ATPhypothetical proteinbinding region, ATPase domain protein	-	1.02837	6.31111	3.06005	2.31821e-08
Mes4_697	Catalyzes the conversion of AMP and phosphate to adenine and ribose 1,5hypothetical proteinbisphosphate (R15P). Exhibits phosphorylase activity toward CMP and UMP in addition to AMP. Functions in an archaeal AMP degradation pathway, together with R15P isomerase and RubisCO	deoA	1.95204	12.004	3.04987	3.03184e-10
Mes4_698	Specifically catalyzes the AdoMethypothetical proteindependent 2'hypothetical proteinOhypothetical proteinribose methylation of cytidine at position 56 in tRNAs	-	0.502814	1.7487	2.22848	3.93453e-05
Mes4_7	Kefhypothetical proteintype potassium proton antiporter, CPA2 family	-	0.241699	1.48269	3.11534	1.23909e-05
Mes4_70	Replication factor C	-	1.23002	9.19376	3.36584	4.13019e-09
Mes4_702	Belongs to the UPF0237 family	-	0.943682	4.76922	2.71433	8.31985e-08
Mes4_703	Uncharacterised ACR (DUF711)	-	0.71499	4.97806	3.25592	8.71887e-10
Mes4_704	TIGRFAM glutamate synthase (NADPH), homotetrameric	-	0.746495	4.6813	3.04982	1.22823e-10
Mes4_705	Sulfide dehydrogenase (Flavoprotein) subunit SudB	-	0.543072	4.0087	3.32807	1.20702e-06
Mes4_706	PFAM nucleic acid binding, OBhypothetical proteinfold, tRNA helicasehypothetical proteintype	-	0.439911	1.26578	1.9451	6.22068e-05
Mes4_707	PFAM Aminotransferase class I and II	-	1.609	5.78877	2.26684	1.87364e-07
Mes4_709	TIGRFAM NiFe hydrogenase maturation protein HypF	hypF	0.14381	2.63331	4.68705	5.51446e-07
Mes4_712	transferase hexapeptide repeat containing protein	rfbM	1.15093	7.76374	3.18714	1.04127e-10
Mes4_713	nucleic acid binding OBhypothetical proteinfold tRNA helicasehypothetical proteintype	-	0.612865	11.8445	4.70315	1.29687e-16
Mes4_714	Peptidylhypothetical proteinprolyl cishypothetical proteintrans	-	1.517	10.7814	3.23558	7.33029e-11
Mes4_716	Catalyzes the NADPHhypothetical proteindependent reduction of Lhypothetical proteinglutamate 5hypothetical proteinphosphate into Lhypothetical proteinglutamate 5hypothetical proteinsemialdehyde and phosphate. The product spontaneously undergoes cyclization to form 1hypothetical proteinpyrrolinehypothetical protein5hypothetical protein carboxylate	proA	0.649961	4.00076	3.06565	7.91193e-08
Mes4_717	Catalyzes the transfer of a phosphate group to glutamate to form Lhypothetical proteinglutamate 5hypothetical proteinphosphate	proB	1.10987	6.02415	2.88233	2.47306e-09
Mes4_719	Molydopterin dinucleotide binding domain	fmdD	0.284259	7.71515	5.09656	1.42281e-14
Mes4_720	hypothetical protein	-	0.1661	7.21875	5.7811	6.39106e-12
Mes4_723	PFAM AIR synthase related protein	-	0.524339	3.9552	3.36807	4.25084e-10
Mes4_724	Clp protease	-	0.565943	6.31877	3.93551	8.41614e-11
Mes4_725	DsrE/DsrFhypothetical proteinlike family	-	0.372474	9.55911	5.10382	2.80256e-13
Mes4_727	HIT domain	-	0.683888	4.81797	3.18564	4.44677e-08
Mes4_728	Von Willebrand factor	-	3.70344	9.0389	1.68623	0.000234764
Mes4_729	protein involved in tellurite resistance	-	2.28992	12.7872	2.90633	9.26205e-09
Mes4_730	Catalyzes the NAD( )hypothetical proteindependent oxidative deamination of Lhypothetical proteinalanine to pyruvate, and the reverse reaction, the reductive amination of pyruvate	ala	1.61934	3.93114	1.69577	0.000351301
Mes4_732	Uncharacterized protein conserved in archaea (DUF2111)	-	0.192579	1.96105	3.74228	7.00739e-13
Mes4_733	TIGRFAM Sua5 YciO YrdC YwlC family protein	-	0.884032	12.2703	4.24097	5.7086e-14
Mes4_734	Catalyzes the addition of molecular CO(2) and H(2)O to ribulose 1,5hypothetical proteinbisphosphate (RuBP), generating two molecules of 3hypothetical protein phosphoglycerate (3hypothetical proteinPGA). Functions in an archaeal AMP degradation pathway, together with AMP phosphorylase and R15P isomerase	rbcL	1.2652	9.34526	3.30515	6.3498e-11
Mes4_74	Transcription elongation factor Spt5	spt5	14.1955	136.799	3.70505	6.4418e-13
Mes4_744	Protonhypothetical proteinconducting membrane transporter	-	10.3581	25.7813	1.74382	3.40019e-05
Mes4_745	Protonhypothetical proteinconducting membrane transporter	-	0.427908	9.96088	4.95452	1.5957e-20
Mes4_746	PFAM Aminotransferase class I and II	-	0.703617	8.321	3.955	1.02379e-12
Mes4_747	Converts cobyric acid to cobinamide by the addition of aminopropanol on the F carboxylic group	cobD	0.647046	6.41359	3.72207	2.94725e-14
Mes4_748	Catalyzes amidations at positions B, D, E, and G on adenosylcobyrinic A,Chypothetical proteindiamide. NH(2) groups are provided by glutamine, and one molecule of ATP is hydrogenolyzed for each amidation	cobQ	0.794057	3.7389	2.64878	1.15606e-08
Mes4_749	hypothetical protein	-	22.0385	78.6423	2.26598	1.21698e-05
Mes4_75	Essential subunit of the Sec protein translocation channel SecYEG. Clamps together the 2 halves of SecY. May contact the channel plug during translocation	secE	9.75063	79.9973	3.49543	1.18033e-10
Mes4_750	Protein of unknown function (DUF3303)	-	1.93952	15.2243	3.38115	1.679e-08
Mes4_751	PFAM Aldehyde dehydrogenase	-	0.187291	0.57558	1.99477	0.000498875
Mes4_753	PFAM PilT protein domain protein	-	0.657716	2.70714	2.51008	3.18077e-05
Mes4_754	Aldehyde ferredoxin oxidoreductase, Nhypothetical proteinterminal domain	-	0.545283	4.2526	3.38483	5.272e-09
Mes4_755	4Fehypothetical protein4S dicluster domain	-	1.27276	6.62645	2.77275	3.02473e-09
Mes4_758	SMART Elongator protein 3 MiaB NifB	-	0.464735	1.29521	1.90335	0.000126006
Mes4_759	Elongator protein 3, MiaB family, Radical SAM	-	0.320875	1.32402	2.44344	4.00342e-07
Mes4_76	Essential cell division protein that forms a contractile ring structure (Z ring) at the future cell division site. The regulation of the ring assembly controls the timing and the location of cell division. One of the functions of the FtsZ ring is to recruit other cell division proteins to the septum to produce a new cell wall between the dividing cells. Binds GTP and shows GTPase activity	-	7.46384	36.9933	2.72096	3.92834e-08
Mes4_760	Phosphoadenosine phosphosulfate reductase family	-	0.325613	2.25875	3.27051	2.66447e-07
Mes4_761	TIGRFAM geranylgeranyl reductase	-	0.431016	1.87345	2.5486	2.39348e-08
Mes4_762	Belongs to the sodium solute symporter (SSF) (TC 2.A.21) family	-	2.81012	25.397	3.58522	1.12753e-12
Mes4_763	hypothetical protein	-	12.795	45.7049	2.21664	3.48765e-06
Mes4_765	hypothetical protein	-	1.66116	4.35471	1.87768	0.00343007
Mes4_766	Histidine kinase	-	0.414128	1.62827	2.39828	4.92498e-05
Mes4_769	The beta subunit is responsible for the synthesis of Lhypothetical protein tryptophan from indole and Lhypothetical proteinserine	trpB	0.549973	17.0167	5.36732	1.92789e-26
Mes4_770	PFAM Indolehypothetical protein3hypothetical proteinglycerol phosphate synthase	trpC	2.73427	6.89991	1.81143	0.000430694
Mes4_772	PFAM ABC transporter related	-	0.216956	2.55129	3.98785	1.03683e-13
Mes4_773	Function in general translation initiation by promoting the binding of the formylmethioninehypothetical proteintRNA to ribosomes. Seems to function along with eIFhypothetical protein2	infB	4.60854	101.97	4.92319	1.22436e-20
Mes4_774	Belongs to the eukaryotic ribosomal protein eS6 family	rps6e	2.48708	28.385	3.95919	8.80451e-13
Mes4_775	PFAM tRNA synthetase, class II (G, H, P and S)	glyS	1.90666	17.0169	3.59888	1.29412e-10
Mes4_779	PFAM chaperonin Cpn60 TCPhypothetical protein1	-	3.88963	38.2821	3.74524	5.02553e-13
Mes4_780	Protein of unknown function (DUF1269)	-	0.23372	7.69281	5.45615	7.4348e-21
Mes4_781	Sulfatase	-	0.107974	1.36189	4.036	1.06456e-08
Mes4_782	YcaO cyclodehydratase, ATPhypothetical proteinad Mg2+hypothetical proteinbinding	-	0.720022	6.27627	3.55938	2.65578e-10
Mes4_783	PFAM TfuA domain protein, core	-	1.55125	7.98818	2.82129	2.39339e-06
Mes4_784	hypothetical protein	-	0.955781	7.13392	3.37578	5.19932e-05
Mes4_785	protein conserved in archaea	-	1.37157	6.49435	2.67535	4.02887e-07
Mes4_787	Ferritinhypothetical proteinlike domain	-	0.232863	1.81931	3.33153	0.000401134
Mes4_788	PFAM Radical SAM domain protein	-	0.652323	4.29393	3.13078	3.32008e-08
Mes4_789	Cell division protein 48 (CDC48), domain 2	-	0.38406	3.19618	3.45518	1.31706e-12
Mes4_790	Hsp20/alpha crystallin family	-	10.6955	16.4088	1.03775	0.0249834
Mes4_791	Belongs to the small heat shock protein (HSP20) family	hsp20b	6.15063	12.1157	1.42483	0.0311199
Mes4_792	Formylmethanofuran dehydrogenase subunit A	fmdA	0.193492	4.196	4.87129	4.80248e-13
Mes4_793	GXGXG motif	fmdC	0.125561	11.2524	6.90928	9.6921e-20
Mes4_796	Involved in the biosynthesis of the thiazole moiety of thiamine. Catalyzes the conversion of NAD and glycine to adenosine diphosphate 5hypothetical protein(2hypothetical proteinhydroxyethyl)hypothetical protein4hypothetical proteinmethylthiazolehypothetical protein2hypothetical proteincarboxylate (ADT), an adenylated thiazole intermediate, using free sulfide as a source of sulfur	thi4	1.12024	1.97187	1.24154	0.0143634
Mes4_798	Methyltransferase domain	-	0.153605	18.0866	7.34695	1.38094e-14
Mes4_799	ATPases associated with a variety of cellular activities	-	0.623817	41.9504	6.53922	4.16219e-27
Mes4_8	One of the primary rRNA binding proteins. Required for association of the 30S and 50S subunits to form the 70S ribosome, for tRNA binding and peptide bond formation. It has been suggested to have peptidyltransferase activity	rpl2	1.6043	84.877	6.10515	8.21141e-27
Mes4_80	PFAM AAA ATPase central domain protein	-	0.475038	1.86688	2.41393	8.70596e-07
Mes4_800	Oligopeptide/dipeptide transporter, Chypothetical proteinterminal region	-	0.279867	44.2955	7.76614	4.77992e-25
Mes4_801	Bindinghypothetical proteinproteinhypothetical proteindependent transport system inner membrane component	-	0.443538	47.0108	7.16474	4.32621e-35
Mes4_802	Bindinghypothetical proteinproteinhypothetical proteindependent transport system inner membrane component	-	0.336327	70.557	8.15959	1.32739e-38
Mes4_804	Transposase DDE domain	-	1.12072	2.02775	1.29347	0.0079293
Mes4_805	reductase	-	0.576334	1.40288	1.74422	0.00119651
Mes4_806	Catalyzes the addition and repair of the essential 3'hypothetical protein terminal CCA sequence in tRNAs without using a nucleic acid template. Adds these three nucleotides in the order of C, C, and A to the tRNA nucleotidehypothetical protein73, using CTP and ATP as substrates and producing inorganic pyrophosphate	cca	0.582404	2.51867	2.54872	3.68585e-07
Mes4_808	that it carries out the mismatch recognition step. This protein has a weak ATPase activity	mutS	0.583561	5.21757	3.54779	9.9351e-13
Mes4_809	DEAD DEAH box helicase domain protein	-	0.39244	3.29327	3.54676	2.00383e-09
Mes4_810	Protein of unknown function (DUF3467)	-	0.902098	3.08837	2.17208	6.26604e-06
Mes4_811	DNAhypothetical proteindependent RNA polymerase catalyzes the transcription of DNA into RNA using the four ribonucleoside triphosphates as substrates	rpoB2	3.62209	46.9078	4.15032	2.1576e-15
Mes4_812	Belongs to the RNA polymerase beta chain family	rpoB1	2.09735	22.9957	3.89386	8.73354e-15
Mes4_813	Zinchypothetical proteinuptake complex component A periplasmic	-	1.01544	2.71091	1.89483	0.0013235
Mes4_814	ATPases associated with a variety of cellular activities	-	1.18915	3.12233	1.86556	0.00173201
Mes4_816	COG0500 SAMhypothetical proteindependent methyltransferases	-	0.951971	87.4833	6.98637	9.29124e-28
Mes4_817	Bacterial extracellular solutehypothetical proteinbinding proteins, family 5 Middle	-	0.660487	94.0235	7.62785	9.43014e-32
Mes4_818	Bindinghypothetical proteinproteinhypothetical proteindependent transport system inner membrane component	-	0.308079	33.0351	7.16261	1.39197e-31
Mes4_819	DNA ligase that seals nicks in doublehypothetical proteinstranded DNA during DNA replication, DNA recombination and DNA repair	lig1	0.0379598	1.91704	6.01167	3.34443e-22
Mes4_82	Proteinhypothetical proteinexport membrane protein SecD	secD	0.440553	10.7321	5.03265	1.01315e-19
Mes4_823	Belongs to the peptidase S16 family	lon	16.4055	53.9844	2.10843	5.73737e-05
Mes4_824	Belongs to the peptidase S16 family	lon	12.4163	90.6552	3.28262	1.27731e-11
Mes4_825	PFAM peptidase U62 modulator of DNA gyrase	-	1.88031	19.1408	3.78246	3.90045e-14
Mes4_826	Belongs to the alphahypothetical proteinIPM synthase homocitrate synthase family	leuA	1.89119	17.0105	3.59321	5.36284e-11
Mes4_827	TatD related DNase	-	0.302923	3.12166	3.80574	6.78143e-09
Mes4_828	betahypothetical proteinlactamase domain protein	-	0.192004	2.7983	4.32923	7.64789e-07
Mes4_83	Involved in protein export	secF	1.28751	12.0703	3.66886	1.15758e-13
Mes4_830	Belongs to the alphahypothetical proteinIPM synthase homocitrate synthase family	aksA	2.91904	8.91879	2.0315	1.6787e-05
Mes4_831	ABC transporter	-	0.228216	5.74019	5.11234	1.83659e-13
Mes4_833	Relaxes both positive and negative superturns and exhibits a strong decatenase activity	top6B	0.580356	3.63281	3.13186	6.28116e-06
Mes4_834	CAAX protease selfhypothetical proteinimmunity	-	1.05059	2.73332	1.82401	0.000948175
Mes4_835	Transmembrane secretion effector	-	0.75809	2.36422	2.08044	0.000171283
Mes4_84	TIGRFAM TraB family protein	-	0.940254	6.38225	3.17917	1.22114e-07
Mes4_842	Part of the ACDS complex that catalyzes the reversible cleavage of acetylhypothetical proteinCoA, allowing growth on acetate as sole source of carbon and energy. The alphahypothetical proteinepsilon subcomponent functions as a carbon monoxide dehydrogenase	cdhA	23.6654	1177.18	6.07077	2.57489e-32
Mes4_843	Part of a complex that catalyzes the reversible cleavage of acetylhypothetical proteinCoA, allowing growth on acetate as sole source of carbon and energy. The alphahypothetical proteinepsilon subcomponent functions as a carbon monoxide dehydrogenase. The precise role of the epsilon subunit is unclear	cdhB	16.5496	1445.91	6.876	1.70394e-31
Mes4_844	Part of a complex that catalyzes the reversible cleavage of acetylhypothetical proteinCoA, allowing growth on acetate as sole source of carbon and energy. The alphahypothetical proteinepsilon complex generates CO from CO(2), while the beta subunit (this protein) combines the CO with CoA and a methyl group to form acetylhypothetical proteinCoA. The methyl group, which is incorporated into acetylhy…	cdhC	24.7096	1560.6	6.41333	1.62736e-29
Mes4_846	Catalyzes the reversible interconversion of serine and glycine with tetrahydrofolate (THF) serving as the onehypothetical proteincarbon carrier. Also exhibits THFhypothetical proteinindependent aldolase activity toward betahypothetical proteinhydroxyamino acids, producing glycine and aldehydes, via a retrohypothetical proteinaldol mechanism	glyA	1.13325	5.72242	2.75812	8.61282e-08
Mes4_847	KH, type 1, domain	-	0.777506	6.3199	3.47212	6.41915e-08
Mes4_848	Component of the proteasome core, a large protease complex with broad specificity involved in protein degradation	psmB	9.45805	30.5	2.09736	1.30133e-05
Mes4_849	Metal dependent phosphohydrolases with conserved 'HD' motif.	-	0.955683	6.63882	3.22629	1.23253e-06
Mes4_85	Catalyzes the synthesis of GMP from XMP	guaAB	2.27949	7.96438	2.23603	1.34688e-06
Mes4_850	Sodium:dicarboxylate symporter family	-	0.274087	0.77528	1.94396	0.000937251
Mes4_851	Betahypothetical proteinCasp domain	-	0.211506	1.3334	3.08153	9.82559e-07
Mes4_852	Metal dependent phosphohydrolases with conserved 'HD' motif.	-	0.755186	4.35905	2.9619	6.01146e-10
Mes4_853	Pfam:DUF137	-	1.04096	10.2303	3.7261	1.37508e-12
Mes4_854	DNAhypothetical proteindependent RNA polymerase catalyzes the transcription of DNA into RNA using the four ribonucleoside triphosphates as substrates	rpoD	5.48773	32.2943	2.97787	3.49593e-10
Mes4_855	Located on the platform of the 30S subunit	rps11	5.34189	49.9522	3.66386	1.68235e-13
Mes4_856	One of the primary rRNA binding proteins, it binds directly to 16S rRNA where it nucleates assembly of the body of the 30S subunit	rps4	4.30515	40.7976	3.67904	1.94725e-12
Mes4_857	Located at the top of the head of the 30S subunit, it contacts several helices of the 16S rRNA. In the 70S ribosome it contacts the 23S rRNA (bridge B1a) and protein L5 of the 50S subunit (bridge B1b), connecting the 2 subunits	rps13	10.2538	38.8845	2.34933	6.04459e-07
Mes4_86	SMART Elongator protein 3 MiaB NifB	-	0.824203	6.26077	3.38081	2.5731e-10
Mes4_860	Glycosyl transferase family 2	-	0.527351	9.29907	4.53041	3.82677e-13
Mes4_861	4hypothetical proteinaminohypothetical protein4hypothetical proteindeoxyhypothetical proteinalphahypothetical proteinLhypothetical proteinarabinopyranosyl undecaprenyl phosphate biosynthetic process	-	0.200295	7.55656	5.59836	4.49548e-17
Mes4_862	TIGRFAM ribosomal protein L30P	rpl30	5.72892	47.3929	3.4639	9.28433e-11
Mes4_863	With S4 and S12 plays an important role in translational accuracy	rps5	6.40512	91.9329	4.29453	1.01239e-15
Mes4_864	This is one of the proteins that binds and probably mediates the attachment of the 5S RNA into the large ribosomal subunit, where it forms part of the central protuberance	rpl18	1.40012	58.6754	5.77505	2.59873e-25
Mes4_865	Translation initiation factor 2 alpha subunit	eif2a	7.99883	62.2492	3.41619	8.26915e-11
Mes4_866	PAC2 family	-	3.64043	46.0756	4.11415	4.71431e-13
Mes4_867	PHP Chypothetical proteinterminal domain protein	-	1.85798	20.1327	3.89921	3.43704e-11
Mes4_869	ABChypothetical proteintype multidrug transport system ATPase component	-	0.218418	1.64489	3.23472	7.34829e-05
Mes4_87	COG0454 Histone acetyltransferase HPA2 and related acetyltransferases	-	0.502432	2.45881	2.70778	4.86004e-07
Mes4_870	PFAM ABChypothetical protein2 type transporter	-	0.221958	1.39529	3.03739	5.38496e-06
Mes4_872	Part of the RFC clamp loader complex which loads the PCNA sliding clamp onto DNA	rfcL	0.667752	5.17581	3.39618	3.58672e-09
Mes4_873	5hypothetical proteinoxoprolinase (ATPhypothetical proteinhydrolyzing) activity	-	0.145981	1.33313	3.61557	1.1125e-12
Mes4_875	RNA polymerase that catalyzes the synthesis of short RNA molecules used as primers for DNA polymerase during DNA replication	dnaG	2.52281	13.1554	2.8089	8.054e-09
Mes4_876	Catalyzes the ATPhypothetical proteindependent amidation of the two carboxylate groups at positions a and c of cobyrinate, using either Lhypothetical proteinglutamine or ammonia as the nitrogen source. Involved in the biosynthesis of the unique nickelhypothetical proteincontaining tetrapyrrole coenzyme F430, the prosthetic group of methylhypothetical proteincoenzyme M reductase (MCR), which plays…	cbiA-2	0.699978	2.55338	2.27775	1.15147e-05
Mes4_88	Belongs to the acetylglutamate kinase family. ArgB subfamily	argB	0.589185	2.50219	2.52417	2.83018e-05
Mes4_883	Converts Ohypothetical proteinphosphohypothetical proteinLhypothetical proteinserylhypothetical proteintRNA(Cys) (Sephypothetical proteintRNA(Cys)) to Lhypothetical proteincysteinylhypothetical proteintRNA(Cys) (Cyshypothetical proteintRNA(Cys))	-	0.72887	1.83123	1.74551	0.000275374
Mes4_884	DNAhypothetical proteindependent RNA polymerase catalyzes the transcription of DNA into RNA using the four ribonucleoside triphosphates as substrates	rpoL	6.49337	15.0415	1.61468	0.00194137
Mes4_885	Nonhypothetical proteincatalytic component of the exosome, which is a complex involved in RNA degradation. Increases the RNA binding and the efficiency of RNA degradation. Helpful for the interaction of the exosome with Ahypothetical proteinpoor RNAs	csl4	2.38858	6.35427	1.82631	0.000519761
Mes4_886	ABChypothetical proteintype transport system involved in lipoprotein release permease component	-	0.743226	2.8363	2.36602	1.75863e-05
Mes4_889	Part of the Rad50 Mre11 complex, which is involved in the early steps of DNA doublehypothetical proteinstrand break (DSB) repair. The complex may facilitate opening of the processed DNA ends to aid in the recruitment of HerA and NurA. Mre11 binds to DSB ends and has both doublehypothetical proteinstranded 3'hypothetical protein5' exonuclease activity and singlehypothetical protein stranded endonu…	mre11	0.358867	1.17793	2.11009	0.000241277
Mes4_89	PFAM DEAD_2 domain protein	-	0.742996	4.71031	3.09371	1.75575e-11
Mes4_891	Glycosyltransferase family 28 Chypothetical proteinterminal domain	-	0.434929	4.23364	3.71814	3.68622e-09
Mes4_897	Catalyzes the conversion of AMP and phosphate to adenine and ribose 1,5hypothetical proteinbisphosphate (R15P). Exhibits phosphorylase activity toward CMP and UMP in addition to AMP. Functions in an archaeal AMP degradation pathway, together with R15P isomerase and RubisCO	deoA	0.633034	2.50731	2.42673	2.79223e-05
Mes4_9	Protein S19 forms a complex with S13 that binds strongly to the 16S ribosomal RNA	rps19p	2.71821	178.721	6.46726	1.04572e-31
Mes4_900	PFAM Cobyrinic acid a,chypothetical proteindiamide synthase	-	0.818405	2.02985	1.73139	0.000623194
Mes4_902	Dihydrouridine synthase (Dus)	-	0.711148	1.73808	1.71481	0.000641746
Mes4_904	TIGRFAM pyruvate ketoisovalerate oxidoreductase, gamma subunit	porC-1	0.790175	13.3091	4.49171	1.48073e-19
Mes4_905	TIGRFAM pyruvate ferredoxin flavodoxin oxidoreductase, delta subunit	porD-1	0.784781	14.3687	4.63476	3.89397e-15
Mes4_906	PFAM pyruvate flavodoxin ferredoxin oxidoreductase domain protein	porA-1	1.90158	24.6125	4.14436	2.77589e-16
Mes4_907	PFAM ABC transporter	atw-1	1.29851	6.68708	2.79036	2.52479e-07
Mes4_908	PFAM Haloacid dehalogenase domain protein hydrolase	-	0.987484	4.01256	2.44544	1.44288e-06
Mes4_912	Transcriptional regulator	-	1.85422	8.33587	2.57958	4.68325e-06
Mes4_913	PFAM aminotransferase class V	-	2.20844	26.5032	4.01888	3.95269e-15
Mes4_914	TIGRFAM riboflavin synthase	ribC	2.75069	25.0087	3.63563	2.31066e-10
Mes4_915	Catalyzes the formation of 6,7hypothetical proteindimethylhypothetical protein8hypothetical protein ribityllumazine by condensation of 5hypothetical proteinaminohypothetical protein6hypothetical protein(Dhypothetical protein ribitylamino)uracil with 3,4hypothetical proteindihydroxyhypothetical protein2hypothetical proteinbutanone 4hypothetical proteinphosphate. This is the penultimate step in the…	ribH	10.7526	36.5724	2.15241	2.24902e-06
Mes4_916	Acetyl xylan esterase (AXE1)	-	0.463525	3.54659	3.29298	1.60545e-09
Mes4_919	Proton pump that utilizes the energy of pyrophosphate hydrolysis as the driving force for proton movement across the membrane. Generates a proton motive force	hppA	0.201338	1.23184	3.01527	1.52178e-09
Mes4_920	Phosphopantetheine attachment site	-	1.89485	20.8846	3.83347	1.89767e-07
Mes4_921	AMPhypothetical proteinbinding enzyme Chypothetical proteinterminal domain	-	1.38606	19.3536	4.19674	2.54963e-10
Mes4_922	TIGRFAM Nhypothetical proteinacetyl sugar amidotransferase	-	0.851192	13.2367	4.36501	1.72304e-11
Mes4_923	hypothetical protein	-	0.942686	55.1858	6.28002	2.74916e-10
Mes4_924	TIGRFAM acetolactate synthase, large subunit, biosynthetic type	ilvB	0.403028	7.17415	4.60723	2.68591e-13
Mes4_925	Catalyzes the condensation of pyruvate and acetylhypothetical protein coenzyme A to form (R)hypothetical proteincitramalate	cimA	3.07456	22.182	3.25844	1.72608e-11
Mes4_928	Catalyzes the formation of phosphoribosylamine from phosphoribosylpyrophosphate (PRPP) and glutamine	purF	3.27769	13.7899	2.50582	5.34194e-08
Mes4_929	Molybdopterin oxidoreductase	fmdB	0.372159	5.14494	4.19365	1.74797e-14
Mes4_93	Catalyzes the condensation of formaldehyde with tetrahydromethanopterin (H(4)MPT) to 5,10hypothetical protein methylenetetrahydromethanopterin	fae-hps	4.01089	30.3386	3.36985	6.7686e-10
Mes4_930	Molydopterin dinucleotide binding domain	fmdD	0.116961	6.67598	6.20284	1.08489e-17
Mes4_931	GXGXG motif	fmdC	0.913383	5.34808	2.99569	5.36996e-09
Mes4_932	Formylmethanofuran dehydrogenase subunit A	fmdA	0.176349	5.35859	5.34336	2.36037e-25
Mes4_933	4Fehypothetical protein4S double cluster binding domain	-	0.328343	9.36129	5.277	3.49102e-18
Mes4_934	formylmethanofuran dehydrogenase, subunit E	fmdE	0.369512	3.21757	3.56912	5.78971e-11
Mes4_936	Chypothetical proteinterminal bindinghypothetical proteinmodule, SLHhypothetical proteinlike, of glucodextranase	-	2.84537	14.568	2.76188	5.87723e-08
Mes4_937	Catalyzes the NAD(P)Hhypothetical proteindependent reduction of dihydroxyacetonephosphate (DHAP or glycerone phosphate) to glycerol 1hypothetical proteinphosphate (G1P). The G1P thus generated is used as the glycerophosphate backbone of phospholipids in the cellular membranes of Archaea	egsA	1.05245	4.56891	2.5356	1.12683e-06
Mes4_938	Belongs to the UPF0179 family	-	2.70273	8.59591	2.07264	5.37476e-05
Mes4_939	Uncharacterized protein conserved in archaea (DUF2150)	-	3.26543	9.01196	1.86801	0.000166323
Mes4_94	Involved in the gluconeogenesis. Catalyzes stereospecifically the conversion of dihydroxyacetone phosphate (DHAP) to Dhypothetical proteinglyceraldehydehypothetical protein3hypothetical proteinphosphate (G3P)	tpiA	0.282625	2.40413	3.53689	4.74514e-09
Mes4_945	Catalyzes the gammahypothetical proteinelimination of phosphate from Lhypothetical protein phosphohomoserine and the betahypothetical proteinaddition of water to produce Lhypothetical protein threonine	thrC-1	2.04343	14.6197	3.30274	1.47332e-09
Mes4_948	Helixhypothetical proteinturnhypothetical proteinhelix domain protein	-	1.69529	11.8944	3.2256	1.08065e-10
Mes4_949	3hypothetical proteinOxoacylhypothetical protein acylhypothetical proteincarrierhypothetical proteinprotein (ACP) synthase III C terminal	-	1.40463	14.9836	3.83565	7.68582e-10
Mes4_95	PFAM peptidase M50	-	0.68589	4.08955	3.00862	5.44657e-07
Mes4_954	ATPase which is responsible for recognizing, binding, unfolding and translocation of substrate proteins into the archaeal 20S proteasome core particle. Is essential for opening the gate of the 20S proteasome via an interaction with its Chypothetical protein terminus, thereby allowing substrate entry and access to the site of proteolysis. Thus, the Chypothetical proteintermini of the proteasomal A…	pan	7.52726	64.6044	3.50137	3.47273e-12
Mes4_955	Belongs to the UPF0215 family	-	0.662045	2.2603	2.16776	0.00117531
Mes4_956	Cobalt transport protein	-	0.45849	2.13374	2.63022	5.61898e-08
Mes4_957	ATPases associated with a variety of cellular activities	-	0.563869	4.92697	3.54898	1.84646e-10
Mes4_958	ATPases associated with a variety of cellular activities	-	0.784109	7.60462	3.69333	3.66589e-14
Mes4_959	PFAM BioY protein	-	1.04514	5.79926	2.90424	4.79237e-06
Mes4_96	Protein of unknown function (DUF3467)	-	1.09026	3.17765	1.98054	0.000869183
Mes4_960	Outer membrane lipoproteinhypothetical proteinsorting protein	-	0.740449	11.4845	4.40058	2.4589e-09
Mes4_961	Outer membrane lipoproteinhypothetical proteinsorting protein	-	1.07862	10.841	3.76727	8.15997e-12
Mes4_962	Outer membrane lipoproteinhypothetical proteinsorting protein	-	0.987244	9.6684	3.72008	3.9139e-11
Mes4_963	Outer membrane lipoproteinhypothetical proteinsorting protein	-	0.275638	2.90336	3.85045	1.85362e-12
Mes4_965	COG1361 Shypothetical proteinlayer domain	-	0.0849982	0.800846	3.64665	2.6236e-10
Mes4_966	ABChypothetical proteintype antimicrobial peptide transport system, permease component	-	0.53581	2.55943	2.71868	1.25794e-05
Mes4_967	Catalyzes the synthesis of the hydroxymethylpyrimidine phosphate (HMPhypothetical proteinP) moiety of thiamine from aminoimidazole ribotide (AIR) in a radical Shypothetical proteinadenosylhypothetical proteinLhypothetical proteinmethionine (SAM)hypothetical proteindependent reaction	thiC	11.8778	31.9016	1.85381	2.1147e-05
Mes4_968	Allows the formation of correctly charged Glnhypothetical proteintRNA(Gln) through the transamidation of misacylated Gluhypothetical proteintRNA(Gln) in organisms which lack glutaminylhypothetical proteintRNA synthetase. The reaction takes place in the presence of glutamine and ATP through an activated gammahypothetical proteinphosphohypothetical proteinGluhypothetical proteintRNA(Gln). The GatDE…	gatE	1.17482	8.8769	3.37297	6.10709e-10
Mes4_97	DEAD DEAH box helicase domain protein	-	0.50244	2.08761	2.50805	6.2372e-07
Mes4_970	Chypothetical proteinterminal bindinghypothetical proteinmodule, SLHhypothetical proteinlike, of glucodextranase	-	5.35962	48.1316	3.59315	7.69583e-11
Mes4_971	Catalyzes the ATPhypothetical proteindependent phosphorylation of thiaminehypothetical protein monophosphate (TMP) to form thiaminehypothetical proteinpyrophosphate (TPP), the active form of vitamin B1	thiL	1.06397	8.90942	3.52336	1.3373e-08
Mes4_972	that it carries out the mismatch recognition step. This protein has a weak ATPase activity	mutS	0.295602	3.1503	3.78791	2.36305e-14
Mes4_973	Catalyzes the NADPHhypothetical proteindependent reduction of Lhypothetical proteinglutamate 5hypothetical proteinphosphate into Lhypothetical proteinglutamate 5hypothetical proteinsemialdehyde and phosphate. The product spontaneously undergoes cyclization to form 1hypothetical proteinpyrrolinehypothetical protein5hypothetical protein carboxylate	proA	0.766526	3.46422	2.62463	1.31761e-07
Mes4_974	MATE efflux family protein	-	0.455137	1.43203	2.01413	0.0024492
Mes4_976	Catalyzes the attachment of threonine to tRNA(Thr) in a twohypothetical proteinstep reaction Lhypothetical proteinthreonine is first activated by ATP to form Thrhypothetical proteinAMP and then transferred to the acceptor end of tRNA(Thr)	thrS	3.09824	21.2299	3.20832	1.00949e-09
Mes4_98	Lycopene cyclase protein	-	0.227742	4.22883	4.59506	3.3205e-12
Mes4_980	Part of the Rad50 Mre11 complex, which is involved in the early steps of DNA doublehypothetical proteinstrand break (DSB) repair. The complex may facilitate opening of the processed DNA ends to aid in the recruitment of HerA and NurA. Rad50 controls the balance between DNA end bridging and DNA resection via ATPhypothetical proteindependent structural rearrangements of the Rad50 Mre11 complex	rad50	1.10325	8.46377	3.3536	5.47802e-10
Mes4_981	Part of the Rad50 Mre11 complex, which is involved in the early steps of DNA doublehypothetical proteinstrand break (DSB) repair. The complex may facilitate opening of the processed DNA ends to aid in the recruitment of HerA and NurA. Mre11 binds to DSB ends and has both doublehypothetical proteinstranded 3'hypothetical protein5' exonuclease activity and singlehypothetical protein stranded endonu…	mre11	0.437089	24.2264	6.18006	1.4162e-15
Mes4_982	Catalyzes the ATPhypothetical proteindependent amination of UTP to CTP with either Lhypothetical proteinglutamine or ammonia as the source of nitrogen. Regulates intracellular CTP levels through interactions with the four ribonucleotide triphosphates	pyrG	1.89956	13.7779	3.30952	2.31033e-10
Mes4_986	catalyzes the demethylation of specific methylglutamate residues introduced into the chemoreceptors (methylhypothetical proteinaccepting chemotaxis proteins) by CheR	cheB	0.297516	1.73321	2.98181	5.43315e-07
Mes4_987	ATPhypothetical proteinbinding region, ATPase domain protein	-	0.808532	2.99189	2.34153	2.70612e-05
Mes4_988	Bacterial fructosehypothetical protein1,6hypothetical proteinbisphosphatase, glpXhypothetical proteinencoded	-	3.33206	14.661	2.58683	2.9605e-07
Mes4_989	SMART Elongator protein 3 MiaB NifB	miaB	0.328339	2.11352	3.1307	1.71232e-07
Mes4_99	UbiA prenyltransferase family	-	0.593861	6.04082	3.8057	2.06316e-09
Mes4_991	AAAhypothetical proteinlike domain	-	0.220677	0.696426	2.09643	0.00242132
Mes4_992	Bindinghypothetical proteinproteinhypothetical proteindependent transport system inner membrane component	dppB	0.0329643	10.9925	8.63528	3.96499e-34
Mes4_993	Bindinghypothetical proteinproteinhypothetical proteindependent transport system inner membrane component	dppC	0.0992174	7.51163	6.64567	8.27925e-29
Mes4_994	DEAD DEAH box helicase domain protein	-	0.745814	4.21904	2.93593	3.99213e-08
Mes4_996	Catalyzes the formation of archaetidylethanolamine (PtdEtn) from archaetidylserine (PtdSer)	asd	0.782664	1.90337	1.69541	0.000206239
Mes4_997	CDPhypothetical proteinalcohol phosphatidyltransferase	-	0.498092	2.39073	2.67989	4.27979e-07
Mes4_998	Allows the formation of correctly charged Glnhypothetical proteintRNA(Gln) through the transamidation of misacylated Gluhypothetical proteintRNA(Gln) in organisms which lack glutaminylhypothetical proteintRNA synthetase. The reaction takes place in the presence of glutamine and ATP through an activated gammahypothetical proteinphosphohypothetical proteinGluhypothetical proteintRNA(Gln)	gatA	1.08412	8.02283	3.29983	1.59691e-12
Mes4_999	Allows the formation of correctly charged Asnhypothetical proteintRNA(Asn) or Glnhypothetical proteintRNA(Gln) through the transamidation of misacylated Asphypothetical protein tRNA(Asn) or Gluhypothetical proteintRNA(Gln) in organisms which lack either or both of asparaginylhypothetical proteintRNA or glutaminylhypothetical proteintRNA synthetases. The reaction takes place in the presence of glu…	gatC	1.66283	9.22457	2.94575	5.93468e-06
Mes5_1	PFAM GTPhypothetical proteinbinding protein HSR1hypothetical proteinrelated	-	2.19949	8.06494	2.26751	5.72818e-05
Mes5_10	Cysteinehypothetical proteinrich domain	hdrB-1	0.0987617	2.27214	4.8734	2.91279e-08
Mes5_1000	Belongs to the universal ribosomal protein uL29 family	rpl29	7.48609	433.323	6.30314	1.22572e-21
Mes5_1001	TIGRFAM histone acetyltransferase, ELP3 family	-	0.564224	2.73222	2.67897	5.34126e-07
Mes5_1004	cell wall organization	-	260.924	2520.33	3.6987	5.48006e-12
Mes5_1005	hypothetical protein	-	3.39055	30.8749	3.63428	5.87355e-12
Mes5_1006	hypothetical protein	-	0.380645	6.585	4.51447	1.22525e-09
Mes5_1007	PFAM H transporting twohypothetical proteinsector ATPase C subunit	atpK-1	28.1743	401.043	4.27149	1.64628e-13
Mes5_1008	Produces ATP from ADP in the presence of a proton gradient across the membrane	atpE	44.1754	750.712	4.53897	1.06847e-15
Mes5_1009	Produces ATP from ADP in the presence of a proton gradient across the membrane	atpC	54.5023	2257.33	5.8279	1.45149e-21
Mes5_1010	Produces ATP from ADP in the presence of a proton gradient across the membrane	atpF	59.5656	3461.93	6.32977	4.70239e-23
Mes5_1011	Produces ATP from ADP in the presence of a proton gradient across the membrane. The archaeal alpha chain is a catalytic subunit	atpA	116.399	2303.63	4.74345	5.10873e-20
Mes5_1013	PFAM bindinghypothetical proteinproteinhypothetical proteindependent transport systems inner membrane component	ssuC	0.688872	2.11911	2.07865	0.000782613
Mes5_1014	PFAM ABC transporter related	ssuB	0.573022	2.97897	2.77599	2.14161e-08
Mes5_1016	TRAM domain	-	26.5	95.2905	2.28788	5.3516e-06
Mes5_1017	TRAM domain	-	36.511	259.715	3.28009	7.91197e-09
Mes5_1018	TRAM domain	-	40.429	241.12	3.01766	4.19221e-09
Mes5_1019	Catalyzes the reversible reduction of methenylhypothetical protein H(4)MPT( ) to methylenehypothetical proteinH(4)MPT	mtd	1.42376	4.57934	2.06911	1.97073e-05
Mes5_102	Zinchypothetical proteinuptake complex component A periplasmic	-	0.897437	2.55427	2.00897	0.00225753
Mes5_1020	Uncharacterized protein conserved in archaea (DUF2111)	-	3.0487	7.4763	1.71728	0.000729515
Mes5_1021	Domain of unknown function	-	1.26023	2.63983	1.48664	0.00198018
Mes5_1025	MacBhypothetical proteinlike periplasmic core domain	-	0.334845	4.26004	4.10375	4.23806e-11
Mes5_1026	hypothetical protein	-	0.835309	4.90461	2.96307	2.27915e-09
Mes5_103	Rubrerythrin	-	0.0486674	5.51386	6.99142	3.5498e-19
Mes5_1030	Aerotolerance regulator Nhypothetical proteinterminal	-	0.201383	1.01886	2.78509	1.40597e-05
Mes5_1031	protein (some members contain a von Willebrand factor type A (vWA) domain)	-	0.362929	0.939395	1.8608	0.0111348
Mes5_1032	PFAM ATPase associated with various cellular activities, AAA_3	-	0.211377	1.70694	3.4385	2.96247e-06
Mes5_1035	PFAM AMPhypothetical proteindependent synthetase and ligase	-	0.703671	5.00068	3.27727	9.8708e-12
Mes5_1036	Thioesterasehypothetical proteinlike superfamily	-	1.65483	8.23227	2.75301	2.09213e-07
Mes5_1037	Cro/C1hypothetical proteintype HTH DNAhypothetical proteinbinding domain	-	4.23602	7.26367	1.20796	0.0364563
Mes5_1038	Prismane/CO dehydrogenase family	-	0.206569	1.55526	3.27722	7.76201e-10
Mes5_104	Flavodoxin	fprA-1	0.528694	13.0485	5.06884	4.94456e-17
Mes5_1044	hypothetical protein	-	0.240737	1.39474	2.89326	5.88017e-06
Mes5_1046	hypothetical protein	-	6.55722	130.27	4.76864	3.00894e-10
Mes5_1047	hypothetical protein	-	13.7496	250.785	4.64208	4.73767e-10
Mes5_1048	hypothetical protein	-	11.1729	291.569	5.15987	1.02246e-12
Mes5_1049	hypothetical protein	-	48.1103	510.372	3.82295	1.10684e-09
Mes5_1050	hypothetical protein	-	36.6834	204.989	2.92095	1.06539e-05
Mes5_1051	hypothetical protein	-	1.61294	3.94721	1.71403	0.00686304
Mes5_1052	hypothetical protein	-	1.27774	4.14064	2.13503	0.00283544
Mes5_1053	SMART Elongator protein 3 MiaB NifB	-	0.528973	2.96327	2.91144	4.68909e-09
Mes5_1054	hypothetical protein	-	2.05082	8.37783	2.51405	0.000316239
Mes5_1055	Catalyzes the phosphorylation of pyruvate to phosphoenolpyruvate	-	0.859043	16.9584	4.72728	7.28885e-16
Mes5_1062	TIGRFAM serine Ohypothetical proteinacetyltransferase	-	0.0481335	1.22984	5.00532	8.24115e-15
Mes5_1063	Cysteine synthase A	-	0.548442	3.2749	2.93463	1.50587e-08
Mes5_1066	Catalyzes the reversible transfer of the terminal phosphate group between ATP and AMP. Plays an important role in cellular energy homeostasis and in adenine nucleotide metabolism	adk	2.79529	40.6414	4.33429	1.79072e-15
Mes5_1067	The central subunit of the protein translocation channel SecYEG. Consists of two halves formed by TMs 1hypothetical protein5 and 6hypothetical protein10. These two domains form a lateral gate at the front which open onto the bilayer between TMs 2 and 7, and are clamped together by SecE at the back. The channel is closed by both a pore ring composed of hydrophobic SecY resides and a short helix (h…	secY	2.69609	51.605	4.71081	3.74027e-18
Mes5_1069	PFAM CheW domain protein	-	0.365368	1.40492	2.34965	0.000448049
Mes5_107	Domain of unknown function (DUF4445)	-	0.716546	9.89508	4.19325	4.83477e-17
Mes5_1070	helical bimodular (HBM) domain	-	0.535444	4.51185	3.49028	1.49309e-12
Mes5_1071	PFAM Aminotransferase class I and II	-	2.42735	21.3282	3.57992	8.62494e-11
Mes5_1072	Catalyzes the formation of 6,7hypothetical proteindimethylhypothetical protein8hypothetical protein ribityllumazine by condensation of 5hypothetical proteinaminohypothetical protein6hypothetical protein(Dhypothetical protein ribitylamino)uracil with 3,4hypothetical proteindihydroxyhypothetical protein2hypothetical proteinbutanone 4hypothetical proteinphosphate. This is the penultimate step in the…	ribH	6.36461	40.0277	3.05506	1.0631e-09
Mes5_1073	TIGRFAM riboflavin synthase	ribC	1.71612	16.0611	3.64897	8.38248e-15
Mes5_1074	PFAM aminotransferase class V	-	1.60746	14.1753	3.55881	9.56174e-12
Mes5_1075	Transcriptional regulator	-	2.44004	14.9007	3.06862	1.40403e-06
Mes5_1077	Uncharacterized membrane protein (DUF2298)	-	0.107961	0.402651	2.2752	1.40741e-05
Mes5_1078	PFAM Aldehyde dehydrogenase	-	0.21166	1.41599	3.13076	9.08072e-10
Mes5_1079	Protein of unknown function (DUF3303)	-	3.5779	15.0945	2.50451	2.70458e-06
Mes5_108	Involved in cell shape control	cetZ	1.45616	3.16766	1.52034	0.0211564
Mes5_1081	DNAhypothetical proteindependent ATPase and 3'hypothetical protein5' DNA helicase that may be involved in repair of stalled replication forks	hel308	0.42709	3.61733	3.48344	6.22714e-08
Mes5_1082	in RNase L inhibitor, RLI	-	2.09507	3.17157	1.01619	0.0151386
Mes5_1083	DEAD DEAH box helicase	-	0.189814	1.25469	3.13865	5.96719e-10
Mes5_1085	Dimethylates a single guanine residue at position 26 of a number of tRNAs using Shypothetical proteinadenosylhypothetical proteinLhypothetical proteinmethionine as donor of the methyl groups	trm1	0.512551	1.33084	1.78186	0.000838239
Mes5_1086	hypothetical protein	-	1.06358	3.89929	2.32993	0.000139796
Mes5_1087	Uncharacterized protein conserved in archaea (DUF2110)	-	1.13092	5.55777	2.79944	3.27476e-05
Mes5_1089	PspA/IM30 family	-	2.27749	12.5204	2.89396	2.98709e-07
Mes5_109	hypothetical protein	-	0.667362	1.65894	1.73742	0.000724787
Mes5_1090	hypothetical protein	-	3.1989	25.6698	3.45249	6.06181e-09
Mes5_1093	Forms part of the ribosomal stalk which helps the ribosome interact with GTPhypothetical proteinbound translation factors	rpl11	13.9202	103.035	3.3273	4.62558e-11
Mes5_1094	Binds directly to 23S rRNA. Probably involved in E site tRNA release	rpl1	21.9427	193.154	3.58039	3.78423e-12
Mes5_1095	Forms part of the ribosomal stalk, playing a central role in the interaction of the ribosome with GTPhypothetical proteinbound translation factors	rpl10	15.313	180.624	4.01582	1.66137e-13
Mes5_1096	hypothetical protein	-	0.291288	2.15018	3.2838	1.04664e-06
Mes5_1097	Catalyzes the NAD( )hypothetical proteindependent oxidative deamination of Lhypothetical proteinalanine to pyruvate, and the reverse reaction, the reductive amination of pyruvate	ala	2.68387	8.29649	2.05165	1.81991e-05
Mes5_1098	Protein of unknown function (DUF434)	-	1.42519	3.4732	1.74313	0.00289729
Mes5_1099	PFAM TPR repeathypothetical proteincontaining protein	-	0.92143	3.681	2.41504	1.56864e-06
Mes5_11	PFAM Glycosyl transferase family 2	-	2.57686	8.00184	2.10773	0.000596367
Mes5_1104	Tetratricopeptide repeat	-	1.4305	10.0357	3.2242	6.29848e-06
Mes5_1105	Glycosyl hydrolase family 57	-	0.0616417	3.58561	6.23874	2.06546e-17
Mes5_1106	Part of the phosphoribosylformylglycinamidine synthase complex involved in the purines biosynthetic pathway. Catalyzes the ATPhypothetical proteindependent conversion of formylglycinamide ribonucleotide (FGAR) and glutamine to yield formylglycinamidine ribonucleotide (FGAM) and glutamate. The FGAM synthase complex is composed of three subunits. PurQ produces an ammonia molecule by converting glut…	purL	0.436034	8.71043	4.76982	3.48244e-14
Mes5_1108	PFAM periplasmic copperhypothetical proteinbinding	-	0	7.02818	10.0794	1.35317e-19
Mes5_1112	TIGRFAM argininosuccinate lyase	argH	0.528435	6.27671	4.00338	3.49963e-14
Mes5_1113	Acts as a methyl group carrier between MtbB and MtbA	-	0.141815	5.81656	5.73258	7.63735e-21
Mes5_1114	Catalyzes the transfer of a methyl group from dimethylamine to the corrinoid cofactor of MtbC	mtbB3	0.110064	6.77497	6.34213	2.39799e-28
Mes5_1115	Glycosyl hydrolase family 57	-	0.733683	6.5994	3.5734	3.39667e-10
Mes5_1116	Glycosyl hydrolase family 57	-	0.856774	11.8444	4.23876	9.2024e-13
Mes5_1117	V4R	-	1.07218	9.94602	3.63838	1.52845e-10
Mes5_1118	Glycosyl hydrolases family 15	-	0.530802	8.22173	4.36735	1.98505e-13
Mes5_1119	Pfam:Cache_1	-	0.210059	1.60196	3.35526	9.02115e-10
Mes5_112	IGPS catalyzes the conversion of PRFAR and glutamine to IGP, AICAR and glutamate. The HisF subunit catalyzes the cyclization activity that produces IGP and AICAR from PRFAR using the ammonia provided by the HisH subunit	hisF	0.754426	1.83007	1.65727	0.000846629
Mes5_1123	TIGRFAM Sua5 YciO YrdC YwlC family protein	-	0.492077	9.11273	4.63312	2.33397e-15
Mes5_1124	Catalyzes the addition of molecular CO(2) and H(2)O to ribulose 1,5hypothetical proteinbisphosphate (RuBP), generating two molecules of 3hypothetical protein phosphoglycerate (3hypothetical proteinPGA). Functions in an archaeal AMP degradation pathway, together with AMP phosphorylase and R15P isomerase	rbcL	0.873012	15.4413	4.54321	1.80782e-19
Mes5_1125	Redoxin	-	0.918016	2.81838	2.0068	0.00111908
Mes5_1126	hypothetical protein	-	0.388547	4.077	3.75336	5.14945e-11
Mes5_1129	extracellular matrix structural constituent	-	0.0572027	1.07565	4.59056	2.09844e-16
Mes5_1131	TGS domain protein	-	0.709607	3.22718	2.60215	3.90447e-09
Mes5_1132	PFAM Dihypothetical proteintranshypothetical proteinpolyhypothetical proteincishypothetical proteindecaprenylcistransferase	uppS-1	0.914073	2.60814	1.9796	0.00126615
Mes5_1133	DNA replication initiation	-	0.515312	3.39689	3.15024	2.28982e-07
Mes5_1134	Ribonuclease R wingedhypothetical proteinhelix domain	-	2.87688	5.06846	1.23468	0.014281
Mes5_1136	TIGRFAM 26S proteasome subunit P45 family	pan-1	0.564443	4.40485	3.40448	4.52738e-09
Mes5_114	PFAM ABChypothetical protein2 type transporter	-	1.02592	16.5778	4.39326	6.81676e-06
Mes5_1144	Involved in DNA repair and in homologous recombination. Binds and assemble on singlehypothetical proteinstranded DNA to form a nucleoprotein filament. Hydrolyzes ATP in a ssDNAhypothetical proteindependent manner and promotes DNA strand exchange between homologous DNA molecules	radA	1.03462	8.58375	3.47203	4.22261e-09
Mes5_1145	Catalyzes the dephosphorylation of 2hypothetical proteinphosphoglycolate	-	0.519603	2.22646	2.49019	0.00202882
Mes5_1148	Belongs to the cytidylate kinase family. Type 2 subfamily	cmk	2.32038	12.1035	2.78973	4.41246e-07
Mes5_1149	Integral membrane protein DUF106	-	4.01682	9.74668	1.70906	0.000228065
Mes5_115	TIGRFAM daunorubicin resistance ABC transporter	-	1.21022	11.2956	3.61443	0.00246317
Mes5_1150	Hydantoinase/oxoprolinase Nhypothetical proteinterminal region	-	0.57532	1.32913	1.6591	0.00235346
Mes5_1154	Catalyzes the ATPhypothetical proteindependent conversion of 7hypothetical proteincarboxyhypothetical protein7hypothetical protein deazaguanine (CDG) to 7hypothetical proteincyanohypothetical protein7hypothetical proteindeazaguanine (preQ(0))	queC	0.441911	3.33112	3.37394	1.83978e-06
Mes5_1155	Domain of unknown function (DUF366)	-	0.279433	2.78689	3.69752	1.24224e-12
Mes5_1158	PFAM ADPhypothetical proteinribosylation Crystallin J1	-	0.439566	1.5496	2.22899	2.05086e-05
Mes5_116	HMGLhypothetical proteinlike	-	1.30596	7.70461	2.99792	1.46819e-08
Mes5_1160	betahypothetical proteinlactamase domain protein	-	0.413841	1.69804	2.44198	7.1002e-07
Mes5_1161	Catalyzes the attachment of threonine to tRNA(Thr) in a twohypothetical proteinstep reaction Lhypothetical proteinthreonine is first activated by ATP to form Thrhypothetical proteinAMP and then transferred to the acceptor end of tRNA(Thr)	thrS	0.885467	4.29498	2.73326	1.2985e-05
Mes5_1163	Belongs to the NifD NifK NifE NifN family	nifN	0.0832351	1.67323	4.71632	4.68224e-13
Mes5_1164	Belongs to the NifD NifK NifE NifN family	nifE	0.0313266	1.47316	5.92028	3.5576e-14
Mes5_1165	PspC domain	-	1.55041	9.72837	3.07986	2.25757e-07
Mes5_1166	hypothetical protein	-	1.74988	11.9247	3.21482	1.2771e-06
Mes5_1167	Involved in targeting and insertion of nascent membrane proteins into the cytoplasmic membrane. Acts as a receptor for the complex formed by the signal recognition particle (SRP) and the ribosomehypothetical proteinnascent chain (RNC)	ftsY	1.79055	16.6273	3.66896	1.57677e-10
Mes5_1168	Molecular chaperone capable of stabilizing a range of proteins. Seems to fulfill an ATPhypothetical proteinindependent, HSP70hypothetical proteinlike function in archaeal de novo protein folding	pfdA	14.9739	84.2268	2.93603	1.06043e-08
Mes5_1169	Ribosomal proteins 50Shypothetical proteinL18Ae/60Shypothetical proteinL20/60Shypothetical proteinL18A	rplX	25.6654	145.695	2.94664	1.46269e-10
Mes5_117	Involved in the biosynthesis of the central metabolite phosphohypothetical proteinalphahypothetical proteinDhypothetical proteinribosylhypothetical protein1hypothetical proteinpyrophosphate (PRPP) via the transfer of pyrophosphoryl group from ATP to 1hypothetical proteinhydroxyl of ribosehypothetical protein5hypothetical proteinphosphate (Ribhypothetical protein5hypothetical proteinP)	prs	0.90096	3.10847	2.20761	0.000108399
Mes5_1170	Binds to the 50S ribosomal subunit and prevents its association with the 30S ribosomal subunit to form the 70S initiation complex	eif6	7.85157	65.7223	3.5133	3.28266e-11
Mes5_1171	Belongs to the eukaryotic ribosomal protein eL31 family	rpl31e	5.05693	63.2563	4.06817	4.86429e-16
Mes5_1173	Uncharacterized protein conserved in archaea (DUF2114)	-	0.951391	2.58159	1.83937	0.000444211
Mes5_1175	Clostripain family	-	0.411367	3.02686	3.35126	1.04989e-08
Mes5_1176	Structurehypothetical proteinspecific nuclease with 5'hypothetical proteinflap endonuclease and 5'hypothetical protein3' exonuclease activities involved in DNA replication and repair. During DNA replication, cleaves the 5'hypothetical proteinoverhanging flap structure that is generated by displacement synthesis when DNA polymerase encounters the 5'hypothetical proteinend of a downstream Okazaki f…	fen	1.02414	5.84261	2.94966	5.80608e-09
Mes5_1177	Dimerisation domain of Zinc Transporter	-	0.924665	5.04467	2.90734	4.05985e-06
Mes5_1178	PFAM betahypothetical proteinlactamase domain protein	-	0.344247	2.56121	3.29952	7.43614e-10
Mes5_1179	PFAM AAA ATPase central domain protein	-	0.248379	1.99158	3.40768	2.64122e-11
Mes5_118	PFAM Chaperonin Cpn60 TCPhypothetical protein1	-	0.0774219	0.494898	3.05914	0.000219294
Mes5_1180	PFAM CobN Magnesium Chelatase	-	0.0889063	1.03819	3.98687	6.24124e-12
Mes5_1184	hypothetical protein	-	1.6414	4.28051	1.85675	0.00172776
Mes5_1185	PFAM pyruvate flavodoxin ferredoxin oxidoreductase domain protein	porA-1	1.35704	24.5055	4.61253	1.69896e-16
Mes5_1186	TIGRFAM pyruvate ferredoxin flavodoxin oxidoreductase, delta subunit	porD-1	0.564644	14.1388	5.06908	2.51429e-15
Mes5_1187	TIGRFAM pyruvate ketoisovalerate oxidoreductase, gamma subunit	porC-1	0.911769	11.2171	4.03076	3.01703e-13
Mes5_1189	Dihydrouridine synthase (Dus)	-	0.56368	2.27559	2.44597	4.04795e-07
Mes5_1190	TIGRFAM peptidase S26B, signal peptidase	-	1.7458	5.46902	2.04896	0.000102819
Mes5_1192	Methyltransferase type 11	-	0.579656	3.34569	2.99136	1.50201e-05
Mes5_1196	Master enzyme that delivers sulfur to a number of partners involved in Fehypothetical proteinS cluster assembly, tRNA modification or cofactor biosynthesis. Catalyzes the removal of elemental sulfur atoms from cysteine to produce alanine. Functions as a sulfur delivery protein for Fehypothetical proteinS cluster synthesis onto IscU, an Fehypothetical proteinS scaffold assembly protein, as well as…	iscS	0.0637851	2.06189	5.37412	1.81353e-17
Mes5_1197	NifUhypothetical proteinlike N terminal domain	-	0.0486874	4.63846	6.82102	8.61885e-20
Mes5_1198	Pfam:Cache_1	-	0.391714	1.02255	1.84143	0.0089512
Mes5_12	General factor that plays a role in the activation of archaeal genes transcribed by RNA polymerase. Binds specifically to the TATA box promoter element which lies close to the position of transcription initiation	tbpE	5.89298	12.2534	1.47886	0.00328293
Mes5_1201	Polyphosphate kinase 2 (PPK2)	-	0.779598	2.51029	2.11735	0.000145076
Mes5_1202	PFAM dihydropteroate synthase, DHPS	-	0.51686	3.40516	3.1391	5.66294e-08
Mes5_1203	Methylenehypothetical proteintetrahydrofolate reductase C terminal	-	0.826486	3.26095	2.40792	5.46276e-07
Mes5_1204	COG1520 FOG WD40hypothetical proteinlike repeat	-	0.322725	1.87577	2.95579	4.5307e-05
Mes5_1208	Catalyzes the ATPhypothetical proteindependent amination of UTP to CTP with either Lhypothetical proteinglutamine or ammonia as the source of nitrogen. Regulates intracellular CTP levels through interactions with the four ribonucleotide triphosphates	pyrG	1.44713	12.9865	3.59328	3.95288e-14
Mes5_1210	acid binding OBhypothetical proteinfold tRNA helicasehypothetical proteintype	-	0.721933	7.40208	3.79843	1.53007e-13
Mes5_1211	Acetyltransferase (GNAT) domain	-	0.190726	2.41562	4.02553	1.56061e-13
Mes5_1212	Belongs to the purine pyrimidine phosphoribosyltransferase family	pyrE-2	4.74885	9.88464	1.48549	0.00186664
Mes5_1215	Aerotolerance regulator Nhypothetical proteinterminal	-	0.0698651	0.458748	3.09529	2.81405e-05
Mes5_1219	SMART Elongator protein 3 MiaB NifB	-	0.205795	1.78599	3.50356	1.27034e-10
Mes5_122	Putative heavyhypothetical proteinmetal chelation	-	0.338177	2.53862	3.32327	8.32801e-08
Mes5_1223	Sporulation protein YtfJ (Spore_YtfJ)	-	2.12216	4.44962	1.47897	0.00613323
Mes5_1224	Protein of unknown function (DUF2953)	-	0.821637	7.88865	3.68944	1.08645e-10
Mes5_1225	Catalyzes the condensation of 4hypothetical proteinaminobenzoate (pABA) with 5hypothetical proteinphosphohypothetical proteinalphahypothetical proteinDhypothetical proteinribose 1hypothetical proteindiphosphate (PRPP) to produce betahypothetical proteinribofuranosylaminobenzene 5'hypothetical proteinphosphate (betahypothetical proteinRFAhypothetical proteinP)	-	2.02428	17.7049	3.55639	1.00639e-10
Mes5_1226	PFAM Prehypothetical proteinmRNA processing ribonucleoprotein, binding	-	0.811375	8.2379	3.78501	5.13319e-15
Mes5_1227	Involved in prehypothetical proteinrRNA and tRNA processing. Utilizes the methyl donor Shypothetical proteinadenosylhypothetical proteinLhypothetical proteinmethionine to catalyze the sitehypothetical proteinspecific 2'hypothetical proteinhydroxyl methylation of ribose moieties in rRNA and tRNA. Site specificity is provided by a guide RNA that base pairs with the substrate. Methylation occurs at …	flpA	0.891212	10.7404	4.01281	1.25247e-15
Mes5_123	Involved in the catabolism of quinolinic acid (QA)	-	0.519101	2.33917	2.60365	5.60838e-06
Mes5_1233	Catalyzes the formation of isopentenyl diphosphate (IPP), the building block of all isoprenoids	-	0.472941	6.3039	4.21341	1.17833e-05
Mes5_1234	Involved in the biosynthesis of isoprenoids. Catalyzes the 1,3hypothetical proteinallylic rearrangement of the homoallylic substrate isopentenyl (IPP) to its allylic isomer, dimethylallyl diphosphate (DMAPP)	fni	0.498046	6.4535	4.15799	3.25266e-13
Mes5_1235	An RNase that has 5'hypothetical protein3' exonuclease activity. May be involved in RNA degradation	rnj	1.30298	9.23674	3.23972	3.08764e-12
Mes5_1236	Domain of unknown function (DUF373)	-	0.974879	6.54596	3.18529	4.24006e-10
Mes5_1238	Sulfatase	-	0.0393027	0.889905	4.85427	5.81051e-15
Mes5_1241	ABC 3 transport family	-	0.95573	1.88637	1.458	0.0139792
Mes5_1242	ATPases associated with a variety of cellular activities	-	0.996329	3.51912	2.26691	4.94192e-05
Mes5_1243	hypothetical protein	-	0.358465	1.67118	2.64194	1.81813e-08
Mes5_1245	Methyltransferase domain	-	0.241899	19.6288	6.80689	2.71958e-17
Mes5_1248	hypothetical protein	-	1.04522	1.68678	1.13268	0.0249993
Mes5_1252	Part of ribonuclease P, a protein complex that generates mature tRNA molecules by cleaving their 5'hypothetical proteinends	rnp4	1.38463	2.53165	1.32508	0.0190362
Mes5_1253	Betahypothetical proteinlactamase superfamily domain	-	0.218755	1.73097	3.38965	8.66624e-07
Mes5_1255	hydrophobe amphiphile effluxhypothetical protein3 (HAE3) family	-	0.708742	3.48265	2.69264	1.3348e-08
Mes5_1256	hypothetical protein	-	2.30138	18.544	3.41426	2.44654e-10
Mes5_1257	Catalyzes the formation of pyridoxal 5'hypothetical proteinphosphate from ribose 5hypothetical proteinphosphate (RBP), glyceraldehyde 3hypothetical proteinphosphate (G3P) and ammonia. The ammonia is provided by the PdxT subunit. Can also use ribulose 5hypothetical proteinphosphate and dihydroxyacetone phosphate as substrates, resulting from enzymehypothetical proteincatalyzed isomerization of RBP…	pdxS	1.36777	7.47079	2.85671	6.54067e-10
Mes5_1260	4Fehypothetical protein4S ferredoxin ironhypothetical proteinsulfur binding domain protein	-	0.923603	4.02445	2.55898	2.3407e-06
Mes5_1262	Orotidine 5'hypothetical proteinphosphate decarboxylase	-	0.905391	4.91519	2.88635	2.4923e-06
Mes5_1264	aspartate ornithine carbamoyltransferase, carbamoylhypothetical proteinP binding domain	pyrB	4.14049	15.4125	2.32413	4.65729e-06
Mes5_1265	Involved in allosteric regulation of aspartate carbamoyltransferase	pyrI	2.47843	11.6148	2.65345	4.82122e-08
Mes5_1267	Conserved repeat domain	-	1.74558	3.63097	1.45313	0.00524888
Mes5_1268	Belongs to the lyase 1 family. Adenylosuccinate lyase subfamily	purB	0.601396	4.38382	3.29607	1.0361e-08
Mes5_127	hypothetical protein	-	0.50992	1.45163	1.9103	0.00158408
[truncated: 1,480 more rows]

## Sheet: Mes4 and Mes5 down in CM
Supplementary Table S4D. Genes that were significantly down-regulated in Methanosarcina Mes4 and Mes5 MAGs in mangrove microbial consortia amended with magneitite compared to those without magnetite addition.
Gene_ID	Annotation	gene	TPM-C	TPM-CM	LOGFC	FDR
[truncated: 64 more rows]

## Sheet: Mex up in CM
Supplementary Table S4E. Genes that were significantly up-regulated in Methanotrichaceae Mex MAG in mangrove microbial consortia amended with magneitite compared to those without magnetite addition.
[truncated: 23 more rows]

[truncated: 7 more sheets: Mex down in CM, Mtr up in CM, Mtr down in CM, Meg up in CM, Meg down in CM-N1000, Mem2 up in CM, Mem2 down in CM]
